# Supplementary material for: Conserved 3′ UTR stem-loop structure in L1 and Alu transposons in human genome: possible role in retrotransposition
Source: BMC Genomics. 2016 Dec 3;17:992. doi: 10.1186/s12864-016-3344-4 (PMC5135761; doi:10.1186/s12864-016-3344-4)
Supplement: Additional file 1: — Coordinates of 6622 L1s used in the study. (CSV 212 kb) [file 12864_2016_3344_MOESM1_ESM.csv]

family_name	chromosome	strand	start	end
L1HS	chr1	-	35031675	35037706
L1HS	chr1	-	67544543	67550598
L1HS	chr1	+	71979381	71985425
L1HS	chr1	-	81404888	81410942
L1HS	chr1	-	84518059	84524089
L1HS	chr1	+	86214202	86220231
L1HS	chr1	+	86392750	86398783
L1HS	chr1	-	87144763	87150794
L1HS	chr1	-	105312869	105318900
L1HS	chr1	-	105386455	105392486
L1HS	chr1	+	114039842	114045879
L1HS	chr1	+	119394974	119401003
L1HS	chr1	-	121274032	121280059
L1HS	chr1	-	166212290	166218321
L1HS	chr1	-	174559490	174565517
L1HS	chr1	-	180835947	180841979
L1HS	chr1	+	184814750	184820775
L1HS	chr1	-	187312896	187318926
L1HS	chr1	+	187566803	187572831
L1HS	chr1	-	193686967	193693022
L1HS	chr1	-	196188500	196194532
L1HS	chr1	+	197676844	197682876
L1HS	chr1	-	210087138	210093168
L1HS	chr1	-	218182569	218188594
L1HS	chr1	-	237182767	237188794
L1HS	chr1	+	237238564	237244593
L1HS	chr1	-	239786798	239792823
L1HS	chr1	+	247850475	247856506
L1HS	chr10	+	5287317	5293348
L1HS	chr10	-	6411597	6417629
L1HS	chr10	-	19377514	19383547
L1HS	chr10	-	33799773	33805804
L1HS	chr10	+	87115262	87121294
L1HS	chr10	-	100542698	100548728
L1HS	chr10	-	107137104	107143135
L1HS	chr10	-	107535278	107541309
L1HS	chr10	-	110069888	110075897
L1HS	chr10	-	111572183	111578215
L1HS	chr11	+	24349497	24355547
L1HS	chr11	-	31337201	31343227
L1HS	chr11	-	36573156	36579186
L1HS	chr11	-	48869246	48875276
L1HS	chr11	-	78388817	78394847
L1HS	chr11	+	81866907	81872933
L1HS	chr11	+	85035802	85041865
L1HS	chr11	-	87051073	87057103
L1HS	chr11	-	90133235	90139266
L1HS	chr11	-	90699439	90705470
L1HS	chr11	+	92869804	92875839
L1HS	chr11	+	93154152	93160197
L1HS	chr11	+	95169380	95175410
L1HS	chr11	-	109048221	109054253
L1HS	chr11	+	125406505	125412536
L1HS	chr12	-	3608361	3614394
L1HS	chr12	+	39193448	39199475
L1HS	chr12	-	44501993	44508037
L1HS	chr12	-	51956415	51962441
L1HS	chr12	+	55182357	55188411
L1HS	chr12	-	55490040	55496067
L1HS	chr12	-	70167190	70173221
L1HS	chr12	-	73677434	73683448
L1HS	chr12	+	75268648	75274681
L1HS	chr12	+	101539821	101545842
L1HS	chr12	-	126783556	126789584
L1HS	chr13	+	31876451	31882482
L1HS	chr13	-	35054399	35060431
L1HS	chr13	+	49039691	49045702
L1HS	chr13	+	75000463	75006491
L1HS	chr13	-	77186958	77192986
L1HS	chr13	-	93337814	93343845
L1HS	chr13	-	98319662	98325694
L1HS	chr13	-	109162820	109168843
L1HS	chr14	-	19060295	19066341
L1HS	chr14	-	31154015	31160043
L1HS	chr14	-	45174283	45180307
L1HS	chr14	-	45946340	45952372
L1HS	chr14	+	48656285	48662316
L1HS	chr14	-	52261319	52267350
L1HS	chr14	-	61521836	61527866
L1HS	chr14	+	63002569	63008600
L1HS	chr14	-	63583424	63589453
L1HS	chr14	+	71014007	71020039
L1HS	chr15	-	51709413	51715443
L1HS	chr15	-	55218234	55224297
L1HS	chr15	-	83551645	83557671
L1HS	chr15	-	84119556	84125586
L1HS	chr15	+	88053122	88059151
L1HS	chr16	-	9678347	9684379
L1HS	chr16	-	16934393	16940413
L1HS	chr16	-	33755044	33761079
L1HS	chr16	-	34842846	34848872
L1HS	chr16	+	54076008	54082036
L1HS	chr16	+	65723914	65729923
L1HS	chr16	-	68617379	68623408
L1HS	chr16	+	83670857	83676901
L1HS	chr17	+	9519302	9525342
L1HS	chr17	-	64592697	64598713
L1HS	chr17	+	68455097	68461128
L1HS	chr18	+	535701	541726
L1HS	chr18	-	13975859	13981890
L1HS	chr18	+	35399701	35405732
L1HS	chr18	+	39354979	39361010
L1HS	chr18	+	45186744	45192773
L1HS	chr18	-	47870329	47876357
L1HS	chr18	+	60573525	60579547
L1HS	chr18	-	68413785	68419817
L1HS	chr18	-	70633761	70639791
L1HS	chr18	+	73558806	73564838
L1HS	chr19	-	55091667	55097367
L1HS	chr2	+	4781319	4787350
L1HS	chr2	-	11136231	11142262
L1HS	chr2	-	16774993	16781026
L1HS	chr2	-	36339649	36345680
L1HS	chr2	-	71638604	71644631
L1HS	chr2	-	86882361	86888391
L1HS	chr2	-	103182814	103188844
L1HS	chr2	-	113261389	113267422
L1HS	chr2	-	126935625	126941641
L1HS	chr2	+	144618525	144624556
L1HS	chr2	+	148946314	148952342
L1HS	chr2	-	153864280	153870310
L1HS	chr2	+	158422865	158428889
L1HS	chr2	+	160971027	160977191
L1HS	chr2	+	167844964	167851000
L1HS	chr2	+	170105133	170111166
L1HS	chr2	+	173179998	173186025
L1HS	chr2	-	176346693	176352722
L1HS	chr2	+	178837800	178843817
L1HS	chr2	-	181698388	181704416
L1HS	chr2	-	194077146	194083174
L1HS	chr2	+	197770311	197776343
L1HS	chr2	+	197927210	197933098
L1HS	chr2	-	214431955	214437986
L1HS	chr2	-	233013906	233019939
L1HS	chr20	-	7096828	7102846
L1HS	chr20	+	11613427	11619452
L1HS	chr20	-	12781665	12787692
L1HS	chr20	+	23406745	23412777
L1HS	chr20	+	54434622	54440577
L1HS	chr22	+	29059271	29065303
L1HS	chr22	-	34945675	34951700
L1HS	chr22	-	49381573	49387604
L1HS	chr3	+	4004760	4010794
L1HS	chr3	+	4958219	4964252
L1HS	chr3	-	26439508	26445536
L1HS	chr3	-	46824595	46830628
L1HS	chr3	-	54428349	54434350
L1HS	chr3	-	77812828	77818814
L1HS	chr3	-	89509975	89516006
L1HS	chr3	-	90218717	90224748
L1HS	chr3	+	90383231	90389253
L1HS	chr3	-	103275381	103281413
L1HS	chr3	+	108468247	108474272
L1HS	chr3	+	108918719	108924750
L1HS	chr3	+	116078846	116084873
L1HS	chr3	+	120291868	120298033
L1HS	chr3	-	132664850	132670878
L1HS	chr3	-	136197920	136203945
L1HS	chr3	-	136682535	136688578
L1HS	chr3	+	157737465	157743493
L1HS	chr3	-	158813138	158819183
L1HS	chr3	+	162954729	162960750
L1HS	chr4	+	14756738	14762768
L1HS	chr4	+	15843169	15849195
L1HS	chr4	-	19079521	19085552
L1HS	chr4	+	21161013	21167044
L1HS	chr4	-	48053971	48059991
L1HS	chr4	+	53404637	53410664
L1HS	chr4	+	53682623	53688653
L1HS	chr4	-	58428482	58434513
L1HS	chr4	+	59944565	59950595
L1HS	chr4	-	62805645	62811680
L1HS	chr4	-	63592666	63598687
L1HS	chr4	-	75642765	75648797
L1HS	chr4	+	79026889	79032919
L1HS	chr4	+	79269134	79275167
L1HS	chr4	+	80625706	80631735
L1HS	chr4	+	80858869	80864900
L1HS	chr4	+	80888061	80894087
L1HS	chr4	-	88268275	88274298
L1HS	chr4	-	91596877	91602908
L1HS	chr4	+	92358642	92364815
L1HS	chr4	+	92899362	92905564
L1HS	chr4	-	94529437	94535489
L1HS	chr4	-	94559458	94565488
L1HS	chr4	-	99513586	99519614
L1HS	chr4	+	112815957	112821987
L1HS	chr4	-	120869881	120875913
L1HS	chr4	-	136296015	136302446
L1HS	chr4	-	137214649	137220701
L1HS	chr4	+	145757878	145764140
L1HS	chr4	+	167491128	167497159
L1HS	chr4	+	167677046	167683059
L1HS	chr4	-	170436652	170442683
L1HS	chr4	+	190058239	190064258
L1HS	chr5	+	13416609	13422637
L1HS	chr5	-	15906624	15912659
L1HS	chr5	+	34147950	34154136
L1HS	chr5	+	57680001	57686033
L1HS	chr5	-	79074736	79080761
L1HS	chr5	+	80911909	80917937
L1HS	chr5	+	85806507	85812536
L1HS	chr5	+	101467060	101473089
L1HS	chr5	+	103854288	103860317
L1HS	chr5	-	104848937	104854975
L1HS	chr5	+	108595088	108601119
L1HS	chr5	+	110637936	110643960
L1HS	chr5	+	118935026	118941159
L1HS	chr5	-	119020480	119026509
L1HS	chr5	+	132918979	132924990
L1HS	chr5	+	145989048	145995076
L1HS	chr5	-	152266014	152272033
L1HS	chr5	-	152450542	152456568
L1HS	chr5	-	155488941	155494976
L1HS	chr5	-	160136615	160142646
L1HS	chr5	-	166393786	166399820
L1HS	chr5	-	172829799	172835831
L1HS	chr5	+	177199246	177205275
L1HS	chr6	-	2418008	2424037
L1HS	chr6	+	19765123	19771149
L1HS	chr6	-	24811906	24817934
L1HS	chr6	+	70720239	70726444
L1HS	chr6	-	73698377	73704409
L1HS	chr6	+	84043671	84049714
L1HS	chr6	+	85318154	85324181
L1HS	chr6	-	86708764	86714791
L1HS	chr6	-	94575470	94581501
L1HS	chr6	-	94907713	94913778
L1HS	chr6	+	113024947	113030980
L1HS	chr6	+	117423294	117429326
L1HS	chr6	+	121483862	121489871
L1HS	chr6	+	129319530	129325561
L1HS	chr6	-	133341855	133347885
L1HS	chr6	+	156355269	156361299
L1HS	chr6	-	156646114	156652144
L1HS	chr7	+	7504723	7510751
L1HS	chr7	-	25081479	25087510
L1HS	chr7	+	30478858	30484890
L1HS	chr7	-	49719864	49725896
L1HS	chr7	-	62609209	62615237
L1HS	chr7	-	65751840	65757871
L1HS	chr7	+	69662314	69668343
L1HS	chr7	+	90802758	90808832
L1HS	chr7	-	93416959	93422991
L1HS	chr7	-	96475962	96481992
L1HS	chr7	+	97242968	97249000
L1HS	chr7	-	110347060	110353080
L1HS	chr7	-	110883571	110889602
L1HS	chr7	+	111603248	111609278
L1HS	chr7	-	113416177	113422207
L1HS	chr7	-	140761814	140767842
L1HS	chr7	-	141620481	141626512
L1HS	chr7	-	147539683	147545715
L1HS	chr8	+	8328369	8334397
L1HS	chr8	+	26971135	26977162
L1HS	chr8	-	73787792	73793823
L1HS	chr8	-	76533559	76539590
L1HS	chr8	+	89697934	89703966
L1HS	chr8	-	92534319	92540349
L1HS	chr8	-	105752079	105758101
L1HS	chr8	-	129465235	129471266
L1HS	chr8	-	135082986	135089016
L1HS	chr8	+	136888105	136894133
L1HS	chr8	-	137450317	137456348
L1HS	chr9	-	2515633	2521963
L1HS	chr9	-	46439643	46445703
L1HS	chr9	-	85664454	85670486
L1HS	chr9	+	92911886	92917936
L1HS	chr9	-	96875817	96881847
L1HS	chr9	+	98459867	98465900
L1HS	chr9	+	113179382	113185406
L1HS	chr9	+	113553377	113559409
L1HS	chr9	-	115560407	115566439
L1HS	chrX	+	11725368	11731399
L1HS	chrX	-	11953207	11959433
L1HS	chrX	+	23256633	23262692
L1HS	chrX	-	26332534	26338563
L1HS	chrX	-	49784085	49790114
L1HS	chrX	-	54145146	54151177
L1HS	chrX	+	56722317	56728349
L1HS	chrX	-	63233135	63239166
L1HS	chrX	-	65400538	65406570
L1HS	chrX	+	72325981	72332009
L1HS	chrX	+	72600828	72606850
L1HS	chrX	-	75543184	75549215
L1HS	chrX	+	81096652	81102683
L1HS	chrX	-	82314613	82320645
L1HS	chrX	+	82797404	82803428
L1HS	chrX	+	87076407	87082419
L1HS	chrX	-	95312810	95318841
L1HS	chrX	+	105712515	105718549
L1HS	chrX	-	118569431	118575456
L1HS	chrX	+	129651351	129657381
L1HS	chrX	+	141565635	141571654
L1HS	chrX	+	146735252	146741285
L1HS	chrX	-	148259696	148265715
L1HS	chrX	-	154745677	154751709
L1HS	chrY	+	3311591	3317606
L1HS	chrY	-	4816954	4822979
L1HS	chrY	-	5474209	5480240
L1HS	chrY	+	9778739	9784760
L1MA1	chr1	+	88897708	88905282
L1MA1	chr1	+	106184027	106190593
L1MA1	chr1	-	170348065	170355665
L1MA1	chr1	+	195553907	195560379
L1MA1	chr1	+	221569505	221577205
L1MA1	chr10	-	91534304	91541825
L1MA1	chr10	+	129518198	129525869
L1MA1	chr11	-	29832229	29839718
L1MA1	chr12	-	21192552	21195896
L1MA1	chr15	+	55200685	55207129
L1MA1	chr2	-	41663017	41670628
L1MA1	chr3	+	163020886	163028492
L1MA1	chr4	-	61429245	61436380
L1MA1	chr4	+	133367393	133375005
L1MA1	chr5	-	109636333	109644019
L1MA1	chr5	+	128181291	128188400
L1MA1	chr6	-	48249536	48256949
L1MA1	chr6	-	74946828	74954395
L1MA1	chr6	-	97862806	97870630
L1MA1	chr6	+	123483096	123489598
L1MA1	chr6	+	128906833	128914485
L1MA1	chr7	+	22774399	22781944
L1MA1	chr7	+	50110671	50118140
L1MA1	chr7	+	89651937	89657896
L1MA1	chr7	-	108328504	108335670
L1MA1	chr9	-	105425283	105432248
L1MA1	chrX	-	45102723	45108099
L1MA1	chrX	+	51110641	51118139
L1MA1	chrX	+	64299048	64305295
L1MA1	chrX	-	79555721	79562741
L1MA1	chrX	-	81351709	81359284
L1MA1	chrX	+	83564541	83571665
L1MA1	chrX	+	83631089	83638009
L1MA1	chrX	-	88747297	88754882
L1MA1	chrX	-	98206756	98212488
L1MA1	chrX	-	108339619	108347255
L1MA1	chrX	+	116828749	116836308
L1MA1	chrX	-	121394102	121401815
L1MA1	chrY	-	3016202	3023808
L1MA2	chr1	+	74688806	74695660
L1MA2	chr1	-	238321538	238328949
L1MA2	chr1	+	239235218	239241357
L1MA2	chr11	+	21973413	21981203
L1MA2	chr11	-	100147400	100154395
L1MA2	chr11	+	123780926	123788425
L1MA2	chr11	-	125680570	125687187
L1MA2	chr11	-	127287247	127293762
L1MA2	chr14	-	67262412	67270240
L1MA2	chr18	+	1450674	1458287
L1MA2	chr2	+	118056888	118064176
L1MA2	chr2	-	140360776	140368545
L1MA2	chr2	+	175929553	175934578
L1MA2	chr2	-	176360533	176368383
L1MA2	chr20	+	14085738	14093161
L1MA2	chr21	+	17268004	17275089
L1MA2	chr3	-	21152032	21159580
L1MA2	chr3	+	102830965	102838453
L1MA2	chr3	-	104685934	104692214
L1MA2	chr3	+	178721716	178729312
L1MA2	chr4	+	44041810	44049214
L1MA2	chr4	-	75602387	75609037
L1MA2	chr4	-	165392220	165399814
L1MA2	chr5	+	24154261	24161685
L1MA2	chr5	+	96590459	96596600
L1MA2	chr5	+	104425833	104433306
L1MA2	chr5	-	118953827	118960103
L1MA2	chr6	-	126711471	126718811
L1MA2	chr6	-	168540620	168547329
L1MA2	chr7	+	117087986	117095501
L1MA2	chr8	-	60352980	60360532
L1MA2	chr9	+	12659303	12665271
L1MA2	chr9	-	76825412	76832229
L1MA2	chr9	-	96544560	96552192
L1MA2	chrX	+	23542245	23549840
L1MA2	chrX	+	36905191	36912411
L1MA2	chrX	+	37178676	37186272
L1MA2	chrX	-	45213371	45220819
L1MA2	chrX	-	78481335	78488576
L1MA2	chrX	-	97354895	97362263
L1MA2	chrX	+	98528189	98535732
L1MA2	chrX	-	108501063	108508635
L1MA2	chrX	-	127906411	127914071
L1MA2	chrX	-	128306349	128314034
L1MA2	chrX	-	130242069	130249748
L1MA2	chrX	-	141012702	141020281
L1MA3	chr1	+	72916374	72922564
L1MA3	chr1	-	74588839	74596396
L1MA3	chr10	-	25898106	25905413
L1MA3	chr11	+	38336514	38344052
L1MA3	chr12	+	47301308	47308900
L1MA3	chr12	+	63965846	63972391
L1MA3	chr13	+	27021785	27029786
L1MA3	chr13	+	82381786	82389378
L1MA3	chr13	+	102125421	102133020
L1MA3	chr14	-	39931552	39939125
L1MA3	chr18	+	4224006	4230922
L1MA3	chr18	+	31879724	31887696
L1MA3	chr2	-	36114142	36119990
L1MA3	chr2	+	120890761	120898028
L1MA3	chr2	+	139153014	139160688
L1MA3	chr2	-	182873257	182879849
L1MA3	chr2	+	241216245	241223706
L1MA3	chr3	+	22011045	22017194
L1MA3	chr3	-	60449954	60457543
L1MA3	chr3	+	98014872	98022548
L1MA3	chr3	-	137073813	137081435
L1MA3	chr3	+	154466971	154474579
L1MA3	chr3	+	167426953	167434351
L1MA3	chr4	-	74377686	74384691
L1MA3	chr4	+	83122201	83129199
L1MA3	chr4	+	108019218	108024571
L1MA3	chr4	-	127034857	127041054
L1MA3	chr4	+	149986673	149992771
L1MA3	chr5	-	9768893	9776674
L1MA3	chr5	-	112831988	112839576
L1MA3	chr7	+	102827202	102833752
L1MA3	chr7	-	109677411	109684179
L1MA3	chr7	+	141635937	141643532
L1MA3	chr8	+	107108333	107114554
L1MA3	chr9	+	76629213	76636853
L1MA3	chrX	+	45229895	45237583
L1MA3	chrX	+	83924220	83930528
L1MA3	chrX	+	84486366	84493874
L1MA3	chrX	-	98643362	98649936
L1MA3	chrX	+	105925680	105933272
L1MA3	chrX	-	124631986	124639722
L1MA3	chrX	-	144469569	144476757
L1MA4	chr1	+	30899979	30906393
L1MA4	chr1	-	102113207	102119810
L1MA4	chr1	+	169005196	169011564
L1MA4	chr1	+	219261792	219268105
L1MA4	chr12	+	13563012	13569183
L1MA4	chr12	+	108334872	108341280
L1MA4	chr14	-	40039878	40046359
L1MA4	chr18	+	5481198	5487493
L1MA4	chr4	+	136264893	136271973
L1MA4	chr4	+	150526838	150533106
L1MA4	chr6	-	100382950	100389312
L1MA4	chr8	+	60704343	60709483
L1MA4A	chr2	+	157683942	157689949
L1MA4A	chr20	-	21931594	21938510
L1MA4A	chr5	+	18947064	18952908
L1MA4A	chr6	-	44484237	44491142
L1MA4A	chrX	-	83645834	83652782
L1MA4A	chrX	-	97594049	97600496
L1MA4A	chrX	-	134445787	134451953
L1MA5	chr18	+	74039426	74046788
L1MA5	chr4	+	165372625	165379420
L1MA5	chr5	-	15050505	15057959
L1MA5	chr5	-	125100342	125106805
L1MA5	chr7	-	134768965	134776042
L1MA5	chrX	-	89911102	89917551
L1MA5	chrX	-	105169308	105175793
L1MA5	chrY	-	4105056	4111444
L1MA5A	chr13	-	49235862	49241840
L1MA6	chr3	+	193136136	193143805
L1MA7	chr2	-	81281601	81288769
L1MA8	chr6	+	46412216	46418805
L1MA8	chr7	+	126228660	126234915
L1MA9	chr16	-	76660942	76667008
L1MB3	chr2	+	68983123	68989541
L1MC1	chr1	+	217317708	217324092
L1MC1	chr1	-	223408537	223415006
L1MC1	chr3	-	30407936	30411299
L1MC1	chr6	+	113339896	113346298
L1ME1	chr18	+	36321947	36327998
L1ME1	chr20	-	8064853	8070904
L1PA10	chr1	+	160481494	160487817
L1PA10	chr1	-	177348040	177354399
L1PA10	chr1	+	189481800	189488187
L1PA10	chr1	+	220814954	220821404
L1PA10	chr11	+	18858888	18865574
L1PA10	chr11	+	59000722	59007185
L1PA10	chr11	-	75393201	75399683
L1PA10	chr12	-	7674489	7680811
L1PA10	chr12	-	68452293	68458606
L1PA10	chr12	+	73930971	73937113
L1PA10	chr12	+	87413824	87420555
L1PA10	chr14	+	28317998	28324229
L1PA10	chr14	-	84068569	84074671
L1PA10	chr16	-	31594350	31600725
L1PA10	chr16	-	72764571	72770768
L1PA10	chr16	-	77297671	77304088
L1PA10	chr18	+	61354972	61361465
L1PA10	chr2	+	124612895	124619168
L1PA10	chr2	+	125383859	125390301
L1PA10	chr2	+	141976355	141982556
L1PA10	chr20	-	14003094	14009504
L1PA10	chr3	+	41465068	41471407
L1PA10	chr3	-	51335836	51342350
L1PA10	chr3	-	111186763	111193112
L1PA10	chr4	+	98257951	98264194
L1PA10	chr4	-	98853509	98860069
L1PA10	chr4	+	108500175	108506507
L1PA10	chr4	-	124960790	124967127
L1PA10	chr4	-	128638142	128644524
L1PA10	chr4	+	134732982	134739721
L1PA10	chr4	-	143986786	143993141
L1PA10	chr4	-	167050077	167055961
L1PA10	chr4	+	185098099	185104185
L1PA10	chr5	-	39593334	39599594
L1PA10	chr5	-	60490724	60497088
L1PA10	chr5	+	125066069	125072145
L1PA10	chr6	+	115865933	115872339
L1PA10	chr6	-	132740690	132746975
L1PA10	chr7	+	10287133	10293641
L1PA10	chr8	-	33104564	33110901
L1PA10	chr8	+	39290496	39296686
L1PA10	chr8	+	73317037	73323584
L1PA10	chrX	+	20892389	20898847
L1PA10	chrX	-	33841863	33848411
L1PA10	chrX	-	63947151	63953701
L1PA10	chrX	+	72594647	72600684
L1PA10	chrX	-	77813146	77819707
L1PA10	chrX	+	89992035	89998422
L1PA10	chrX	+	99135297	99141649
L1PA10	chrX	-	112440376	112446614
L1PA10	chrX	-	115671682	115678157
L1PA10	chrX	+	124578140	124584583
L1PA10	chrY	+	4187031	4193399
L1PA11	chr1	+	64717154	64723477
L1PA11	chr1	+	89938219	89945018
L1PA11	chr1	+	102523548	102530155
L1PA11	chr10	-	36366526	36372534
L1PA11	chr11	-	22989752	22996239
L1PA11	chr11	+	84882165	84888736
L1PA11	chr11	-	91160764	91167171
L1PA11	chr11	-	96480057	96486500
L1PA11	chr12	+	9322604	9329071
L1PA11	chr12	-	61060617	61067338
L1PA11	chr12	+	92197608	92204409
L1PA11	chr13	+	38804764	38811007
L1PA11	chr13	+	51430006	51436202
L1PA11	chr14	+	60200110	60205888
L1PA11	chr14	+	87440277	87446456
L1PA11	chr15	+	94289746	94296057
L1PA11	chr2	+	35958924	35965407
L1PA11	chr2	-	52714272	52719612
L1PA11	chr2	+	83102425	83109022
L1PA11	chr2	-	129517763	129524019
L1PA11	chr2	-	227450783	227457363
L1PA11	chr3	-	68768598	68774976
L1PA11	chr4	-	10849744	10856529
L1PA11	chr4	-	61463614	61470078
L1PA11	chr4	-	97640071	97643649
L1PA11	chr4	+	100591853	100598092
L1PA11	chr4	+	105970389	105977088
L1PA11	chr5	+	10812044	10818216
L1PA11	chr5	-	53002589	53008983
L1PA11	chr5	+	57810623	57817219
L1PA11	chr5	+	87881982	87888637
L1PA11	chr5	+	114202125	114208566
L1PA11	chr7	-	37675935	37682332
L1PA11	chr8	-	64667626	64674721
L1PA11	chr8	+	79945901	79952337
L1PA11	chr9	+	5222132	5227878
L1PA11	chr9	-	15802251	15808079
L1PA11	chr9	+	31958898	31966328
L1PA11	chr9	-	77917903	77924433
L1PA11	chrX	+	10970695	10977219
L1PA11	chrX	-	14784790	14791271
L1PA11	chrX	+	69034397	69041265
L1PA11	chrX	+	78635202	78641742
L1PA11	chrX	-	79305027	79311452
L1PA11	chrX	-	85705062	85711288
L1PA11	chrX	+	125456928	125463077
L1PA11	chrX	+	127311545	127317869
L1PA11	chrX	+	138319636	138326339
L1PA12	chr13	+	80134530	80140801
L1PA12	chr3	+	97333804	97340272
L1PA12	chr9	-	104784435	104790347
L1PA13	chr1	-	96748825	96755474
L1PA13	chr10	-	69081977	69088592
L1PA13	chr10	+	87596004	87602239
L1PA13	chr10	-	92939102	92945786
L1PA13	chr11	-	23150416	23158321
L1PA13	chr11	+	114374552	114380659
L1PA13	chr12	-	33370054	33376515
L1PA13	chr12	+	67883683	67889636
L1PA13	chr12	+	73231982	73239313
L1PA13	chr12	+	91937008	91945011
L1PA13	chr13	-	90122969	90129278
L1PA13	chr14	-	27970138	27976798
L1PA13	chr16	-	62242356	62248862
L1PA13	chr2	-	218210252	218216987
L1PA13	chr20	-	44100759	44107254
L1PA13	chr3	+	140913180	140919439
L1PA13	chr4	+	68518276	68524415
L1PA13	chr4	+	128027020	128033002
L1PA13	chr4	+	158946867	158953666
L1PA13	chr5	+	35323875	35330589
L1PA13	chr5	+	97190127	97196893
L1PA13	chr5	+	114164901	114171417
L1PA13	chr5	-	131373421	131380356
L1PA13	chr5	-	156157234	156163268
L1PA13	chr7	-	27007790	27014025
L1PA13	chr8	-	16075352	16081327
L1PA13	chrX	-	33564406	33570827
L1PA13	chrX	+	64559008	64565588
L1PA13	chrX	-	81468587	81476286
L1PA13	chrX	-	84738244	84744779
L1PA13	chrX	+	92027876	92034499
L1PA13	chrX	+	94528714	94535213
L1PA13	chrX	+	98340227	98346972
L1PA13	chrX	+	116542488	116549137
L1PA13	chrX	+	122255020	122261763
L1PA13	chrX	-	137913833	137920821
L1PA14	chr1	-	146934492	146941668
L1PA14	chr1	-	172165047	172171105
L1PA14	chr15	-	85990608	85997861
L1PA14	chr2	+	107652306	107659625
L1PA14	chr2	-	206379558	206385267
L1PA14	chr3	+	20820345	20827220
L1PA14	chr3	-	174655806	174662846
L1PA14	chr4	+	23525004	23532157
L1PA14	chr4	-	59291156	59298118
L1PA14	chr5	+	147913734	147919941
L1PA14	chr6	+	40201932	40209435
L1PA14	chr6	+	118080913	118086875
L1PA14	chrX	+	74617435	74625228
L1PA14	chrX	+	85894059	85901069
L1PA14	chrX	-	145354895	145362493
L1PA15	chr1	+	49551174	49557869
L1PA15	chr1	-	78925164	78932190
L1PA15	chr1	-	97503453	97510439
L1PA15	chr1	+	158931203	158938853
L1PA15	chr11	+	110412659	110419259
L1PA15	chr12	-	20446171	20452424
L1PA15	chr12	+	73134254	73140464
L1PA15	chr18	-	65638877	65645322
L1PA15	chr2	-	155738965	155744067
L1PA15	chr2	+	161632831	161639086
L1PA15	chr3	-	21142005	21148319
L1PA15	chr3	-	154951845	154958485
L1PA15	chr4	-	31526084	31533064
L1PA15	chr4	-	36887231	36893305
L1PA15	chr4	-	101324225	101330109
L1PA15	chr4	-	125289128	125296119
L1PA15	chr4	+	135098628	135104803
L1PA15	chr5	-	15126664	15133381
L1PA15	chr5	+	120870230	120876381
L1PA15	chr6	-	79207128	79213213
L1PA15	chr6	-	97450339	97456794
L1PA15	chr7	-	9527634	9533843
L1PA15	chr7	-	43740687	43745681
L1PA15	chr7	+	53811358	53818055
L1PA15	chr7	+	119622602	119629350
L1PA15	chr8	-	58645700	58651157
L1PA15	chr8	+	125141189	125147712
L1PA15	chr9	+	31853510	31859993
L1PA15	chrX	-	20917886	20924489
L1PA15	chrX	+	74351448	74357875
L1PA15	chrX	-	98088317	98094566
L1PA15	chrX	-	112628628	112636198
L1PA15	chrX	+	124797176	124803688
L1PA15	chrX	-	146561533	146567737
L1PA16	chr1	+	34771317	34777639
L1PA16	chr1	+	243743343	243750197
L1PA16	chr10	+	100423166	100429654
L1PA16	chr11	+	128506474	128513342
L1PA16	chr14	-	29000860	29007019
L1PA16	chr15	+	39407412	39413498
L1PA16	chr17	+	50039125	50045213
L1PA16	chr17	+	52179343	52185321
L1PA16	chr2	+	124598085	124604180
L1PA16	chr2	+	138922110	138928873
L1PA16	chr20	+	83791	90274
L1PA16	chr3	+	1798078	1804953
L1PA16	chr3	+	6324639	6331437
L1PA16	chr3	-	82268429	82275636
L1PA16	chr3	-	173881221	173888019
L1PA16	chr4	-	27688636	27694760
L1PA16	chr4	+	44198481	44204819
L1PA16	chr4	+	139442621	139448775
L1PA16	chr5	-	101272557	101279248
L1PA16	chr6	-	132525261	132532490
L1PA16	chr8	-	78457211	78463985
L1PA16	chr8	+	98487337	98494295
L1PA16	chr9	+	8189592	8196700
L1PA16	chrX	-	80558268	80564483
L1PA16	chrX	+	92722451	92729682
L1PA17	chr12	+	100012142	100019185
L1PA17	chr13	+	39647643	39653684
L1PA17	chr16	-	60167511	60174305
L1PA17	chr8	-	92383517	92390208
L1PA2	chr1	+	25833076	25839210
L1PA2	chr1	-	43580198	43586187
L1PA2	chr1	+	48615797	48621829
L1PA2	chr1	+	49748179	49754048
L1PA2	chr1	-	58592127	58598157
L1PA2	chr1	-	58734685	58740704
L1PA2	chr1	-	58838843	58844878
L1PA2	chr1	-	60113419	60119451
L1PA2	chr1	+	61105684	61111709
L1PA2	chr1	-	66024232	66030259
L1PA2	chr1	-	69341460	69347488
L1PA2	chr1	+	69389169	69395194
L1PA2	chr1	-	70348296	70354326
L1PA2	chr1	+	72353886	72359918
L1PA2	chr1	-	77465171	77471200
L1PA2	chr1	-	79311129	79317159
L1PA2	chr1	+	82715728	82721753
L1PA2	chr1	+	83647857	83653884
L1PA2	chr1	-	83816096	83822148
L1PA2	chr1	+	88807525	88813550
L1PA2	chr1	-	89878138	89884174
L1PA2	chr1	-	90212585	90218612
L1PA2	chr1	-	94256208	94262237
L1PA2	chr1	+	97069942	97075956
L1PA2	chr1	-	103393658	103399669
L1PA2	chr1	-	112697421	112703432
L1PA2	chr1	+	112764040	112770058
L1PA2	chr1	+	118823510	118829528
L1PA2	chr1	+	142876162	142882314
L1PA2	chr1	-	143125606	143131754
L1PA2	chr1	+	146894945	146900972
L1PA2	chr1	-	149052759	149058793
L1PA2	chr1	+	158922530	158928559
L1PA2	chr1	-	163609725	163615771
L1PA2	chr1	+	164428440	164434490
L1PA2	chr1	-	168318100	168324117
L1PA2	chr1	-	169220799	169226829
L1PA2	chr1	-	172950419	172956446
L1PA2	chr1	-	174202404	174208431
L1PA2	chr1	-	174346929	174352953
L1PA2	chr1	-	174812364	174818381
L1PA2	chr1	-	175971490	175977503
L1PA2	chr1	-	176225221	176231246
L1PA2	chr1	+	177603062	177609081
L1PA2	chr1	-	178283914	178289953
L1PA2	chr1	+	178806682	178812801
L1PA2	chr1	-	185220930	185226937
L1PA2	chr1	-	185856425	185862466
L1PA2	chr1	+	186606463	186612488
L1PA2	chr1	-	188721347	188727391
L1PA2	chr1	+	192469714	192475742
L1PA2	chr1	+	207903811	207909840
L1PA2	chr1	+	216658987	216664956
L1PA2	chr1	-	217863834	217869865
L1PA2	chr1	-	223568876	223574899
L1PA2	chr1	-	242208863	242214887
L1PA2	chr1	-	248051624	248057640
L1PA2	chr1	-	248329861	248335891
L1PA2	chr10	+	1344211	1350287
L1PA2	chr10	+	10692820	10698847
L1PA2	chr10	-	11773435	11779464
L1PA2	chr10	-	15957730	15963752
L1PA2	chr10	-	21040596	21046621
L1PA2	chr10	-	22412838	22418868
L1PA2	chr10	-	25536243	25542269
L1PA2	chr10	-	25804298	25810320
L1PA2	chr10	-	31732341	31738366
L1PA2	chr10	+	38185898	38191914
L1PA2	chr10	+	42436311	42442298
L1PA2	chr10	+	42930829	42936860
L1PA2	chr10	+	53993088	53999094
L1PA2	chr10	-	57442836	57448852
L1PA2	chr10	-	64362509	64368514
L1PA2	chr10	+	79848207	79854236
L1PA2	chr10	-	82482265	82488300
L1PA2	chr10	+	83469371	83475398
L1PA2	chr10	-	84103818	84109842
L1PA2	chr10	+	86039723	86045762
L1PA2	chr10	+	93263020	93269044
L1PA2	chr10	-	96584417	96590438
L1PA2	chr10	+	100912494	100918515
L1PA2	chr10	-	108604341	108610368
L1PA2	chr10	+	109873701	109879764
L1PA2	chr10	+	110983379	110989393
L1PA2	chr10	+	113343685	113349706
L1PA2	chr10	+	113573565	113579588
L1PA2	chr10	-	117121846	117128053
L1PA2	chr10	-	118838549	118844574
L1PA2	chr10	-	119592398	119598398
L1PA2	chr10	+	127633806	127639819
L1PA2	chr11	+	6206580	6212596
L1PA2	chr11	-	7679379	7685402
L1PA2	chr11	+	7756046	7762029
L1PA2	chr11	+	7882581	7888617
L1PA2	chr11	-	14649712	14655706
L1PA2	chr11	+	14737454	14743484
L1PA2	chr11	-	17050037	17056202
L1PA2	chr11	-	22037548	22043567
L1PA2	chr11	+	22306353	22312334
L1PA2	chr11	-	23319702	23325737
L1PA2	chr11	+	26986665	26992681
L1PA2	chr11	+	27241250	27247279
L1PA2	chr11	-	37262262	37268266
L1PA2	chr11	+	39868206	39874204
L1PA2	chr11	-	40607022	40613051
L1PA2	chr11	-	42450813	42456836
L1PA2	chr11	-	43367651	43373668
L1PA2	chr11	+	49746835	49752869
L1PA2	chr11	-	49796675	49802703
L1PA2	chr11	-	51164742	51170764
L1PA2	chr11	+	54714442	54720464
L1PA2	chr11	+	55227392	55233413
L1PA2	chr11	+	55453116	55459143
L1PA2	chr11	-	57761634	57767659
L1PA2	chr11	+	60202890	60208914
L1PA2	chr11	+	60299634	60305663
L1PA2	chr11	-	62953002	62959166
L1PA2	chr11	+	63202775	63208798
L1PA2	chr11	-	74588508	74594577
L1PA2	chr11	+	75459661	75465694
L1PA2	chr11	+	83298691	83304699
L1PA2	chr11	-	87408990	87415107
L1PA2	chr11	-	89822864	89828897
L1PA2	chr11	+	91760054	91766290
L1PA2	chr11	-	92905613	92911690
L1PA2	chr11	+	93770023	93776054
L1PA2	chr11	-	93965690	93971694
L1PA2	chr11	-	95359490	95365515
L1PA2	chr11	-	96138784	96144829
L1PA2	chr11	+	100279772	100285800
L1PA2	chr11	+	100322589	100328650
L1PA2	chr11	-	100346451	100352475
L1PA2	chr11	-	102239897	102245923
L1PA2	chr11	+	107232536	107238565
L1PA2	chr11	+	108131353	108137370
L1PA2	chr11	+	108227658	108233694
L1PA2	chr11	+	110079711	110085726
L1PA2	chr11	-	127646590	127652613
L1PA2	chr11	+	133510698	133516723
L1PA2	chr12	-	2239469	2245487
L1PA2	chr12	+	4618061	4624067
L1PA2	chr12	-	5225592	5231594
L1PA2	chr12	+	7403727	7409859
L1PA2	chr12	+	11450590	11456619
L1PA2	chr12	-	17921294	17927323
L1PA2	chr12	+	18008502	18014499
L1PA2	chr12	-	21361994	21368021
L1PA2	chr12	+	21547943	21553973
L1PA2	chr12	+	21572149	21578168
L1PA2	chr12	-	23223570	23229586
L1PA2	chr12	+	40372118	40378141
L1PA2	chr12	-	42031217	42037242
L1PA2	chr12	-	42060106	42066132
L1PA2	chr12	+	42066254	42072269
L1PA2	chr12	+	43864776	43870811
L1PA2	chr12	+	45344741	45350771
L1PA2	chr12	-	46814727	46820861
L1PA2	chr12	+	55738033	55744058
L1PA2	chr12	+	55877792	55883849
L1PA2	chr12	+	58040262	58046281
L1PA2	chr12	-	58503040	58509089
L1PA2	chr12	+	64589367	64595398
L1PA2	chr12	-	64681129	64687157
L1PA2	chr12	+	68293988	68300004
L1PA2	chr12	+	70406845	70412860
L1PA2	chr12	+	71511852	71517883
L1PA2	chr12	-	73541397	73547425
L1PA2	chr12	+	73788589	73794610
L1PA2	chr12	-	77567163	77573204
L1PA2	chr12	-	79433401	79439425
L1PA2	chr12	-	80637949	80643964
L1PA2	chr12	+	83978045	83984024
L1PA2	chr12	-	85706197	85712237
L1PA2	chr12	-	89102634	89108662
L1PA2	chr12	+	90930380	90936412
L1PA2	chr12	+	92707774	92713799
L1PA2	chr12	+	96709720	96715749
L1PA2	chr12	-	98044911	98050945
L1PA2	chr12	-	102701559	102707546
L1PA2	chr12	-	103220955	103226986
L1PA2	chr12	+	103828166	103834198
L1PA2	chr12	+	106022039	106028228
L1PA2	chr12	-	106865643	106871669
L1PA2	chr12	+	109434752	109440778
L1PA2	chr12	+	113059001	113065032
L1PA2	chr12	-	127579150	127585176
L1PA2	chr13	-	19677852	19683864
L1PA2	chr13	+	19847135	19853152
L1PA2	chr13	+	20070926	20076953
L1PA2	chr13	-	36582366	36588374
L1PA2	chr13	-	37724089	37730119
L1PA2	chr13	-	39574954	39581012
L1PA2	chr13	+	40930427	40936458
L1PA2	chr13	+	41309055	41315081
L1PA2	chr13	+	46219165	46225202
L1PA2	chr13	+	48356023	48362047
L1PA2	chr13	-	49726649	49732671
L1PA2	chr13	-	50754431	50760466
L1PA2	chr13	+	51556190	51562206
L1PA2	chr13	-	52843775	52849794
L1PA2	chr13	-	59246751	59252777
L1PA2	chr13	+	67311614	67317639
L1PA2	chr13	-	68254379	68260420
L1PA2	chr13	+	74214664	74220688
L1PA2	chr13	+	82619484	82625543
L1PA2	chr13	+	85697339	85703356
L1PA2	chr13	+	89740139	89746172
L1PA2	chr13	-	94142771	94148790
L1PA2	chr13	+	101350336	101356371
L1PA2	chr13	+	106865889	106871904
L1PA2	chr13	-	107581679	107587711
L1PA2	chr13	-	108573004	108579054
L1PA2	chr14	-	26248069	26254078
L1PA2	chr14	-	27098474	27104505
L1PA2	chr14	-	27142521	27148580
L1PA2	chr14	+	28657648	28663676
L1PA2	chr14	-	28781708	28787729
L1PA2	chr14	+	30832743	30838774
L1PA2	chr14	+	40795411	40801439
L1PA2	chr14	+	40817262	40823313
L1PA2	chr14	-	41678541	41684561
L1PA2	chr14	+	43531537	43537566
L1PA2	chr14	+	43839472	43845498
L1PA2	chr14	+	43961388	43967404
L1PA2	chr14	-	46352430	46358461
L1PA2	chr14	+	48370383	48376407
L1PA2	chr14	+	49563432	49569450
L1PA2	chr14	-	56908536	56914549
L1PA2	chr14	+	57134245	57140279
L1PA2	chr14	+	57578928	57584932
L1PA2	chr14	-	60413222	60419241
L1PA2	chr14	-	72309657	72315713
L1PA2	chr14	+	82813893	82819912
L1PA2	chr14	+	86351939	86357989
L1PA2	chr14	-	86571803	86577838
L1PA2	chr14	-	91897208	91903237
L1PA2	chr14	-	92106588	92112577
L1PA2	chr14	+	101732536	101738564
L1PA2	chr15	+	20516283	20522304
L1PA2	chr15	-	37691672	37697677
L1PA2	chr15	+	39712771	39718789
L1PA2	chr15	+	44544232	44550247
L1PA2	chr15	+	47457729	47463757
L1PA2	chr15	+	49646430	49652449
L1PA2	chr15	+	49688180	49694211
L1PA2	chr15	-	50070706	50076715
L1PA2	chr15	-	53427639	53433672
L1PA2	chr15	+	53832830	53838874
L1PA2	chr15	+	55356191	55362189
L1PA2	chr15	-	56426816	56432826
L1PA2	chr15	-	56603341	56609375
L1PA2	chr15	+	56619624	56624828
L1PA2	chr15	+	58417930	58423960
L1PA2	chr15	+	64618859	64624899
L1PA2	chr15	+	71466478	71472491
L1PA2	chr15	-	73800786	73806811
L1PA2	chr15	+	81989506	81995515
L1PA2	chr15	+	82022621	82028649
L1PA2	chr15	+	82090271	82096304
L1PA2	chr15	+	82163008	82169040
L1PA2	chr15	+	82287507	82293537
L1PA2	chr15	+	84052403	84058368
L1PA2	chr15	+	87071325	87077356
L1PA2	chr15	+	94218628	94224657
L1PA2	chr15	-	97808810	97814834
L1PA2	chr15	+	100957276	100963301
L1PA2	chr15	+	102166653	102172678
L1PA2	chr16	-	21053993	21060024
L1PA2	chr16	-	46483323	46489339
L1PA2	chr16	-	47841886	47848017
L1PA2	chr16	-	48049376	48055400
L1PA2	chr16	-	48802482	48808514
L1PA2	chr16	-	59593167	59599223
L1PA2	chr16	+	60010505	60016523
L1PA2	chr16	+	60556649	60562694
L1PA2	chr16	+	61815982	61822005
L1PA2	chr16	+	61835359	61841393
L1PA2	chr16	+	63421981	63428010
L1PA2	chr16	+	72661173	72667197
L1PA2	chr16	-	73858299	73864330
L1PA2	chr16	-	75855857	75861879
L1PA2	chr16	+	82172856	82178863
L1PA2	chr16	+	86295779	86301803
L1PA2	chr17	-	3050660	3056703
L1PA2	chr17	+	3079824	3085851
L1PA2	chr17	-	3229848	3236020
L1PA2	chr17	-	12353220	12359249
L1PA2	chr17	-	25366695	25372649
L1PA2	chr17	-	25426190	25432202
L1PA2	chr17	-	31005275	31011290
L1PA2	chr17	+	31214155	31220182
L1PA2	chr17	-	32619469	32625471
L1PA2	chr17	-	39357119	39363152
L1PA2	chr17	-	50481207	50487225
L1PA2	chr17	+	53579077	53585102
L1PA2	chr17	-	58958801	58964835
L1PA2	chr18	-	1516190	1522241
L1PA2	chr18	+	2247167	2253196
L1PA2	chr18	+	5004135	5010154
L1PA2	chr18	+	7966440	7972472
L1PA2	chr18	-	8057450	8063461
L1PA2	chr18	-	10572665	10578675
L1PA2	chr18	-	12202443	12208457
L1PA2	chr18	+	20109599	20115627
L1PA2	chr18	-	22199006	22205036
L1PA2	chr18	-	22290778	22296805
L1PA2	chr18	-	25317679	25323714
L1PA2	chr18	-	28927931	28933959
L1PA2	chr18	-	30436615	30442647
L1PA2	chr18	+	31911079	31917100
L1PA2	chr18	-	32132342	32138359
L1PA2	chr18	+	32785743	32791773
L1PA2	chr18	+	37145556	37151598
L1PA2	chr18	+	37504333	37510398
L1PA2	chr18	-	37767603	37773621
L1PA2	chr18	+	39211706	39217733
L1PA2	chr18	-	44874596	44880614
L1PA2	chr18	+	49267001	49273035
L1PA2	chr18	-	53382715	53388760
L1PA2	chr18	+	54926927	54932959
L1PA2	chr18	+	55386480	55392496
L1PA2	chr18	-	57071171	57077202
L1PA2	chr18	-	57696910	57702939
L1PA2	chr18	-	66452071	66458090
L1PA2	chr19	-	24073247	24079257
L1PA2	chr19	+	29247788	29253876
L1PA2	chr19	+	38328142	38334173
L1PA2	chr19	+	56333767	56339795
L1PA2	chr2	+	4690558	4696555
L1PA2	chr2	-	12661872	12667897
L1PA2	chr2	+	14988188	14994202
L1PA2	chr2	-	18193282	18199290
L1PA2	chr2	+	19505600	19511623
L1PA2	chr2	+	23207025	23213040
L1PA2	chr2	-	23447722	23453757
L1PA2	chr2	+	31127064	31133089
L1PA2	chr2	-	40235740	40241759
L1PA2	chr2	-	40459740	40465767
L1PA2	chr2	-	43887610	43893639
L1PA2	chr2	-	45286698	45292726
L1PA2	chr2	+	45302883	45308915
L1PA2	chr2	+	57645845	57651854
L1PA2	chr2	-	58608677	58614701
L1PA2	chr2	+	60310797	60316829
L1PA2	chr2	+	60368326	60374358
L1PA2	chr2	+	63062613	63068633
L1PA2	chr2	+	66404302	66410334
L1PA2	chr2	+	66618262	66624282
L1PA2	chr2	+	72291105	72297127
L1PA2	chr2	-	73707203	73713226
L1PA2	chr2	-	77002884	77008884
L1PA2	chr2	+	77980898	77986904
L1PA2	chr2	+	83315928	83321955
L1PA2	chr2	+	92109199	92115230
L1PA2	chr2	+	106747348	106753381
L1PA2	chr2	-	116806517	116812543
L1PA2	chr2	+	117913610	117919627
L1PA2	chr2	-	118894576	118900596
L1PA2	chr2	-	119653337	119659368
L1PA2	chr2	-	122770249	122776284
L1PA2	chr2	+	124897352	124903384
L1PA2	chr2	-	125113883	125119911
L1PA2	chr2	-	125350716	125356745
L1PA2	chr2	-	129616558	129622590
L1PA2	chr2	-	134222578	134228609
L1PA2	chr2	+	134304436	134310329
L1PA2	chr2	+	134668051	134674102
L1PA2	chr2	+	135583021	135589028
L1PA2	chr2	-	138150730	138156760
L1PA2	chr2	-	143365350	143371381
L1PA2	chr2	+	143763611	143769645
L1PA2	chr2	+	144419131	144425156
L1PA2	chr2	-	145655165	145661170
L1PA2	chr2	+	147163309	147168909
L1PA2	chr2	+	148484573	148490597
L1PA2	chr2	-	148906509	148912525
L1PA2	chr2	+	150706971	150712980
L1PA2	chr2	+	150801779	150807806
L1PA2	chr2	-	152555382	152561403
L1PA2	chr2	-	154254435	154260466
L1PA2	chr2	+	154575960	154581977
L1PA2	chr2	+	156822399	156828427
L1PA2	chr2	+	158225047	158231078
L1PA2	chr2	+	158371655	158377685
L1PA2	chr2	+	159207743	159213754
L1PA2	chr2	+	159379129	159385161
L1PA2	chr2	-	161707230	161713259
L1PA2	chr2	+	166342444	166348473
L1PA2	chr2	-	166588173	166594204
L1PA2	chr2	-	167938456	167944477
L1PA2	chr2	-	168298389	168304503
L1PA2	chr2	-	174564103	174570138
L1PA2	chr2	-	175269186	175275210
L1PA2	chr2	-	176453274	176459291
L1PA2	chr2	-	182889934	182895966
L1PA2	chr2	-	186284161	186290189
L1PA2	chr2	-	186450614	186456635
L1PA2	chr2	-	186706447	186712483
L1PA2	chr2	+	192626575	192632602
L1PA2	chr2	-	193133130	193139176
L1PA2	chr2	-	195932245	195938267
L1PA2	chr2	-	197386208	197392224
L1PA2	chr2	-	198552256	198558285
L1PA2	chr2	-	205855795	205861829
L1PA2	chr2	+	207772759	207778776
L1PA2	chr2	+	209676345	209682372
L1PA2	chr2	+	209993253	209999306
L1PA2	chr2	-	210610892	210616932
L1PA2	chr2	+	212084045	212090069
L1PA2	chr2	+	212753261	212759296
L1PA2	chr2	+	215548520	215554529
L1PA2	chr2	+	220796539	220802559
L1PA2	chr2	+	222849281	222855305
L1PA2	chr2	-	223014320	223020351
L1PA2	chr2	-	229284703	229290740
L1PA2	chr2	+	229432973	229438997
L1PA2	chr2	+	229620409	229626433
L1PA2	chr2	+	235797033	235803063
L1PA2	chr2	-	237292309	237298332
L1PA2	chr20	+	110605	116651
L1PA2	chr20	-	6296468	6302491
L1PA2	chr20	-	8575748	8581774
L1PA2	chr20	+	12563154	12569178
L1PA2	chr20	+	21868293	21874323
L1PA2	chr20	-	21891491	21897519
L1PA2	chr20	+	23569945	23575948
L1PA2	chr20	+	24881241	24887254
L1PA2	chr20	+	26214313	26220345
L1PA2	chr20	+	40834909	40840957
L1PA2	chr20	-	41243577	41249607
L1PA2	chr20	+	42443101	42449131
L1PA2	chr20	+	52120390	52126413
L1PA2	chr21	-	10172554	10178706
L1PA2	chr21	+	16299403	16305434
L1PA2	chr21	+	18699801	18705852
L1PA2	chr21	+	27290679	27296704
L1PA2	chr21	-	36866064	36872089
L1PA2	chr21	-	41394801	41400769
L1PA2	chr21	+	41405088	41411107
L1PA2	chr22	-	32690652	32696671
L1PA2	chr22	-	35073359	35079391
L1PA2	chr3	+	1429244	1435255
L1PA2	chr3	+	3761070	3767066
L1PA2	chr3	+	4294932	4300972
L1PA2	chr3	-	6526598	6532616
L1PA2	chr3	-	18971974	18978012
L1PA2	chr3	-	19138860	19144839
L1PA2	chr3	-	19412102	19418117
L1PA2	chr3	+	19896540	19902567
L1PA2	chr3	-	21291216	21297247
L1PA2	chr3	-	22024631	22030669
L1PA2	chr3	+	22842869	22848894
L1PA2	chr3	-	24130949	24136982
L1PA2	chr3	-	26426226	26432258
L1PA2	chr3	-	34454635	34460664
L1PA2	chr3	-	35860145	35866184
L1PA2	chr3	+	43106266	43112282
L1PA2	chr3	+	43607314	43613339
L1PA2	chr3	-	53399323	53405352
L1PA2	chr3	-	53955774	53961832
L1PA2	chr3	-	55080131	55086156
L1PA2	chr3	+	55170356	55176378
L1PA2	chr3	+	58802004	58808030
L1PA2	chr3	+	58827880	58833905
L1PA2	chr3	+	63121944	63127977
L1PA2	chr3	-	63197384	63203390
L1PA2	chr3	-	75141111	75147165
L1PA2	chr3	-	75322612	75328621
L1PA2	chr3	-	80940797	80946816
L1PA2	chr3	-	81100540	81106564
L1PA2	chr3	+	85339080	85345090
L1PA2	chr3	-	88552251	88558272
L1PA2	chr3	+	88918983	88925013
L1PA2	chr3	-	89394765	89400790
L1PA2	chr3	-	89918194	89924219
L1PA2	chr3	+	90006983	90013005
L1PA2	chr3	+	94464313	94470340
L1PA2	chr3	+	102939292	102945320
L1PA2	chr3	+	106384140	106390171
L1PA2	chr3	+	106694291	106700323
L1PA2	chr3	+	107976527	107982543
L1PA2	chr3	+	110158933	110164960
L1PA2	chr3	+	110737563	110743592
L1PA2	chr3	-	111275050	111281081
L1PA2	chr3	-	115922232	115928273
L1PA2	chr3	+	118633090	118639118
L1PA2	chr3	-	118720317	118726337
L1PA2	chr3	-	120091462	120097487
L1PA2	chr3	-	121760758	121766785
L1PA2	chr3	+	125655481	125661512
L1PA2	chr3	+	126050447	126056429
L1PA2	chr3	-	132090076	132096105
L1PA2	chr3	-	132479500	132485496
L1PA2	chr3	-	134971056	134977072
L1PA2	chr3	+	135303567	135309597
L1PA2	chr3	+	135377445	135383450
L1PA2	chr3	-	137352556	137358574
L1PA2	chr3	-	141475990	141481995
L1PA2	chr3	+	145645565	145651578
L1PA2	chr3	+	150959560	150965560
L1PA2	chr3	-	152953545	152959571
L1PA2	chr3	+	153224192	153230194
L1PA2	chr3	-	154837205	154843233
L1PA2	chr3	+	155186851	155192877
L1PA2	chr3	-	155224140	155230005
L1PA2	chr3	+	157442486	157448512
L1PA2	chr3	+	158352312	158358329
L1PA2	chr3	-	162123654	162129681
L1PA2	chr3	+	167728820	167734843
L1PA2	chr3	+	169397275	169403305
L1PA2	chr3	-	170596345	170602373
L1PA2	chr3	-	173977475	173983484
L1PA2	chr3	+	178577736	178583767
L1PA2	chr3	+	182143880	182149898
L1PA2	chr3	+	187129911	187135940
L1PA2	chr3	+	187580268	187586304
L1PA2	chr3	+	187608008	187614002
L1PA2	chr3	-	191867104	191873117
L1PA2	chr3	-	192457002	192463031
L1PA2	chr3	+	194808401	194814446
L1PA2	chr4	-	4955624	4961646
L1PA2	chr4	-	5440328	5446355
L1PA2	chr4	-	10777017	10783044
L1PA2	chr4	-	11062539	11068562
L1PA2	chr4	+	11236841	11242878
L1PA2	chr4	-	11380364	11386394
L1PA2	chr4	+	11794384	11800376
L1PA2	chr4	-	14011078	14017110
L1PA2	chr4	+	14482375	14488451
L1PA2	chr4	-	14661920	14667950
L1PA2	chr4	+	22148050	22154080
L1PA2	chr4	-	27071855	27077886
L1PA2	chr4	-	27377309	27383341
L1PA2	chr4	+	54194898	54200929
L1PA2	chr4	+	54743283	54749302
L1PA2	chr4	+	56485331	56491348
L1PA2	chr4	+	64398239	64404271
L1PA2	chr4	-	65724832	65730889
L1PA2	chr4	+	66042329	66048330
L1PA2	chr4	-	66153955	66159979
L1PA2	chr4	-	66859017	66865020
L1PA2	chr4	+	68042760	68048776
L1PA2	chr4	-	68833132	68839160
L1PA2	chr4	+	69059776	69065922
L1PA2	chr4	-	69375522	69381538
L1PA2	chr4	+	76052015	76058048
L1PA2	chr4	-	76195789	76201817
L1PA2	chr4	+	76326404	76332436
L1PA2	chr4	-	76367746	76373762
L1PA2	chr4	+	85047938	85053967
L1PA2	chr4	+	85219933	85225963
L1PA2	chr4	-	86991543	86997572
L1PA2	chr4	+	88631525	88637551
L1PA2	chr4	-	92707177	92713200
L1PA2	chr4	+	96835910	96841939
L1PA2	chr4	-	100921681	100927710
L1PA2	chr4	-	102326824	102332852
L1PA2	chr4	-	103126087	103132115
L1PA2	chr4	-	104171422	104177447
L1PA2	chr4	+	105708145	105714171
L1PA2	chr4	-	106228393	106234548
L1PA2	chr4	+	107856260	107862276
L1PA2	chr4	-	111791965	111797977
L1PA2	chr4	+	112258099	112264099
L1PA2	chr4	+	113007619	113013657
L1PA2	chr4	-	114410294	114416323
L1PA2	chr4	-	121171890	121177933
L1PA2	chr4	+	127849410	127855439
L1PA2	chr4	+	127941723	127947710
L1PA2	chr4	+	128510085	128516117
L1PA2	chr4	-	128571375	128577400
L1PA2	chr4	+	129134944	129140987
L1PA2	chr4	-	133552441	133558459
L1PA2	chr4	-	134655097	134661107
L1PA2	chr4	+	138417432	138423442
L1PA2	chr4	+	141334496	141340517
L1PA2	chr4	-	142798499	142804529
L1PA2	chr4	+	144021412	144027442
L1PA2	chr4	+	147271170	147277203
L1PA2	chr4	-	149239026	149245056
L1PA2	chr4	-	157205718	157211751
L1PA2	chr4	-	159005392	159011424
L1PA2	chr4	+	164553384	164559405
L1PA2	chr4	+	165021900	165027930
L1PA2	chr4	+	165162765	165168772
L1PA2	chr4	+	165271901	165277928
L1PA2	chr4	-	165474644	165480675
L1PA2	chr4	+	167384464	167390497
L1PA2	chr4	-	168197290	168203312
L1PA2	chr4	+	169363140	169369189
L1PA2	chr4	-	171277085	171285156
L1PA2	chr4	-	171704131	171710153
L1PA2	chr4	+	175699613	175705629
L1PA2	chr4	-	182330042	182336068
L1PA2	chr4	-	183700210	183706233
L1PA2	chr4	-	187031547	187037574
L1PA2	chr4	-	189479423	189485441
L1PA2	chr5	+	4615541	4621550
L1PA2	chr5	+	7193882	7199908
L1PA2	chr5	+	16335519	16341549
L1PA2	chr5	+	19161445	19167469
L1PA2	chr5	+	21107521	21113552
L1PA2	chr5	-	25113846	25119863
L1PA2	chr5	-	25378638	25384665
L1PA2	chr5	+	28798897	28804921
L1PA2	chr5	-	30818076	30824103
L1PA2	chr5	+	33122476	33128501
L1PA2	chr5	+	40541407	40547437
L1PA2	chr5	+	42734816	42740849
L1PA2	chr5	+	43718055	43724076
L1PA2	chr5	+	45658542	45664572
L1PA2	chr5	+	50546580	50552604
L1PA2	chr5	-	56647323	56653353
L1PA2	chr5	-	57848096	57854110
L1PA2	chr5	-	62094801	62100824
L1PA2	chr5	+	62113119	62119199
L1PA2	chr5	-	63424918	63430951
L1PA2	chr5	-	64004861	64010892
L1PA2	chr5	+	64459844	64465875
L1PA2	chr5	-	67032725	67038759
L1PA2	chr5	+	67185432	67191456
L1PA2	chr5	-	70900407	70906420
L1PA2	chr5	+	74938060	74944090
L1PA2	chr5	-	77748008	77754033
L1PA2	chr5	+	78162628	78168651
L1PA2	chr5	-	81725219	81731242
L1PA2	chr5	-	82753618	82759636
L1PA2	chr5	-	83089430	83095461
L1PA2	chr5	-	84953411	84959459
L1PA2	chr5	+	87348147	87354162
L1PA2	chr5	+	89369046	89375053
L1PA2	chr5	+	89504152	89510185
L1PA2	chr5	-	90219447	90225475
L1PA2	chr5	-	91489294	91495312
L1PA2	chr5	-	91592785	91598802
L1PA2	chr5	+	92548851	92554882
L1PA2	chr5	-	97145618	97151644
L1PA2	chr5	+	99191686	99197648
L1PA2	chr5	+	100515834	100521851
L1PA2	chr5	+	102006933	102012964
L1PA2	chr5	+	102382456	102388473
L1PA2	chr5	-	103410063	103416082
L1PA2	chr5	-	103782076	103788107
L1PA2	chr5	-	105761083	105767082
L1PA2	chr5	-	106049567	106055589
L1PA2	chr5	-	116863293	116869320
L1PA2	chr5	-	121713239	121719258
L1PA2	chr5	-	122572305	122578310
L1PA2	chr5	-	124694693	124700725
L1PA2	chr5	-	127069623	127075644
L1PA2	chr5	+	131849656	131855688
L1PA2	chr5	-	136118488	136124518
L1PA2	chr5	-	136380331	136386345
L1PA2	chr5	-	138341143	138347175
L1PA2	chr5	-	144798295	144804311
L1PA2	chr5	-	147095408	147101435
L1PA2	chr5	+	148321836	148327853
L1PA2	chr5	+	151586861	151592894
L1PA2	chr5	-	151719581	151725613
L1PA2	chr5	-	152033525	152039458
L1PA2	chr5	+	152120496	152126528
L1PA2	chr5	+	152704886	152710890
L1PA2	chr5	+	160300531	160306556
L1PA2	chr5	-	161033056	161039090
L1PA2	chr5	-	161457931	161463958
L1PA2	chr5	-	169666780	169672799
L1PA2	chr5	-	170510967	170516977
L1PA2	chr5	+	174824772	174830804
L1PA2	chr5	-	175703449	175709587
L1PA2	chr5	-	180329521	180335537
L1PA2	chr6	-	8770704	8776745
L1PA2	chr6	-	9966277	9972282
L1PA2	chr6	-	22175069	22181103
L1PA2	chr6	+	44838371	44844402
L1PA2	chr6	+	45030184	45036213
L1PA2	chr6	-	45637112	45643138
L1PA2	chr6	-	52636025	52642170
L1PA2	chr6	-	55228234	55234265
L1PA2	chr6	+	65099653	65105689
L1PA2	chr6	-	70149431	70155460
L1PA2	chr6	+	70205254	70211277
L1PA2	chr6	+	70225035	70231061
L1PA2	chr6	+	71848261	71856067
L1PA2	chr6	+	73279837	73285867
L1PA2	chr6	-	74545108	74551122
L1PA2	chr6	-	76815335	76821358
L1PA2	chr6	-	77792194	77798213
L1PA2	chr6	+	82811020	82817029
L1PA2	chr6	-	83099136	83105142
L1PA2	chr6	+	83268120	83274140
L1PA2	chr6	-	84507461	84513489
L1PA2	chr6	+	85336073	85342084
L1PA2	chr6	-	86731206	86737233
L1PA2	chr6	-	87374926	87380956
L1PA2	chr6	-	87516381	87522400
L1PA2	chr6	+	87607435	87613456
L1PA2	chr6	-	89934982	89941006
L1PA2	chr6	-	91756869	91762879
L1PA2	chr6	-	94341306	94347327
L1PA2	chr6	+	95533881	95540025
L1PA2	chr6	+	95651852	95657877
L1PA2	chr6	+	96206262	96212288
L1PA2	chr6	+	100271473	100277470
L1PA2	chr6	+	100644337	100650366
L1PA2	chr6	+	100802579	100808601
L1PA2	chr6	+	104156906	104162931
L1PA2	chr6	+	104937268	104943299
L1PA2	chr6	+	105185190	105191199
L1PA2	chr6	-	109566421	109572454
L1PA2	chr6	-	112224202	112230223
L1PA2	chr6	+	113134223	113140249
L1PA2	chr6	+	113547689	113553717
L1PA2	chr6	+	113852319	113858349
L1PA2	chr6	-	115041886	115047916
L1PA2	chr6	-	115291539	115297565
L1PA2	chr6	+	116281195	116287223
L1PA2	chr6	+	117565915	117571946
L1PA2	chr6	+	121009885	121015914
L1PA2	chr6	-	125027989	125033976
L1PA2	chr6	+	125046842	125052868
L1PA2	chr6	+	127914437	127920437
L1PA2	chr6	-	129488305	129494343
L1PA2	chr6	+	141887242	141893273
L1PA2	chr6	+	142067162	142073173
L1PA2	chr6	+	142135951	142141979
L1PA2	chr6	+	142238000	142244017
L1PA2	chr6	+	156682400	156688410
L1PA2	chr6	-	163259624	163265652
L1PA2	chr6	-	163410769	163416794
L1PA2	chr7	-	9438387	9444411
L1PA2	chr7	+	13845894	13851917
L1PA2	chr7	+	14687255	14693293
L1PA2	chr7	+	15586934	15592958
L1PA2	chr7	+	15979856	15985880
L1PA2	chr7	+	16256053	16262082
L1PA2	chr7	+	25642653	25648669
L1PA2	chr7	+	25783452	25789483
L1PA2	chr7	+	29619552	29625579
L1PA2	chr7	-	30454091	30460119
L1PA2	chr7	-	30676424	30682446
L1PA2	chr7	-	32722290	32728327
L1PA2	chr7	-	32737265	32743157
L1PA2	chr7	-	33561359	33567385
L1PA2	chr7	-	34028231	34034248
L1PA2	chr7	-	34209181	34215199
L1PA2	chr7	+	35132569	35138584
L1PA2	chr7	-	39047127	39053152
L1PA2	chr7	+	43098695	43104715
L1PA2	chr7	+	50966539	50972571
L1PA2	chr7	+	51957605	51963637
L1PA2	chr7	-	53094014	53100029
L1PA2	chr7	+	56652489	56658517
L1PA2	chr7	-	78859110	78865127
L1PA2	chr7	-	83618641	83624658
L1PA2	chr7	+	83691725	83697752
L1PA2	chr7	+	84879170	84885195
L1PA2	chr7	-	84959003	84965055
L1PA2	chr7	+	85969524	85975549
L1PA2	chr7	+	86669072	86675084
L1PA2	chr7	+	91212585	91218615
L1PA2	chr7	-	91532996	91539020
L1PA2	chr7	-	96181507	96187526
L1PA2	chr7	+	99406822	99412854
L1PA2	chr7	-	104198098	104204153
L1PA2	chr7	-	110197588	110203620
L1PA2	chr7	+	111085750	111091781
L1PA2	chr7	-	116358551	116364543
L1PA2	chr7	+	119226763	119232790
L1PA2	chr7	+	121878574	121884605
L1PA2	chr7	-	121918969	121924999
L1PA2	chr7	-	133574180	133580208
L1PA2	chr7	-	136098928	136104958
L1PA2	chr7	-	136459503	136465530
L1PA2	chr7	+	136515938	136521963
L1PA2	chr7	-	145710651	145716685
L1PA2	chr7	+	146602876	146608909
L1PA2	chr8	-	723346	729366
L1PA2	chr8	-	2263735	2269787
L1PA2	chr8	+	4711928	4717941
L1PA2	chr8	-	10789935	10795937
L1PA2	chr8	-	15413517	15419537
L1PA2	chr8	-	15433821	15439832
L1PA2	chr8	+	16801477	16807504
L1PA2	chr8	-	23502706	23508732
L1PA2	chr8	-	25587859	25593870
L1PA2	chr8	+	26253128	26259095
L1PA2	chr8	-	35028990	35035026
L1PA2	chr8	-	35385563	35391589
L1PA2	chr8	-	36246091	36252126
L1PA2	chr8	-	36265636	36271786
L1PA2	chr8	+	40289731	40295759
L1PA2	chr8	+	40504580	40510615
L1PA2	chr8	-	43246217	43252223
L1PA2	chr8	-	49706464	49712489
L1PA2	chr8	+	59827249	59833276
L1PA2	chr8	-	60782358	60788381
L1PA2	chr8	-	62180574	62186573
L1PA2	chr8	-	64396864	64402894
L1PA2	chr8	-	64709966	64715996
L1PA2	chr8	+	66032879	66038895
L1PA2	chr8	-	67861338	67867354
L1PA2	chr8	+	70166454	70172484
L1PA2	chr8	+	72318595	72324621
L1PA2	chr8	-	73059682	73065699
L1PA2	chr8	+	73391675	73397698
L1PA2	chr8	+	75778754	75784780
L1PA2	chr8	-	75854872	75860913
L1PA2	chr8	+	77220351	77226354
L1PA2	chr8	+	78000647	78006680
L1PA2	chr8	+	78852748	78858761
L1PA2	chr8	+	82680451	82686477
L1PA2	chr8	+	84359377	84365404
L1PA2	chr8	-	85331780	85337808
L1PA2	chr8	-	85376377	85382401
L1PA2	chr8	-	88334031	88340057
L1PA2	chr8	+	88637058	88643061
L1PA2	chr8	+	89161077	89167109
L1PA2	chr8	+	90547469	90553498
L1PA2	chr8	+	92570896	92576915
L1PA2	chr8	+	92881746	92887762
L1PA2	chr8	-	93376420	93382436
L1PA2	chr8	+	94418040	94424066
L1PA2	chr8	-	96564460	96570493
L1PA2	chr8	+	97128905	97134926
L1PA2	chr8	+	99272503	99278521
L1PA2	chr8	+	99626673	99632730
L1PA2	chr8	+	102690297	102696321
L1PA2	chr8	+	102903728	102909757
L1PA2	chr8	-	104615224	104621246
L1PA2	chr8	+	113606234	113612259
L1PA2	chr8	-	115012508	115018536
L1PA2	chr8	+	115516259	115522280
L1PA2	chr8	-	115643514	115649544
L1PA2	chr8	-	120171637	120177649
L1PA2	chr8	-	121656401	121662427
L1PA2	chr8	+	123256657	123262675
L1PA2	chr8	-	124872226	124878247
L1PA2	chr8	-	127811862	127817891
L1PA2	chr8	+	129726597	129732634
L1PA2	chr8	-	129903734	129909767
L1PA2	chr8	-	130164370	130170396
L1PA2	chr8	+	136271344	136277373
L1PA2	chr8	-	137202444	137208465
L1PA2	chr8	-	138570827	138576855
L1PA2	chr8	+	139128408	139134467
L1PA2	chr9	+	1223881	1229900
L1PA2	chr9	+	6135847	6141850
L1PA2	chr9	+	13037882	13043908
L1PA2	chr9	+	14663993	14670013
L1PA2	chr9	-	17285001	17291032
L1PA2	chr9	-	19536198	19542228
L1PA2	chr9	-	22348828	22354858
L1PA2	chr9	-	24574534	24580562
L1PA2	chr9	+	27690517	27696576
L1PA2	chr9	+	28348132	28354160
L1PA2	chr9	+	31294063	31300094
L1PA2	chr9	+	32710377	32716386
L1PA2	chr9	+	32729014	32735045
L1PA2	chr9	+	72092023	72098045
L1PA2	chr9	-	72813972	72819997
L1PA2	chr9	+	77039190	77045220
L1PA2	chr9	+	79284954	79290991
L1PA2	chr9	-	81712767	81718795
L1PA2	chr9	-	83269031	83275050
L1PA2	chr9	-	83356577	83362604
L1PA2	chr9	-	85384286	85390289
L1PA2	chr9	-	85837820	85843864
L1PA2	chr9	+	88772003	88778037
L1PA2	chr9	-	89220968	89226969
L1PA2	chr9	-	96851364	96857385
L1PA2	chr9	-	100343275	100349313
L1PA2	chr9	+	102261023	102267041
L1PA2	chr9	+	103289510	103295533
L1PA2	chr9	+	103452995	103459025
L1PA2	chr9	-	103864426	103870456
L1PA2	chr9	-	108338448	108344473
L1PA2	chr9	-	108539341	108545359
L1PA2	chr9	-	108943898	108949922
L1PA2	chr9	+	111263371	111269395
L1PA2	chr9	-	119828296	119834315
L1PA2	chr9	+	121931394	121937410
L1PA2	chr9	-	122383582	122389628
L1PA2	chr9	+	122817513	122823542
L1PA2	chr9	+	126665649	126671644
L1PA2	chrX	-	1822664	1828679
L1PA2	chrX	+	5398497	5404507
L1PA2	chrX	+	6850522	6856682
L1PA2	chrX	-	17360606	17366635
L1PA2	chrX	+	19160786	19166818
L1PA2	chrX	-	19958371	19964414
L1PA2	chrX	+	28224908	28230906
L1PA2	chrX	-	36483248	36489300
L1PA2	chrX	-	42284112	42290142
L1PA2	chrX	+	42747619	42753620
L1PA2	chrX	-	47643070	47649096
L1PA2	chrX	+	49824800	49830832
L1PA2	chrX	+	51965232	51971252
L1PA2	chrX	+	57655821	57661842
L1PA2	chrX	-	62817075	62823103
L1PA2	chrX	-	63516462	63522471
L1PA2	chrX	-	64834582	64840614
L1PA2	chrX	-	66144698	66150716
L1PA2	chrX	+	66162634	66168659
L1PA2	chrX	+	67436757	67442781
L1PA2	chrX	+	68668214	68674230
L1PA2	chrX	-	74008817	74014835
L1PA2	chrX	-	74774994	74781013
L1PA2	chrX	+	75487804	75493828
L1PA2	chrX	-	75798221	75804374
L1PA2	chrX	-	75940439	75946467
L1PA2	chrX	-	79021102	79027122
L1PA2	chrX	+	79182296	79188325
L1PA2	chrX	+	86224634	86230654
L1PA2	chrX	+	86371309	86377340
L1PA2	chrX	+	87462886	87468920
L1PA2	chrX	+	93194740	93200899
L1PA2	chrX	-	97679323	97685355
L1PA2	chrX	-	97942492	97948512
L1PA2	chrX	+	99389935	99395962
L1PA2	chrX	-	103146427	103152458
L1PA2	chrX	-	103281434	103287465
L1PA2	chrX	-	103916780	103922803
L1PA2	chrX	+	106398997	106405013
L1PA2	chrX	+	108356537	108362563
L1PA2	chrX	-	112581049	112587080
L1PA2	chrX	-	113954924	113960940
L1PA2	chrX	-	114065260	114071295
L1PA2	chrX	-	116098799	116104803
L1PA2	chrX	-	116861896	116867709
L1PA2	chrX	-	117007959	117013986
L1PA2	chrX	-	125319201	125325235
L1PA2	chrX	-	126250680	126256712
L1PA2	chrX	+	128178314	128184378
L1PA2	chrX	+	130092905	130098931
L1PA2	chrX	-	130286246	130292269
L1PA2	chrX	-	130379518	130385548
L1PA2	chrX	+	130712654	130718709
L1PA2	chrX	+	130797965	130803997
L1PA2	chrX	-	131290173	131296186
L1PA2	chrX	-	135522427	135528460
L1PA2	chrX	+	141425909	141431936
L1PA2	chrX	-	151404469	151410500
L1PA2	chrX	+	151712997	151719022
L1PA2	chrX	-	154528888	154534914
L1PA2	chrY	-	1772664	1778679
L1PA2	chrY	-	8002359	8008376
L1PA2	chrY	-	14109318	14115172
L1PA2	chrY	-	15290986	15297016
L1PA2	chrY	-	15671152	15677172
L1PA2	chrY	-	15882583	15888613
L1PA2	chrY	+	16063707	16069885
L1PA2	chrY	+	16124411	16130415
L1PA2	chrY	-	16136073	16142078
L1PA2	chrY	-	19172800	19178843
L1PA2	chrY	-	21535169	21541198
L1PA2	chrY	+	22529878	22535904
L1PA2	chrY	-	23106019	23112049
L1PA2	chrY	-	23167802	23173823
L1PA2	chrY	+	23225627	23231644
L1PA2	chrY	-	24485759	24491792
L1PA2	chrY	+	25001092	25007107
L1PA2	chrY	+	25290814	25296852
L1PA2	chrY	-	25404230	25410268
L1PA2	chrY	-	26440568	26446586
L1PA2	chrY	+	26634840	26640855
L1PA2	chrY	+	26922153	26928193
L1PA2	chrY	-	27022284	27028325
L1PA2	chrY	-	27321543	27327558
L1PA2	chrY	+	27515849	27521868
L1PA3	chr1	-	14708814	14714837
L1PA3	chr1	+	34295121	34301266
L1PA3	chr1	+	34716342	34722368
L1PA3	chr1	+	48742866	48749015
L1PA3	chr1	-	48829475	48835601
L1PA3	chr1	+	49471684	49477716
L1PA3	chr1	+	50400513	50406536
L1PA3	chr1	-	52636672	52642813
L1PA3	chr1	+	59834595	59840750
L1PA3	chr1	+	60052475	60058617
L1PA3	chr1	+	60955804	60961821
L1PA3	chr1	+	64739109	64745269
L1PA3	chr1	-	65915962	65921992
L1PA3	chr1	-	66010470	66016653
L1PA3	chr1	+	66946606	66952635
L1PA3	chr1	-	70388496	70394635
L1PA3	chr1	-	75572550	75578572
L1PA3	chr1	+	75941946	75948115
L1PA3	chr1	+	76143435	76149470
L1PA3	chr1	-	80354296	80360416
L1PA3	chr1	-	80598233	80604262
L1PA3	chr1	-	80860033	80866179
L1PA3	chr1	+	83729290	83735314
L1PA3	chr1	-	84694613	84700623
L1PA3	chr1	+	86107549	86113704
L1PA3	chr1	+	89956547	89962695
L1PA3	chr1	-	90522838	90528870
L1PA3	chr1	-	95757793	95763814
L1PA3	chr1	-	96517135	96523289
L1PA3	chr1	+	96841376	96847817
L1PA3	chr1	-	97318751	97324918
L1PA3	chr1	-	99865380	99871529
L1PA3	chr1	-	101097794	101103946
L1PA3	chr1	-	105201475	105207494
L1PA3	chr1	-	105477770	105483802
L1PA3	chr1	-	108704418	108710431
L1PA3	chr1	+	111877833	111883993
L1PA3	chr1	-	112741764	112747925
L1PA3	chr1	+	114846613	114852742
L1PA3	chr1	-	117895184	117901346
L1PA3	chr1	-	119110855	119116873
L1PA3	chr1	+	119374061	119380203
L1PA3	chr1	+	119563254	119569271
L1PA3	chr1	+	121143307	121149329
L1PA3	chr1	+	121316087	121322219
L1PA3	chr1	-	146793521	146799541
L1PA3	chr1	-	158284449	158290475
L1PA3	chr1	+	159422743	159428766
L1PA3	chr1	-	159538743	159544894
L1PA3	chr1	+	159573552	159579692
L1PA3	chr1	+	159700244	159706365
L1PA3	chr1	-	160445093	160451241
L1PA3	chr1	-	163719477	163725495
L1PA3	chr1	+	164185258	164191422
L1PA3	chr1	+	165054202	165060347
L1PA3	chr1	-	170058312	170064342
L1PA3	chr1	+	172024969	172031001
L1PA3	chr1	+	172283386	172289535
L1PA3	chr1	-	174579195	174585366
L1PA3	chr1	+	175961392	175967637
L1PA3	chr1	-	177370053	177376077
L1PA3	chr1	+	177728538	177734680
L1PA3	chr1	+	183627202	183633358
L1PA3	chr1	+	184970662	184976687
L1PA3	chr1	+	185676529	185682709
L1PA3	chr1	-	186126621	186132692
L1PA3	chr1	-	189437866	189443898
L1PA3	chr1	+	189723931	189730081
L1PA3	chr1	-	196749933	196756085
L1PA3	chr1	-	198278576	198284592
L1PA3	chr1	-	201203233	201209390
L1PA3	chr1	-	205369825	205375987
L1PA3	chr1	+	208876039	208882374
L1PA3	chr1	+	220012672	220018849
L1PA3	chr1	+	220036912	220042937
L1PA3	chr1	+	223340994	223346983
L1PA3	chr1	+	223620333	223626365
L1PA3	chr1	-	238200414	238206565
L1PA3	chr1	-	239801068	239807209
L1PA3	chr1	+	245979841	245985862
L1PA3	chr1	+	248230814	248236938
L1PA3	chr1	+	248416163	248422179
L1PA3	chr1	+	248691258	248697242
L1PA3	chr10	+	81417	87432
L1PA3	chr10	-	5216933	5223102
L1PA3	chr10	+	5264642	5270808
L1PA3	chr10	-	6846113	6852263
L1PA3	chr10	+	9561841	9567992
L1PA3	chr10	-	10732969	10738961
L1PA3	chr10	+	18916347	18922351
L1PA3	chr10	-	22692066	22698081
L1PA3	chr10	-	23795428	23801002
L1PA3	chr10	-	24139942	24146083
L1PA3	chr10	+	31758139	31764152
L1PA3	chr10	+	32847605	32853742
L1PA3	chr10	+	35762710	35768699
L1PA3	chr10	+	36147596	36153623
L1PA3	chr10	-	37327681	37333837
L1PA3	chr10	+	44763763	44769917
L1PA3	chr10	-	45504621	45510644
L1PA3	chr10	-	53701214	53707375
L1PA3	chr10	-	54119955	54126099
L1PA3	chr10	-	54490115	54496287
L1PA3	chr10	-	55253766	55259783
L1PA3	chr10	+	57361635	57367670
L1PA3	chr10	+	57659401	57665443
L1PA3	chr10	-	58201840	58207997
L1PA3	chr10	-	64431974	64438119
L1PA3	chr10	+	65880044	65886073
L1PA3	chr10	+	68990423	68996432
L1PA3	chr10	+	69146802	69152827
L1PA3	chr10	+	69459390	69465549
L1PA3	chr10	+	75083092	75089258
L1PA3	chr10	+	75976638	75982779
L1PA3	chr10	-	77318288	77324444
L1PA3	chr10	+	78605968	78612092
L1PA3	chr10	-	85540812	85546843
L1PA3	chr10	-	86532816	86539018
L1PA3	chr10	+	86885502	86891637
L1PA3	chr10	+	87529097	87535247
L1PA3	chr10	-	91913207	91919235
L1PA3	chr10	+	92010370	92016392
L1PA3	chr10	+	93509372	93515395
L1PA3	chr10	+	96907142	96913298
L1PA3	chr10	+	100696857	100702998
L1PA3	chr10	-	106288092	106294135
L1PA3	chr10	+	107309966	107315993
L1PA3	chr10	-	111555283	111561302
L1PA3	chr10	+	111585575	111591604
L1PA3	chr10	+	113863683	113869747
L1PA3	chr10	-	117290137	117296272
L1PA3	chr10	-	117341256	117347295
L1PA3	chr10	-	121993789	121999837
L1PA3	chr10	+	122670471	122676495
L1PA3	chr10	+	128570436	128576462
L1PA3	chr10	-	131530824	131536844
L1PA3	chr11	+	4020819	4026972
L1PA3	chr11	-	4191482	4197506
L1PA3	chr11	+	5394575	5400730
L1PA3	chr11	+	5433532	5439646
L1PA3	chr11	-	6969986	6976112
L1PA3	chr11	-	9561880	9567910
L1PA3	chr11	+	10194694	10200900
L1PA3	chr11	-	13576504	13582522
L1PA3	chr11	+	14682861	14688993
L1PA3	chr11	-	14759164	14765569
L1PA3	chr11	+	14865897	14872044
L1PA3	chr11	+	19156607	19162626
L1PA3	chr11	-	21690594	21696615
L1PA3	chr11	-	22544724	22550758
L1PA3	chr11	-	22668471	22674491
L1PA3	chr11	-	23049663	23055684
L1PA3	chr11	-	24979300	24985463
L1PA3	chr11	-	25296871	25303019
L1PA3	chr11	+	25446678	25452704
L1PA3	chr11	-	25517672	25523685
L1PA3	chr11	+	26135060	26141194
L1PA3	chr11	+	26472642	26478780
L1PA3	chr11	-	28394167	28400229
L1PA3	chr11	-	30072754	30078781
L1PA3	chr11	+	31565557	31571691
L1PA3	chr11	-	33646303	33652334
L1PA3	chr11	+	35724326	35730471
L1PA3	chr11	+	38213290	38219435
L1PA3	chr11	+	42961882	42967892
L1PA3	chr11	-	43116558	43122701
L1PA3	chr11	-	48207301	48213446
L1PA3	chr11	+	50653605	50659777
L1PA3	chr11	-	50662452	50668606
L1PA3	chr11	-	50772520	50778535
L1PA3	chr11	-	51275273	51281406
L1PA3	chr11	+	54851844	54858007
L1PA3	chr11	-	55282706	55288700
L1PA3	chr11	+	55344640	55350818
L1PA3	chr11	-	56316521	56322527
L1PA3	chr11	-	56354144	56360154
L1PA3	chr11	+	58782717	58788854
L1PA3	chr11	-	59111650	59117787
L1PA3	chr11	-	62840427	62846583
L1PA3	chr11	-	63111894	63117910
L1PA3	chr11	+	79263697	79269724
L1PA3	chr11	+	83594998	83601166
L1PA3	chr11	+	86309001	86315150
L1PA3	chr11	-	86535520	86541678
L1PA3	chr11	-	86952900	86959042
L1PA3	chr11	-	87329043	87335091
L1PA3	chr11	-	87363450	87369608
L1PA3	chr11	+	87760411	87766558
L1PA3	chr11	+	89477355	89483382
L1PA3	chr11	-	90418870	90425002
L1PA3	chr11	+	91902565	91908743
L1PA3	chr11	-	96911160	96917278
L1PA3	chr11	-	98195609	98201649
L1PA3	chr11	-	101549148	101555288
L1PA3	chr11	+	101723220	101729358
L1PA3	chr11	-	102612168	102618195
L1PA3	chr11	-	103006960	103013082
L1PA3	chr11	+	104887022	104893050
L1PA3	chr11	+	107243488	107249506
L1PA3	chr11	+	108244263	108250363
L1PA3	chr11	-	108948809	108954948
L1PA3	chr11	+	113527328	113533479
L1PA3	chr11	-	114504187	114510342
L1PA3	chr11	-	121042896	121049034
L1PA3	chr11	+	127233056	127239114
L1PA3	chr11	+	129043826	129049851
L1PA3	chr11	+	130854158	130860187
L1PA3	chr12	-	3501380	3507399
L1PA3	chr12	-	5394106	5400124
L1PA3	chr12	-	9674126	9680169
L1PA3	chr12	-	13544508	13550566
L1PA3	chr12	+	17151248	17157403
L1PA3	chr12	+	18938145	18944305
L1PA3	chr12	+	20820769	20826793
L1PA3	chr12	+	20921994	20928037
L1PA3	chr12	+	22289464	22295506
L1PA3	chr12	+	25689648	25695668
L1PA3	chr12	+	26822490	26828642
L1PA3	chr12	-	29559243	29565405
L1PA3	chr12	+	29962659	29968683
L1PA3	chr12	+	31316008	31322028
L1PA3	chr12	+	33380499	33386649
L1PA3	chr12	+	34001067	34007086
L1PA3	chr12	-	34219757	34225781
L1PA3	chr12	+	34629238	34635390
L1PA3	chr12	-	34761441	34767589
L1PA3	chr12	-	34820018	34826038
L1PA3	chr12	-	38054576	38060550
L1PA3	chr12	+	38075410	38081562
L1PA3	chr12	+	38155501	38161412
L1PA3	chr12	-	39357268	39363405
L1PA3	chr12	-	41475270	41481273
L1PA3	chr12	-	42366969	42373139
L1PA3	chr12	-	42437275	42443438
L1PA3	chr12	+	43621529	43627553
L1PA3	chr12	+	44300284	44306308
L1PA3	chr12	-	45075200	45081215
L1PA3	chr12	+	45325488	45331634
L1PA3	chr12	+	45764629	45770648
L1PA3	chr12	+	47011280	47017426
L1PA3	chr12	+	47820687	47826711
L1PA3	chr12	-	55276669	55282818
L1PA3	chr12	-	55475149	55481191
L1PA3	chr12	-	55555369	55561400
L1PA3	chr12	+	55954211	55960286
L1PA3	chr12	+	55983721	55989747
L1PA3	chr12	-	58447436	58453480
L1PA3	chr12	-	58865189	58871337
L1PA3	chr12	+	60144893	60151047
L1PA3	chr12	+	61687564	61693697
L1PA3	chr12	-	61808759	61814896
L1PA3	chr12	-	68237585	68243601
L1PA3	chr12	+	69384829	69390974
L1PA3	chr12	+	70332480	70338477
L1PA3	chr12	+	71158800	71164943
L1PA3	chr12	-	72908420	72914436
L1PA3	chr12	-	73028284	73034299
L1PA3	chr12	-	73587403	73593567
L1PA3	chr12	+	74371707	74377678
L1PA3	chr12	-	74897301	74903321
L1PA3	chr12	+	76713404	76719506
L1PA3	chr12	+	78047744	78053902
L1PA3	chr12	+	78900210	78906367
L1PA3	chr12	-	80468449	80474608
L1PA3	chr12	-	80537835	80543856
L1PA3	chr12	-	80842155	80848300
L1PA3	chr12	+	80855730	80861796
L1PA3	chr12	+	80871304	80877318
L1PA3	chr12	-	84399683	84405709
L1PA3	chr12	+	87157652	87163799
L1PA3	chr12	+	87492183	87498242
L1PA3	chr12	+	89240768	89246785
L1PA3	chr12	-	90200356	90206378
L1PA3	chr12	-	93071982	93078123
L1PA3	chr12	-	96317323	96323343
L1PA3	chr12	-	97117460	97123615
L1PA3	chr12	+	98117617	98123650
L1PA3	chr12	+	99857085	99863228
L1PA3	chr12	+	115722927	115728955
L1PA3	chr12	-	119095694	119101835
L1PA3	chr12	+	128350400	128356427
L1PA3	chr12	+	130285246	130291251
L1PA3	chr13	-	22429867	22436048
L1PA3	chr13	+	23148875	23154962
L1PA3	chr13	-	25380785	25386806
L1PA3	chr13	+	26211289	26217364
L1PA3	chr13	+	30239426	30245875
L1PA3	chr13	+	30833495	30839519
L1PA3	chr13	+	34558811	34564829
L1PA3	chr13	+	37824477	37830518
L1PA3	chr13	-	38396411	38402436
L1PA3	chr13	+	38639509	38645655
L1PA3	chr13	+	38686273	38692322
L1PA3	chr13	-	41438707	41444734
L1PA3	chr13	-	46238199	46244348
L1PA3	chr13	+	48286273	48292443
L1PA3	chr13	-	52264332	52270465
L1PA3	chr13	-	60820029	60826185
L1PA3	chr13	+	61283886	61289918
L1PA3	chr13	-	61374008	61380127
L1PA3	chr13	-	66827894	66833920
L1PA3	chr13	-	71958692	71964836
L1PA3	chr13	+	73184384	73190425
L1PA3	chr13	-	74810081	74816107
L1PA3	chr13	-	76301760	76307913
L1PA3	chr13	+	77773162	77779196
L1PA3	chr13	-	79087341	79093528
L1PA3	chr13	-	80391190	80397353
L1PA3	chr13	+	80413803	80419952
L1PA3	chr13	-	81638228	81644373
L1PA3	chr13	+	82803153	82809287
L1PA3	chr13	+	93404728	93410741
L1PA3	chr13	+	98259913	98266021
L1PA3	chr13	+	98382666	98388705
L1PA3	chr13	+	103174370	103180526
L1PA3	chr13	-	104992699	104998858
L1PA3	chr13	-	107430593	107436752
L1PA3	chr14	+	20571816	20577967
L1PA3	chr14	+	21378757	21384904
L1PA3	chr14	-	26240525	26246673
L1PA3	chr14	+	26575629	26581630
L1PA3	chr14	+	28142265	28148321
L1PA3	chr14	+	30943250	30949291
L1PA3	chr14	-	32103295	32109442
L1PA3	chr14	+	34619278	34625431
L1PA3	chr14	-	36611862	36617896
L1PA3	chr14	-	38236001	38242036
L1PA3	chr14	-	38419499	38425664
L1PA3	chr14	+	39104151	39110188
L1PA3	chr14	-	39990743	39996662
L1PA3	chr14	-	40053453	40059495
L1PA3	chr14	+	40125120	40131234
L1PA3	chr14	-	40166796	40172944
L1PA3	chr14	-	41418121	41424139
L1PA3	chr14	-	43436714	43442758
L1PA3	chr14	+	43731265	43737282
L1PA3	chr14	+	44167856	44173871
L1PA3	chr14	-	46014919	46021088
L1PA3	chr14	+	47640857	47647012
L1PA3	chr14	+	54700595	54706744
L1PA3	chr14	-	56480728	56486760
L1PA3	chr14	-	57804800	57810835
L1PA3	chr14	+	63103276	63109429
L1PA3	chr14	+	68334788	68340814
[truncated: 4,623 more rows]
