# Supplementary material for: Conserved 3′ UTR stem-loop structure in L1 and Alu transposons in human genome: possible role in retrotransposition
Source: BMC Genomics. 2016 Dec 3;17:992. doi: 10.1186/s12864-016-3344-4 (PMC5135761; doi:10.1186/s12864-016-3344-4)
Supplement: Additional file 2: — Coordinates of 401242 Alus used in the study. (CSV 12945 kb) [file 12864_2016_3344_MOESM2_ESM.csv]

family_name	chromosome	strand	start	end
AluJb	chr1	+	124567	124870
AluJb	chr1	+	254644	254882
AluJb	chr1	-	338477	338779
AluJb	chr1	+	948126	948437
AluJb	chr1	-	1095203	1095491
AluJb	chr1	-	1379053	1379378
AluJb	chr1	+	1589067	1589375
AluJb	chr1	+	1616580	1616881
AluJb	chr1	-	1703599	1703902
AluJb	chr1	-	1750961	1751280
AluJb	chr1	+	1753296	1753564
AluJb	chr1	+	1763217	1763530
AluJb	chr1	-	1793900	1794197
AluJb	chr1	-	1841494	1841801
AluJb	chr1	-	1890690	1891000
AluJb	chr1	+	1894041	1894349
AluJb	chr1	+	1976701	1977008
AluJb	chr1	-	1994745	1995051
AluJb	chr1	-	2061329	2061644
AluJb	chr1	-	2191968	2192277
AluJb	chr1	+	2197123	2197433
AluJb	chr1	+	2547493	2547811
AluJb	chr1	-	2907767	2908078
AluJb	chr1	+	3363040	3363344
AluJb	chr1	-	3365861	3366169
AluJb	chr1	+	3554123	3554421
AluJb	chr1	-	3668580	3668840
AluJb	chr1	-	3675142	3675460
AluJb	chr1	-	3684652	3684960
AluJb	chr1	-	3714407	3714713
AluJb	chr1	-	3743776	3744083
AluJb	chr1	-	3776797	3777092
AluJb	chr1	-	3777981	3778291
AluJb	chr1	-	4001785	4002092
AluJb	chr1	-	4110354	4110663
AluJb	chr1	-	4290960	4291266
AluJb	chr1	+	4344924	4345255
AluJb	chr1	+	4474617	4474938
AluJb	chr1	+	4515205	4515509
AluJb	chr1	+	4679961	4680255
AluJb	chr1	-	4699778	4700084
AluJb	chr1	-	5076798	5077102
AluJb	chr1	+	5083762	5084051
AluJb	chr1	-	5282361	5282651
AluJb	chr1	+	5501009	5501318
AluJb	chr1	-	5734376	5734684
AluJb	chr1	-	5984711	5985015
AluJb	chr1	+	6030281	6030584
AluJb	chr1	+	6091664	6091969
AluJb	chr1	+	6117928	6118233
AluJb	chr1	-	6148279	6148606
AluJb	chr1	-	6276926	6277224
AluJb	chr1	+	6446637	6446952
AluJb	chr1	-	6456613	6456929
AluJb	chr1	-	6538249	6538528
AluJb	chr1	-	6599539	6599843
AluJb	chr1	-	6735469	6735782
AluJb	chr1	+	6777624	6777918
AluJb	chr1	+	6779509	6779813
AluJb	chr1	+	6791589	6791898
AluJb	chr1	-	6804595	6804898
AluJb	chr1	-	6823457	6823764
AluJb	chr1	-	6856189	6856496
AluJb	chr1	-	6892139	6892434
AluJb	chr1	+	6904450	6904774
AluJb	chr1	-	6940443	6940749
AluJb	chr1	-	7052122	7052431
AluJb	chr1	-	7054711	7055028
AluJb	chr1	-	7240571	7240871
AluJb	chr1	+	7388275	7388584
AluJb	chr1	-	7465414	7465731
AluJb	chr1	+	7494819	7495135
AluJb	chr1	-	7713309	7713613
AluJb	chr1	+	7777523	7777809
AluJb	chr1	+	7792971	7793285
AluJb	chr1	+	7908226	7908518
AluJb	chr1	+	7949201	7949532
AluJb	chr1	+	7953290	7953579
AluJb	chr1	-	7954233	7954533
AluJb	chr1	+	7960174	7960479
AluJb	chr1	+	8003659	8003958
AluJb	chr1	+	8038621	8038924
AluJb	chr1	-	8059388	8059693
AluJb	chr1	-	8083333	8083638
AluJb	chr1	+	8094448	8094752
AluJb	chr1	+	8096618	8096932
AluJb	chr1	-	8115825	8116129
AluJb	chr1	-	8119408	8119718
AluJb	chr1	+	8168228	8168526
AluJb	chr1	+	8181760	8182071
AluJb	chr1	+	8192218	8192539
AluJb	chr1	-	8198572	8198875
AluJb	chr1	+	8202528	8202846
AluJb	chr1	+	8205364	8205676
AluJb	chr1	-	8214399	8214728
AluJb	chr1	-	8232844	8233162
AluJb	chr1	+	8246755	8247074
AluJb	chr1	-	8250793	8251090
AluJb	chr1	+	8256738	8257039
AluJb	chr1	-	8270115	8270430
AluJb	chr1	+	8308244	8308547
AluJb	chr1	+	8318611	8318918
AluJb	chr1	-	8329232	8329532
AluJb	chr1	-	8337913	8338220
AluJb	chr1	+	8346565	8346869
AluJb	chr1	+	8348960	8349274
AluJb	chr1	+	8366496	8366808
AluJb	chr1	-	8373564	8373863
AluJb	chr1	-	8473398	8473703
AluJb	chr1	+	8528665	8528986
AluJb	chr1	+	8547360	8547654
AluJb	chr1	+	8582958	8583273
AluJb	chr1	-	8606041	8606337
AluJb	chr1	+	8693703	8694009
AluJb	chr1	+	8776240	8776552
AluJb	chr1	+	8827379	8827691
AluJb	chr1	-	8836769	8837095
AluJb	chr1	+	8838616	8838895
AluJb	chr1	+	8893006	8893323
AluJb	chr1	+	8949128	8949432
AluJb	chr1	+	9004347	9004648
AluJb	chr1	+	9043224	9043541
AluJb	chr1	-	9069512	9069816
AluJb	chr1	+	9087966	9088274
AluJb	chr1	+	9089828	9090140
AluJb	chr1	+	9121062	9121368
AluJb	chr1	+	9141020	9141352
AluJb	chr1	+	9204363	9204669
AluJb	chr1	-	9233284	9233540
AluJb	chr1	-	9301447	9301758
AluJb	chr1	-	9317188	9317495
AluJb	chr1	+	9395585	9395886
AluJb	chr1	+	9443603	9443910
AluJb	chr1	-	9457345	9457656
AluJb	chr1	+	9467750	9468063
AluJb	chr1	+	9496622	9496932
AluJb	chr1	-	9500060	9500368
AluJb	chr1	+	9517574	9517915
AluJb	chr1	-	9518185	9518494
AluJb	chr1	+	9562652	9562962
AluJb	chr1	+	9570713	9571021
AluJb	chr1	-	9594904	9595205
AluJb	chr1	-	9607909	9608231
AluJb	chr1	-	9631681	9631998
AluJb	chr1	-	9634180	9634448
AluJb	chr1	+	9707189	9707472
AluJb	chr1	-	9710896	9711202
AluJb	chr1	+	9724979	9725281
AluJb	chr1	-	9727782	9728108
AluJb	chr1	+	9734808	9735107
AluJb	chr1	+	9738239	9738532
AluJb	chr1	+	9756527	9756811
AluJb	chr1	-	9764553	9764871
AluJb	chr1	+	9765246	9765587
AluJb	chr1	-	9773895	9774209
AluJb	chr1	+	9805432	9805737
AluJb	chr1	-	9805820	9806125
AluJb	chr1	+	9848030	9848333
AluJb	chr1	+	9849755	9850062
AluJb	chr1	-	9878061	9878367
AluJb	chr1	+	10027744	10028056
AluJb	chr1	+	10085622	10085923
AluJb	chr1	+	10109676	10109980
AluJb	chr1	+	10142275	10142578
AluJb	chr1	-	10250248	10250563
AluJb	chr1	+	10286744	10287053
AluJb	chr1	-	10294567	10294879
AluJb	chr1	+	10297785	10298092
AluJb	chr1	+	10325620	10325928
AluJb	chr1	+	10410872	10411151
AluJb	chr1	+	10422255	10422566
AluJb	chr1	+	10452260	10452566
AluJb	chr1	-	10455674	10455995
AluJb	chr1	-	10501370	10501669
AluJb	chr1	-	10525746	10526024
AluJb	chr1	-	10550757	10551051
AluJb	chr1	-	10604811	10605119
AluJb	chr1	+	10791358	10791670
AluJb	chr1	-	10830129	10830441
AluJb	chr1	-	10905887	10906197
AluJb	chr1	-	10906203	10906491
AluJb	chr1	-	10907331	10907625
AluJb	chr1	-	10945005	10945308
AluJb	chr1	-	10954658	10954968
AluJb	chr1	+	10977412	10977724
AluJb	chr1	-	10987693	10988001
AluJb	chr1	+	11054122	11054461
AluJb	chr1	+	11057615	11057924
AluJb	chr1	+	11065178	11065491
AluJb	chr1	-	11066804	11067120
AluJb	chr1	+	11094474	11094788
AluJb	chr1	+	11095669	11095973
AluJb	chr1	+	11162803	11163114
AluJb	chr1	+	11245350	11245685
AluJb	chr1	-	11267151	11267457
AluJb	chr1	-	11296186	11296495
AluJb	chr1	-	11360571	11360886
AluJb	chr1	-	11388032	11388351
AluJb	chr1	+	11392563	11392876
AluJb	chr1	+	11396382	11396679
AluJb	chr1	-	11492408	11492699
AluJb	chr1	-	11493408	11493722
AluJb	chr1	+	11551379	11551695
AluJb	chr1	-	11690522	11690834
AluJb	chr1	+	11745732	11746030
AluJb	chr1	-	11802575	11802886
AluJb	chr1	-	11912239	11912545
AluJb	chr1	+	11914287	11914604
AluJb	chr1	-	11915783	11916105
AluJb	chr1	-	11928168	11928483
AluJb	chr1	-	11933241	11933576
AluJb	chr1	+	11975460	11975759
AluJb	chr1	-	11989003	11989313
AluJb	chr1	-	11992637	11992948
AluJb	chr1	+	12099861	12100174
AluJb	chr1	+	12108159	12108476
AluJb	chr1	+	12133062	12133344
AluJb	chr1	+	12142320	12142636
AluJb	chr1	-	12172443	12172752
AluJb	chr1	+	12216659	12216971
AluJb	chr1	-	12299190	12299495
AluJb	chr1	+	12354997	12355302
AluJb	chr1	-	12432101	12432417
AluJb	chr1	-	12502641	12502944
AluJb	chr1	+	12528805	12529113
AluJb	chr1	+	12578066	12578359
AluJb	chr1	-	12634192	12634499
AluJb	chr1	-	12684015	12684325
AluJb	chr1	-	12707661	12707976
AluJb	chr1	+	12716877	12717184
AluJb	chr1	-	12730524	12730850
AluJb	chr1	-	12741250	12741558
AluJb	chr1	-	12748863	12749175
AluJb	chr1	-	12757942	12758253
AluJb	chr1	+	12781122	12781423
AluJb	chr1	+	12809281	12809587
AluJb	chr1	+	12869195	12869522
AluJb	chr1	+	12881045	12881343
AluJb	chr1	+	12935589	12935912
AluJb	chr1	-	13029257	13029582
AluJb	chr1	-	13034424	13034732
AluJb	chr1	+	13048954	13049272
AluJb	chr1	-	13131951	13132272
AluJb	chr1	-	13134171	13134488
AluJb	chr1	-	13139329	13139637
AluJb	chr1	-	13148457	13148790
AluJb	chr1	+	13168488	13168792
AluJb	chr1	-	13192918	13193222
AluJb	chr1	+	13212912	13213230
AluJb	chr1	+	13332481	13332789
AluJb	chr1	+	13337630	13337955
AluJb	chr1	+	13339850	13340171
AluJb	chr1	-	13431312	13431651
AluJb	chr1	+	13478634	13478942
AluJb	chr1	+	13483959	13484256
AluJb	chr1	+	13484917	13485238
AluJb	chr1	+	13508568	13508862
AluJb	chr1	-	13529048	13529350
AluJb	chr1	-	13652109	13652448
AluJb	chr1	+	13699470	13699778
AluJb	chr1	+	13704791	13705088
AluJb	chr1	+	13705749	13706070
AluJb	chr1	-	13715140	13715453
AluJb	chr1	+	13729398	13729692
AluJb	chr1	-	13749908	13750210
AluJb	chr1	+	14018359	14018648
AluJb	chr1	+	14020740	14021052
AluJb	chr1	-	14062596	14062915
AluJb	chr1	-	14072996	14073348
AluJb	chr1	-	14206988	14207304
AluJb	chr1	-	14211435	14211738
AluJb	chr1	+	14244008	14244322
AluJb	chr1	-	14408235	14408569
AluJb	chr1	-	14578138	14578443
AluJb	chr1	-	15041278	15041590
AluJb	chr1	+	15049340	15049648
AluJb	chr1	+	15081455	15081768
AluJb	chr1	+	15183738	15184050
AluJb	chr1	+	15233610	15233919
AluJb	chr1	-	15316704	15317019
AluJb	chr1	+	15364466	15364776
AluJb	chr1	+	15370962	15371252
AluJb	chr1	-	15521407	15521727
AluJb	chr1	+	15577504	15577790
AluJb	chr1	+	15612716	15613019
AluJb	chr1	-	15615474	15615783
AluJb	chr1	-	15660320	15660621
AluJb	chr1	+	15704051	15704349
AluJb	chr1	+	15722523	15722847
AluJb	chr1	+	15731310	15731614
AluJb	chr1	+	15817970	15818280
AluJb	chr1	+	15880416	15880718
AluJb	chr1	-	15888969	15889276
AluJb	chr1	-	15902224	15902550
AluJb	chr1	-	15961017	15961326
AluJb	chr1	-	16006363	16006646
AluJb	chr1	+	16117550	16117818
AluJb	chr1	+	16134392	16134698
AluJb	chr1	+	16168380	16168680
AluJb	chr1	+	16185148	16185459
AluJb	chr1	+	16190053	16190356
AluJb	chr1	-	16225656	16225973
AluJb	chr1	-	16242020	16242332
AluJb	chr1	+	16288418	16288732
AluJb	chr1	+	16290930	16291231
AluJb	chr1	-	16338224	16338546
AluJb	chr1	+	16424328	16424628
AluJb	chr1	-	16426169	16426504
AluJb	chr1	+	16522631	16522938
AluJb	chr1	+	16564669	16564981
AluJb	chr1	+	16652896	16653203
AluJb	chr1	+	16669756	16670063
AluJb	chr1	-	16750902	16751208
AluJb	chr1	-	16752746	16753052
AluJb	chr1	+	16756641	16756948
AluJb	chr1	-	16783223	16783496
AluJb	chr1	-	16784197	16784505
AluJb	chr1	+	16784814	16785110
AluJb	chr1	+	16813225	16813525
AluJb	chr1	+	16937244	16937557
AluJb	chr1	+	16937692	16937998
AluJb	chr1	+	17293277	17293572
AluJb	chr1	+	17310519	17310830
AluJb	chr1	-	17340899	17341232
AluJb	chr1	+	17371834	17372123
AluJb	chr1	+	17383712	17384026
AluJb	chr1	-	17405182	17405486
AluJb	chr1	+	17514123	17514429
AluJb	chr1	+	17553760	17554077
AluJb	chr1	+	17562967	17563279
AluJb	chr1	-	17578884	17579198
AluJb	chr1	+	17677804	17678129
AluJb	chr1	+	17688591	17688869
AluJb	chr1	-	17741121	17741415
AluJb	chr1	-	17768676	17768987
AluJb	chr1	+	17806342	17806654
AluJb	chr1	-	17842130	17842432
AluJb	chr1	+	17845828	17846131
AluJb	chr1	+	17909439	17909721
AluJb	chr1	-	17955504	17955821
AluJb	chr1	+	17976622	17976933
AluJb	chr1	-	18103285	18103622
AluJb	chr1	+	18149957	18150245
AluJb	chr1	-	18179378	18179695
AluJb	chr1	+	18191978	18192288
AluJb	chr1	-	18196855	18197170
AluJb	chr1	+	18335123	18335461
AluJb	chr1	+	18395882	18396203
AluJb	chr1	-	18488521	18488840
AluJb	chr1	-	18605021	18605349
AluJb	chr1	+	18665945	18666246
AluJb	chr1	-	18734802	18735105
AluJb	chr1	-	18763819	18764151
AluJb	chr1	-	18832430	18832776
AluJb	chr1	+	18897015	18897313
AluJb	chr1	-	18906241	18906553
AluJb	chr1	+	18941393	18941688
AluJb	chr1	+	18944043	18944352
AluJb	chr1	-	18974823	18975136
AluJb	chr1	+	18983206	18983506
AluJb	chr1	+	19123248	19123571
AluJb	chr1	+	19224527	19224843
AluJb	chr1	+	19259986	19260272
AluJb	chr1	-	19260548	19260865
AluJb	chr1	-	19301996	19302304
AluJb	chr1	+	19308096	19308407
AluJb	chr1	-	19341982	19342287
AluJb	chr1	+	19344060	19344344
AluJb	chr1	+	19347501	19347799
AluJb	chr1	-	19502276	19502580
AluJb	chr1	+	19514765	19515069
AluJb	chr1	-	19568004	19568300
AluJb	chr1	-	19628171	19628483
AluJb	chr1	-	19631819	19632124
AluJb	chr1	+	19660163	19660433
AluJb	chr1	-	19819784	19820080
AluJb	chr1	-	19839707	19840004
AluJb	chr1	+	19849793	19850099
AluJb	chr1	-	19851816	19852130
AluJb	chr1	+	19859785	19860089
AluJb	chr1	+	19862690	19862999
AluJb	chr1	-	19865155	19865457
AluJb	chr1	+	19874843	19875156
AluJb	chr1	-	19884380	19884687
AluJb	chr1	-	19891214	19891529
AluJb	chr1	+	19897263	19897566
AluJb	chr1	-	19957993	19958307
AluJb	chr1	-	19964515	19964852
AluJb	chr1	+	19980620	19980917
AluJb	chr1	-	20000351	20000660
AluJb	chr1	+	20011535	20011842
AluJb	chr1	-	20075853	20076158
AluJb	chr1	+	20145287	20145597
AluJb	chr1	-	20179655	20179969
AluJb	chr1	-	20182599	20182905
AluJb	chr1	+	20204123	20204401
AluJb	chr1	-	20226692	20226981
AluJb	chr1	-	20229528	20229844
AluJb	chr1	+	20387797	20388103
AluJb	chr1	+	20395885	20396211
AluJb	chr1	+	20405317	20405628
AluJb	chr1	+	20450086	20450396
AluJb	chr1	-	20454782	20455086
AluJb	chr1	+	20511364	20511656
AluJb	chr1	+	20665752	20666067
AluJb	chr1	+	20893203	20893517
AluJb	chr1	-	20904366	20904677
AluJb	chr1	-	20923249	20923554
AluJb	chr1	+	20964851	20965160
AluJb	chr1	-	20997816	20998127
AluJb	chr1	+	21033102	21033411
AluJb	chr1	+	21035601	21035895
AluJb	chr1	+	21095768	21096077
AluJb	chr1	+	21108794	21109105
AluJb	chr1	+	21123947	21124213
AluJb	chr1	-	21144174	21144466
AluJb	chr1	+	21160659	21160956
AluJb	chr1	-	21174457	21174758
AluJb	chr1	+	21271243	21271529
AluJb	chr1	+	21273561	21273862
AluJb	chr1	-	21281718	21282026
AluJb	chr1	+	21363090	21363393
AluJb	chr1	-	21368468	21368770
AluJb	chr1	+	21424752	21425062
AluJb	chr1	+	21452417	21452739
AluJb	chr1	-	21483855	21484128
AluJb	chr1	-	21484662	21484968
AluJb	chr1	-	21493262	21493575
AluJb	chr1	+	21511376	21511683
AluJb	chr1	-	21517668	21517977
AluJb	chr1	+	21521103	21521408
AluJb	chr1	+	21538386	21538670
AluJb	chr1	+	21539067	21539374
AluJb	chr1	+	21556381	21556708
AluJb	chr1	-	21565301	21565624
AluJb	chr1	+	21613147	21613438
AluJb	chr1	+	21628027	21628347
AluJb	chr1	-	21681746	21682057
AluJb	chr1	-	21683765	21684105
AluJb	chr1	-	21825512	21825863
AluJb	chr1	+	21833784	21834088
AluJb	chr1	-	21856251	21856567
AluJb	chr1	+	21907259	21907568
AluJb	chr1	+	21910908	21911207
AluJb	chr1	-	21963629	21963946
AluJb	chr1	+	21981043	21981351
AluJb	chr1	-	22039593	22039902
AluJb	chr1	+	22043613	22043926
AluJb	chr1	+	22081771	22082071
AluJb	chr1	-	22119565	22119861
AluJb	chr1	+	22243642	22243987
AluJb	chr1	+	22259429	22259741
AluJb	chr1	-	22271483	22271794
AluJb	chr1	-	22305933	22306246
AluJb	chr1	+	22319187	22319485
AluJb	chr1	+	22321210	22321518
AluJb	chr1	-	22330552	22330865
AluJb	chr1	+	22340294	22340595
AluJb	chr1	+	22342372	22342671
AluJb	chr1	+	22343446	22343767
AluJb	chr1	-	22567208	22567513
AluJb	chr1	-	22605278	22605578
AluJb	chr1	+	22606118	22606436
AluJb	chr1	+	22646746	22647035
AluJb	chr1	-	22679446	22679747
AluJb	chr1	-	22701260	22701574
AluJb	chr1	-	22866310	22866616
AluJb	chr1	-	22887746	22888061
AluJb	chr1	-	22990122	22990428
AluJb	chr1	-	23048100	23048408
AluJb	chr1	-	23177471	23177788
AluJb	chr1	-	23218275	23218589
AluJb	chr1	+	23261459	23261768
AluJb	chr1	+	23293579	23293887
AluJb	chr1	+	23300022	23300327
AluJb	chr1	-	23335165	23335469
AluJb	chr1	+	23338561	23338864
AluJb	chr1	-	23352870	23353174
AluJb	chr1	-	23353896	23354214
AluJb	chr1	-	23379869	23380177
AluJb	chr1	+	23432817	23433132
AluJb	chr1	-	23446418	23446730
AluJb	chr1	-	23471385	23471693
AluJb	chr1	-	23513519	23513824
AluJb	chr1	-	23528034	23528345
AluJb	chr1	+	23541627	23541934
AluJb	chr1	-	23593688	23594002
AluJb	chr1	+	23675510	23675840
AluJb	chr1	-	23680078	23680391
AluJb	chr1	+	23684643	23684945
AluJb	chr1	-	23715162	23715475
AluJb	chr1	+	23784834	23785120
AluJb	chr1	+	23806385	23806675
AluJb	chr1	+	23812046	23812349
AluJb	chr1	-	23824647	23824941
AluJb	chr1	+	23876337	23876649
AluJb	chr1	+	23878115	23878405
AluJb	chr1	-	23908565	23908874
AluJb	chr1	-	23916035	23916307
AluJb	chr1	+	23957365	23957674
AluJb	chr1	+	24007799	24008097
AluJb	chr1	-	24103014	24103320
AluJb	chr1	-	24185235	24185571
AluJb	chr1	+	24205822	24206132
AluJb	chr1	+	24216479	24216778
AluJb	chr1	-	24310416	24310717
AluJb	chr1	-	24325024	24325331
AluJb	chr1	+	24329019	24329328
AluJb	chr1	+	24331663	24331923
AluJb	chr1	+	24381855	24382144
AluJb	chr1	-	24385608	24385924
AluJb	chr1	+	24401292	24401605
AluJb	chr1	+	24445340	24445653
AluJb	chr1	-	24487216	24487516
AluJb	chr1	-	24545805	24546116
AluJb	chr1	+	24549679	24549992
AluJb	chr1	+	24561044	24561355
AluJb	chr1	-	24607834	24608143
AluJb	chr1	-	24612577	24612911
AluJb	chr1	-	24741021	24741319
AluJb	chr1	+	24777903	24778217
AluJb	chr1	+	24794514	24794838
AluJb	chr1	-	24804692	24805020
AluJb	chr1	+	24827417	24827721
AluJb	chr1	-	24830665	24830957
AluJb	chr1	-	24831722	24832007
AluJb	chr1	+	24856561	24856869
AluJb	chr1	-	24879626	24879940
AluJb	chr1	+	24922892	24923198
AluJb	chr1	-	24926629	24926943
AluJb	chr1	+	24930783	24931095
AluJb	chr1	-	24952369	24952676
AluJb	chr1	+	24965180	24965515
AluJb	chr1	+	24965523	24965828
AluJb	chr1	+	24966730	24967034
AluJb	chr1	+	25018084	25018398
AluJb	chr1	-	25031531	25031839
AluJb	chr1	-	25049674	25049986
AluJb	chr1	-	25061394	25061700
AluJb	chr1	-	25084248	25084549
AluJb	chr1	+	25123783	25124068
AluJb	chr1	+	25147392	25147703
AluJb	chr1	-	25181374	25181686
AluJb	chr1	-	25211771	25212079
AluJb	chr1	-	25248435	25248809
AluJb	chr1	+	25250575	25250875
AluJb	chr1	-	25300196	25300504
AluJb	chr1	-	25315898	25316215
AluJb	chr1	-	25333941	25334235
AluJb	chr1	+	25434891	25435192
AluJb	chr1	+	25452024	25452337
AluJb	chr1	-	25466174	25466520
AluJb	chr1	+	25482287	25482601
AluJb	chr1	-	25517175	25517481
AluJb	chr1	-	25584088	25584401
AluJb	chr1	-	25680472	25680780
AluJb	chr1	-	25771067	25771362
AluJb	chr1	-	25822632	25822938
AluJb	chr1	+	25830728	25831037
AluJb	chr1	+	25901796	25902112
AluJb	chr1	-	25913631	25913945
AluJb	chr1	-	25918546	25918858
AluJb	chr1	-	25971010	25971312
AluJb	chr1	-	25979558	25979868
AluJb	chr1	-	26045879	26046218
AluJb	chr1	-	26063009	26063313
AluJb	chr1	+	26127881	26128180
AluJb	chr1	+	26194917	26195221
AluJb	chr1	-	26199000	26199301
AluJb	chr1	+	26252620	26252945
AluJb	chr1	-	26262234	26262536
AluJb	chr1	-	26298577	26298886
AluJb	chr1	+	26307230	26307503
AluJb	chr1	+	26352466	26352763
AluJb	chr1	+	26411100	26411414
AluJb	chr1	+	26442718	26443026
AluJb	chr1	-	26458254	26458553
AluJb	chr1	-	26466023	26466337
AluJb	chr1	+	26468686	26468990
AluJb	chr1	+	26470099	26470401
AluJb	chr1	+	26481009	26481322
AluJb	chr1	+	26506344	26506631
AluJb	chr1	-	26522889	26523200
AluJb	chr1	-	26539335	26539640
AluJb	chr1	+	26541160	26541460
AluJb	chr1	+	26625722	26626027
AluJb	chr1	-	26676300	26676605
AluJb	chr1	+	26698140	26698449
AluJb	chr1	+	26708447	26708764
AluJb	chr1	-	26748495	26748800
AluJb	chr1	+	26779965	26780265
AluJb	chr1	+	26910137	26910468
AluJb	chr1	+	26913652	26913953
AluJb	chr1	+	26916314	26916622
AluJb	chr1	+	26927926	26928225
AluJb	chr1	-	26988529	26988840
AluJb	chr1	+	27007315	27007623
AluJb	chr1	-	27009865	27010171
AluJb	chr1	+	27010569	27010879
AluJb	chr1	+	27014551	27014862
AluJb	chr1	+	27084793	27085138
AluJb	chr1	+	27128796	27129103
AluJb	chr1	-	27135761	27136080
AluJb	chr1	+	27187356	27187658
AluJb	chr1	-	27193757	27194042
AluJb	chr1	-	27194811	27195130
AluJb	chr1	+	27224346	27224653
AluJb	chr1	-	27225146	27225456
AluJb	chr1	+	27243167	27243467
AluJb	chr1	-	27264131	27264439
AluJb	chr1	+	27265835	27266111
AluJb	chr1	-	27340878	27341203
AluJb	chr1	+	27379934	27380244
AluJb	chr1	-	27496780	27497087
AluJb	chr1	+	27565726	27566031
AluJb	chr1	-	27575148	27575447
AluJb	chr1	+	27578556	27578868
AluJb	chr1	-	27606054	27606356
AluJb	chr1	-	27608070	27608387
AluJb	chr1	-	27622250	27622558
AluJb	chr1	+	27673338	27673639
AluJb	chr1	+	27716139	27716448
AluJb	chr1	-	27756859	27757152
AluJb	chr1	+	27766231	27766541
AluJb	chr1	+	27798864	27799185
AluJb	chr1	-	27802133	27802451
AluJb	chr1	+	27834157	27834472
AluJb	chr1	-	27865014	27865317
AluJb	chr1	+	27947253	27947532
AluJb	chr1	-	28022905	28023214
AluJb	chr1	+	28037987	28038297
AluJb	chr1	-	28078005	28078311
AluJb	chr1	+	28083288	28083591
AluJb	chr1	-	28085000	28085328
AluJb	chr1	-	28170501	28170812
AluJb	chr1	-	28260460	28260768
AluJb	chr1	+	28262680	28262992
AluJb	chr1	+	28321633	28321952
AluJb	chr1	+	28331942	28332249
AluJb	chr1	+	28406673	28406992
AluJb	chr1	+	28430653	28430965
AluJb	chr1	+	28442060	28442373
AluJb	chr1	+	28502672	28502985
AluJb	chr1	+	28518291	28518617
AluJb	chr1	+	28522715	28522933
AluJb	chr1	+	28537399	28537696
AluJb	chr1	+	28540247	28540556
AluJb	chr1	+	28588871	28589154
AluJb	chr1	-	28631499	28631812
AluJb	chr1	+	28639936	28640243
AluJb	chr1	-	28705770	28706084
AluJb	chr1	-	28718911	28719203
AluJb	chr1	-	28720212	28720523
AluJb	chr1	-	28735181	28735490
AluJb	chr1	-	28763729	28764040
AluJb	chr1	-	28822117	28822432
AluJb	chr1	-	28825958	28826287
AluJb	chr1	+	28852511	28852825
AluJb	chr1	+	28941334	28941647
AluJb	chr1	-	28973796	28974075
AluJb	chr1	+	28993277	28993584
AluJb	chr1	-	29022543	29022877
AluJb	chr1	+	29026304	29026593
AluJb	chr1	-	29037954	29038266
AluJb	chr1	-	29053768	29054081
AluJb	chr1	-	29087643	29087949
AluJb	chr1	+	29105959	29106265
AluJb	chr1	-	29106387	29106697
AluJb	chr1	-	29160881	29161187
AluJb	chr1	-	29168534	29168840
AluJb	chr1	+	29174063	29174373
AluJb	chr1	-	29187948	29188255
AluJb	chr1	+	29204850	29205141
AluJb	chr1	+	29206571	29206884
AluJb	chr1	-	29247142	29247442
AluJb	chr1	+	29278083	29278413
AluJb	chr1	+	29285041	29285360
AluJb	chr1	-	29286499	29286822
AluJb	chr1	+	29317933	29318241
AluJb	chr1	-	29321145	29321471
AluJb	chr1	+	29358326	29358634
AluJb	chr1	-	29388080	29388391
AluJb	chr1	+	29392205	29392508
AluJb	chr1	-	29406915	29407198
AluJb	chr1	+	29436564	29436887
AluJb	chr1	-	29465816	29466120
AluJb	chr1	+	29521347	29521659
AluJb	chr1	+	29523235	29523539
AluJb	chr1	+	29597192	29597494
AluJb	chr1	+	29599136	29599448
AluJb	chr1	-	29621534	29621855
AluJb	chr1	-	29623008	29623333
AluJb	chr1	-	29707866	29708183
AluJb	chr1	+	30983094	30983382
AluJb	chr1	-	31199964	31200274
AluJb	chr1	+	31308930	31309247
AluJb	chr1	-	31398734	31399042
AluJb	chr1	-	31420718	31420994
AluJb	chr1	+	31421325	31421624
AluJb	chr1	-	31448190	31448501
AluJb	chr1	+	31466635	31466937
AluJb	chr1	+	31529968	31530282
AluJb	chr1	+	31578567	31578870
AluJb	chr1	-	31582664	31582974
AluJb	chr1	+	31584596	31584937
AluJb	chr1	-	31597314	31597616
AluJb	chr1	+	31600884	31601209
AluJb	chr1	+	31620992	31621311
AluJb	chr1	-	31637082	31637385
AluJb	chr1	-	31673299	31673609
AluJb	chr1	-	31685245	31685551
AluJb	chr1	-	31716149	31716453
AluJb	chr1	-	31744490	31744781
AluJb	chr1	-	31778119	31778435
AluJb	chr1	-	31785915	31786218
AluJb	chr1	+	31801079	31801379
AluJb	chr1	-	31809509	31809820
AluJb	chr1	-	31812803	31813092
AluJb	chr1	-	31879168	31879479
AluJb	chr1	+	31892392	31892706
AluJb	chr1	+	31894863	31895174
AluJb	chr1	+	32025790	32026092
AluJb	chr1	+	32101754	32102103
AluJb	chr1	+	32288030	32288338
AluJb	chr1	-	32293481	32293808
AluJb	chr1	-	32305662	32305982
AluJb	chr1	+	32340272	32340587
AluJb	chr1	-	32348979	32349282
AluJb	chr1	-	32381129	32381427
AluJb	chr1	-	32401428	32401689
AluJb	chr1	-	32436067	32436369
AluJb	chr1	+	32552085	32552390
AluJb	chr1	+	32552394	32552728
AluJb	chr1	-	32597897	32598177
AluJb	chr1	-	32613248	32613566
AluJb	chr1	-	32621304	32621657
AluJb	chr1	-	32684982	32685273
AluJb	chr1	+	32709387	32709689
AluJb	chr1	-	32722837	32723153
AluJb	chr1	-	32726220	32726522
AluJb	chr1	+	32746560	32746884
AluJb	chr1	+	32760733	32761023
AluJb	chr1	+	32768784	32769090
AluJb	chr1	-	32839116	32839422
AluJb	chr1	+	32896639	32896951
AluJb	chr1	+	32939825	32940161
AluJb	chr1	+	32991232	32991538
AluJb	chr1	+	32993704	32994007
AluJb	chr1	+	33015932	33016246
AluJb	chr1	-	33025058	33025364
AluJb	chr1	+	33030648	33030958
AluJb	chr1	-	33039023	33039333
AluJb	chr1	+	33163062	33163353
AluJb	chr1	+	33221963	33222285
AluJb	chr1	+	33258961	33259259
AluJb	chr1	+	33264157	33264457
AluJb	chr1	-	33311273	33311579
AluJb	chr1	-	33411463	33411772
AluJb	chr1	-	33416137	33416431
AluJb	chr1	+	33421050	33421375
AluJb	chr1	-	33453844	33454147
AluJb	chr1	+	33478215	33478518
AluJb	chr1	+	33545016	33545319
AluJb	chr1	-	33639770	33640083
AluJb	chr1	+	33659854	33660154
AluJb	chr1	+	33749025	33749334
AluJb	chr1	+	33769426	33769738
AluJb	chr1	-	33810201	33810493
AluJb	chr1	-	33903467	33903772
AluJb	chr1	-	33922470	33922785
AluJb	chr1	-	34378405	34378712
AluJb	chr1	+	34493637	34493941
AluJb	chr1	+	34505471	34505825
AluJb	chr1	+	35125615	35125925
AluJb	chr1	+	35359505	35359815
AluJb	chr1	-	35410669	35410973
AluJb	chr1	-	35411290	35411596
AluJb	chr1	-	35434015	35434296
AluJb	chr1	+	35454856	35455161
AluJb	chr1	-	35465527	35465829
AluJb	chr1	+	35475252	35475564
AluJb	chr1	+	35508834	35509125
AluJb	chr1	-	35517547	35517878
AluJb	chr1	-	35545912	35546216
AluJb	chr1	-	35548743	35549052
AluJb	chr1	+	35557215	35557518
AluJb	chr1	-	35574300	35574610
AluJb	chr1	-	35687483	35687786
AluJb	chr1	-	35748152	35748456
AluJb	chr1	+	35768598	35768918
AluJb	chr1	+	35819467	35819775
AluJb	chr1	+	35935811	35936122
AluJb	chr1	+	35951714	35952002
AluJb	chr1	+	36067652	36067955
AluJb	chr1	-	36137362	36137672
AluJb	chr1	-	36193678	36193982
AluJb	chr1	-	36211987	36212298
AluJb	chr1	-	36229383	36229700
AluJb	chr1	-	36247022	36247319
AluJb	chr1	+	36267523	36267846
AluJb	chr1	+	36279076	36279379
AluJb	chr1	-	36324367	36324680
AluJb	chr1	+	36331914	36332214
AluJb	chr1	-	36416993	36417287
AluJb	chr1	+	36450611	36450902
AluJb	chr1	-	36489737	36490037
AluJb	chr1	+	36495820	36496133
AluJb	chr1	+	36556175	36556480
AluJb	chr1	+	36571266	36571580
AluJb	chr1	+	36596953	36597220
AluJb	chr1	+	36608348	36608660
AluJb	chr1	-	36618244	36618550
AluJb	chr1	-	36652708	36653035
AluJb	chr1	-	36655594	36655904
AluJb	chr1	-	36699551	36699836
AluJb	chr1	+	36794089	36794405
AluJb	chr1	-	36870981	36871290
AluJb	chr1	-	36900667	36901047
AluJb	chr1	+	36924712	36925031
AluJb	chr1	-	36942256	36942569
AluJb	chr1	+	36944166	36944487
AluJb	chr1	+	37291987	37292304
AluJb	chr1	-	37591814	37592125
AluJb	chr1	+	37685877	37686180
AluJb	chr1	-	37711540	37711846
AluJb	chr1	-	37879648	37879940
AluJb	chr1	-	37885801	37886103
AluJb	chr1	+	37960149	37960457
AluJb	chr1	+	37961021	37961315
AluJb	chr1	-	37968216	37968520
AluJb	chr1	-	37997241	37997551
AluJb	chr1	+	38008058	38008364
AluJb	chr1	+	38049772	38050081
AluJb	chr1	+	38065093	38065394
AluJb	chr1	-	38169609	38169906
AluJb	chr1	-	38198871	38199190
AluJb	chr1	+	38239345	38239650
AluJb	chr1	+	38240358	38240670
AluJb	chr1	-	38241063	38241383
AluJb	chr1	+	38254619	38254933
AluJb	chr1	-	38256717	38257036
AluJb	chr1	+	38288825	38289139
AluJb	chr1	+	38299615	38299913
AluJb	chr1	+	38315632	38315935
AluJb	chr1	-	38358752	38359056
AluJb	chr1	-	38424743	38425050
AluJb	chr1	+	38445245	38445574
AluJb	chr1	+	38448973	38449280
AluJb	chr1	-	38535013	38535323
AluJb	chr1	+	38644441	38644763
AluJb	chr1	-	38652530	38652840
AluJb	chr1	+	38664956	38665262
AluJb	chr1	+	38929455	38929793
AluJb	chr1	+	38957068	38957363
AluJb	chr1	-	38980092	38980402
AluJb	chr1	+	39053116	39053423
AluJb	chr1	-	39075812	39076117
AluJb	chr1	+	39116805	39117108
AluJb	chr1	+	39314521	39314795
AluJb	chr1	-	39341938	39342249
AluJb	chr1	+	39361194	39361501
AluJb	chr1	-	39401281	39401585
AluJb	chr1	-	39420386	39420705
AluJb	chr1	+	39565606	39565925
AluJb	chr1	-	39575896	39576209
AluJb	chr1	+	39754189	39754488
AluJb	chr1	-	39767653	39767969
AluJb	chr1	-	39854538	39854847
AluJb	chr1	-	39905748	39906077
AluJb	chr1	-	39942892	39943194
AluJb	chr1	+	39948503	39948784
AluJb	chr1	-	39982648	39982959
AluJb	chr1	-	39985806	39986102
AluJb	chr1	+	40002926	40003236
AluJb	chr1	-	40063019	40063321
AluJb	chr1	+	40073129	40073447
AluJb	chr1	+	40085937	40086256
AluJb	chr1	-	40198065	40198380
AluJb	chr1	+	40202444	40202759
AluJb	chr1	-	40217020	40217331
AluJb	chr1	+	40231434	40231730
AluJb	chr1	+	40234577	40234888
AluJb	chr1	+	40288948	40289250
AluJb	chr1	+	40291859	40292163
AluJb	chr1	+	40324975	40325283
AluJb	chr1	+	40386333	40386638
AluJb	chr1	-	40397128	40397435
AluJb	chr1	-	40452510	40452820
AluJb	chr1	+	40482798	40483155
AluJb	chr1	-	40530243	40530533
AluJb	chr1	+	40620355	40620642
AluJb	chr1	+	40633606	40633906
AluJb	chr1	-	40635917	40636219
AluJb	chr1	-	40662162	40662472
AluJb	chr1	-	40725727	40726031
AluJb	chr1	+	40730266	40730575
AluJb	chr1	-	40732433	40732738
AluJb	chr1	-	40752726	40753040
AluJb	chr1	-	40793264	40793616
AluJb	chr1	-	40795735	40796049
AluJb	chr1	+	40842675	40842990
AluJb	chr1	-	40852522	40852824
AluJb	chr1	+	40894318	40894626
AluJb	chr1	-	41003691	41003964
AluJb	chr1	+	41116252	41116563
AluJb	chr1	+	41123135	41123442
AluJb	chr1	-	41126047	41126364
AluJb	chr1	+	41140652	41140969
AluJb	chr1	+	41173195	41173550
AluJb	chr1	-	41189328	41189647
AluJb	chr1	-	41207265	41207575
AluJb	chr1	+	41280102	41280408
AluJb	chr1	-	41302748	41303064
AluJb	chr1	+	41330439	41330725
AluJb	chr1	-	41387688	41387997
AluJb	chr1	-	41449288	41449576
AluJb	chr1	-	41461057	41461370
AluJb	chr1	+	41523516	41523820
AluJb	chr1	-	41527520	41527837
AluJb	chr1	-	41532241	41532561
AluJb	chr1	-	41601613	41601917
AluJb	chr1	-	41814345	41814648
AluJb	chr1	+	41840809	41841150
AluJb	chr1	+	41868523	41868846
AluJb	chr1	-	42064477	42064787
AluJb	chr1	-	42240443	42240773
AluJb	chr1	+	42358508	42358820
AluJb	chr1	+	42491458	42491759
AluJb	chr1	+	42690476	42690772
AluJb	chr1	+	42796026	42796334
AluJb	chr1	+	42944147	42944456
AluJb	chr1	-	42965136	42965443
AluJb	chr1	-	43010180	43010477
AluJb	chr1	+	43058093	43058407
AluJb	chr1	-	43121532	43121839
AluJb	chr1	+	43191476	43191790
AluJb	chr1	-	43386804	43387110
AluJb	chr1	+	43758235	43758543
AluJb	chr1	+	43835754	43836055
AluJb	chr1	-	43865600	43865910
AluJb	chr1	+	43922906	43923221
AluJb	chr1	+	43941023	43941324
AluJb	chr1	-	43943382	43943689
AluJb	chr1	+	43976648	43976962
AluJb	chr1	-	44001439	44001739
AluJb	chr1	-	44105979	44106290
AluJb	chr1	-	44164457	44164759
AluJb	chr1	-	44167141	44167457
AluJb	chr1	-	44179193	44179506
AluJb	chr1	-	44183156	44183478
AluJb	chr1	-	44199965	44200280
AluJb	chr1	-	44204159	44204468
AluJb	chr1	-	44214094	44214393
AluJb	chr1	+	44267342	44267703
AluJb	chr1	-	44295667	44296008
AluJb	chr1	-	44305688	44305995
AluJb	chr1	-	44341628	44341934
AluJb	chr1	-	44383777	44384089
AluJb	chr1	-	44553779	44554086
AluJb	chr1	+	44567417	44567738
AluJb	chr1	-	44668564	44668875
AluJb	chr1	-	44681899	44682201
AluJb	chr1	+	44800730	44801056
AluJb	chr1	-	44825942	44826247
AluJb	chr1	-	44907798	44908114
AluJb	chr1	-	44910100	44910412
AluJb	chr1	+	45017909	45018197
AluJb	chr1	+	45045432	45045729
AluJb	chr1	-	45123200	45123508
AluJb	chr1	-	45132513	45132814
AluJb	chr1	-	45193099	45193404
AluJb	chr1	+	45207378	45207694
AluJb	chr1	+	45289330	45289638
AluJb	chr1	-	45367222	45367531
AluJb	chr1	+	45382210	45382507
AluJb	chr1	+	45404487	45404802
AluJb	chr1	-	45408090	45408396
AluJb	chr1	+	45428624	45428911
AluJb	chr1	+	45433752	45434058
AluJb	chr1	+	45439864	45440173
AluJb	chr1	-	45444295	45444608
AluJb	chr1	+	45444675	45444944
AluJb	chr1	+	45447325	45447644
AluJb	chr1	+	45454474	45454779
AluJb	chr1	+	45464317	45464636
AluJb	chr1	-	45502462	45502772
AluJb	chr1	-	45549574	45549881
AluJb	chr1	+	45584135	45584437
AluJb	chr1	-	45608018	45608298
AluJb	chr1	+	45655146	45655449
AluJb	chr1	-	45661533	45661846
AluJb	chr1	+	45700144	45700460
AluJb	chr1	-	45731363	45731674
AluJb	chr1	-	45804416	45804734
AluJb	chr1	+	45832523	45832841
AluJb	chr1	+	45895883	45896186
AluJb	chr1	+	45918736	45919035
AluJb	chr1	+	45921582	45921908
AluJb	chr1	-	45953597	45953891
AluJb	chr1	-	45957541	45957858
AluJb	chr1	+	45995869	45996184
AluJb	chr1	+	46006733	46007065
AluJb	chr1	-	46012713	46013028
AluJb	chr1	+	46019816	46020120
AluJb	chr1	+	46106399	46106714
AluJb	chr1	+	46124319	46124635
AluJb	chr1	+	46149264	46149616
AluJb	chr1	-	46164379	46164698
AluJb	chr1	-	46165999	46166309
AluJb	chr1	-	46168757	46169060
AluJb	chr1	+	46180624	46180887
AluJb	chr1	+	46195737	46196048
AluJb	chr1	-	46203126	46203431
AluJb	chr1	+	46214057	46214363
AluJb	chr1	+	46234391	46234751
AluJb	chr1	+	46275033	46275335
AluJb	chr1	-	46286559	46286871
AluJb	chr1	+	46336312	46336627
AluJb	chr1	-	46339480	46339792
AluJb	chr1	+	46384502	46384811
AluJb	chr1	+	46416972	46417282
AluJb	chr1	+	46425899	46426203
AluJb	chr1	-	46446198	46446506
AluJb	chr1	-	46571770	46572077
AluJb	chr1	-	46621110	46621433
AluJb	chr1	-	46687114	46687425
AluJb	chr1	-	46697149	46697460
AluJb	chr1	-	46702824	46703129
AluJb	chr1	-	46759784	46760079
AluJb	chr1	-	46760726	46761032
AluJb	chr1	+	46770703	46771002
AluJb	chr1	+	46800271	46800581
AluJb	chr1	+	46841123	46841437
AluJb	chr1	+	46929263	46929573
AluJb	chr1	+	46931056	46931379
AluJb	chr1	+	46941880	46942223
AluJb	chr1	-	47071276	47071574
AluJb	chr1	+	47169844	47170170
AluJb	chr1	+	47180181	47180501
AluJb	chr1	-	47203026	47203337
AluJb	chr1	-	47227756	47228073
AluJb	chr1	-	47297165	47297461
AluJb	chr1	+	47344673	47344990
AluJb	chr1	+	47374489	47374786
AluJb	chr1	-	47554276	47554593
AluJb	chr1	-	47736342	47736650
AluJb	chr1	-	47750683	47751003
AluJb	chr1	-	47776942	47777256
AluJb	chr1	-	47789836	47790165
AluJb	chr1	+	47793061	47793331
AluJb	chr1	-	47805735	47806106
AluJb	chr1	-	47834678	47834976
AluJb	chr1	-	47861651	47861956
AluJb	chr1	-	47989854	47990159
AluJb	chr1	-	48006533	48006836
AluJb	chr1	-	48016010	48016317
AluJb	chr1	-	48172267	48172574
AluJb	chr1	+	48357187	48357502
AluJb	chr1	+	48473419	48473731
AluJb	chr1	-	48548969	48549284
AluJb	chr1	-	48663723	48664026
AluJb	chr1	+	48897500	48897808
AluJb	chr1	+	48956793	48957105
AluJb	chr1	-	48962446	48962748
AluJb	chr1	-	48971672	48971973
AluJb	chr1	-	49397180	49397480
AluJb	chr1	+	49522791	49523113
AluJb	chr1	-	49785596	49785901
AluJb	chr1	+	50555142	50555453
AluJb	chr1	+	50562605	50562912
AluJb	chr1	-	50764222	50764520
AluJb	chr1	+	50923277	50923556
AluJb	chr1	-	50924638	50924945
AluJb	chr1	+	51022225	51022568
AluJb	chr1	-	51070170	51070496
AluJb	chr1	+	51089331	51089638
AluJb	chr1	-	51147492	51147805
AluJb	chr1	-	51187294	51187595
AluJb	chr1	-	51495085	51495399
AluJb	chr1	+	51565202	51565521
AluJb	chr1	+	51566557	51566868
AluJb	chr1	-	51626099	51626406
AluJb	chr1	+	51729643	51729959
AluJb	chr1	-	51732143	51732433
AluJb	chr1	-	51786078	51786419
AluJb	chr1	+	51871865	51872162
AluJb	chr1	+	51875754	51876084
AluJb	chr1	-	51957531	51957820
AluJb	chr1	-	52017233	52017564
AluJb	chr1	-	52092177	52092491
AluJb	chr1	-	52102006	52102309
AluJb	chr1	+	52109470	52109778
AluJb	chr1	+	52119388	52119702
AluJb	chr1	-	52227836	52228134
AluJb	chr1	-	52306976	52307278
AluJb	chr1	+	52308455	52308757
AluJb	chr1	+	52338096	52338401
AluJb	chr1	+	52340002	52340308
AluJb	chr1	+	52393165	52393495
AluJb	chr1	+	52424909	52425211
AluJb	chr1	-	52433182	52433487
AluJb	chr1	-	52446696	52446998
AluJb	chr1	+	52474263	52474581
AluJb	chr1	+	52495759	52495997
AluJb	chr1	+	52562679	52562995
AluJb	chr1	-	52665841	52666152
AluJb	chr1	-	52670739	52671045
AluJb	chr1	-	52766963	52767275
AluJb	chr1	-	52773843	52774154
AluJb	chr1	-	52833551	52833855
AluJb	chr1	+	52920670	52920980
AluJb	chr1	+	52965125	52965426
AluJb	chr1	+	53011511	53011837
AluJb	chr1	-	53046302	53046595
AluJb	chr1	-	53078922	53079228
AluJb	chr1	+	53082530	53082838
AluJb	chr1	+	53113235	53113540
AluJb	chr1	+	53181654	53181964
AluJb	chr1	-	53197470	53197774
AluJb	chr1	+	53207847	53208147
AluJb	chr1	-	53269265	53269576
AluJb	chr1	+	53281026	53281322
AluJb	chr1	+	53293870	53294124
AluJb	chr1	+	53366549	53366866
AluJb	chr1	-	53411594	53411900
AluJb	chr1	+	53416670	53416981
AluJb	chr1	-	53444222	53444533
AluJb	chr1	-	53585016	53585322
AluJb	chr1	+	53695308	53695615
AluJb	chr1	+	53705994	53706303
AluJb	chr1	+	53717435	53717740
AluJb	chr1	-	53856795	53857110
AluJb	chr1	+	53901150	53901507
AluJb	chr1	+	53921592	53921883
AluJb	chr1	+	53954283	53954584
AluJb	chr1	+	53957007	53957307
AluJb	chr1	-	53963102	53963411
AluJb	chr1	+	54113564	54113873
AluJb	chr1	-	54180584	54180887
AluJb	chr1	+	54215253	54215566
AluJb	chr1	+	54218379	54218686
AluJb	chr1	-	54263291	54263599
AluJb	chr1	+	54336398	54336709
AluJb	chr1	-	54348120	54348430
AluJb	chr1	-	54361878	54362190
AluJb	chr1	+	54363243	54363554
AluJb	chr1	-	54370838	54371147
AluJb	chr1	-	54473106	54473418
AluJb	chr1	+	54522432	54522739
AluJb	chr1	-	54522887	54523163
AluJb	chr1	-	54567304	54567607
AluJb	chr1	+	54575991	54576310
AluJb	chr1	-	54637832	54638146
AluJb	chr1	+	54715085	54715359
AluJb	chr1	+	54729693	54729992
AluJb	chr1	+	54839154	54839459
AluJb	chr1	-	54889794	54890096
AluJb	chr1	-	54893389	54893702
AluJb	chr1	-	54987009	54987316
AluJb	chr1	-	54991320	54991629
AluJb	chr1	+	55000298	55000604
AluJb	chr1	+	55019566	55019873
AluJb	chr1	+	55053605	55053904
AluJb	chr1	+	55104583	55104895
AluJb	chr1	-	55111313	55111624
AluJb	chr1	-	55132098	55132418
AluJb	chr1	-	55189933	55190245
AluJb	chr1	+	55198808	55199124
AluJb	chr1	-	55202030	55202342
AluJb	chr1	-	55300856	55301161
AluJb	chr1	-	55594386	55594692
AluJb	chr1	-	55651231	55651541
AluJb	chr1	-	55717579	55717885
AluJb	chr1	+	55826391	55826711
AluJb	chr1	+	55837044	55837346
AluJb	chr1	-	55882049	55882360
AluJb	chr1	-	56732434	56732721
AluJb	chr1	-	57084633	57084954
AluJb	chr1	-	57171068	57171372
AluJb	chr1	-	57694860	57695167
AluJb	chr1	-	57715031	57715344
AluJb	chr1	+	57721052	57721353
AluJb	chr1	-	57792603	57792912
AluJb	chr1	+	57859082	57859353
AluJb	chr1	-	57907019	57907325
AluJb	chr1	-	58171974	58172284
AluJb	chr1	-	58248773	58249072
AluJb	chr1	-	58267320	58267628
AluJb	chr1	-	58297201	58297510
AluJb	chr1	+	58428261	58428575
AluJb	chr1	-	58998194	58998497
AluJb	chr1	+	59111499	59111806
AluJb	chr1	+	59135216	59135534
AluJb	chr1	+	59168613	59168913
AluJb	chr1	-	59819746	59820050
AluJb	chr1	-	60724477	60724781
AluJb	chr1	-	60992151	60992457
AluJb	chr1	-	61194396	61194699
AluJb	chr1	-	61341695	61342016
AluJb	chr1	-	61491554	61491901
AluJb	chr1	-	61514057	61514363
AluJb	chr1	+	61527464	61527768
AluJb	chr1	-	61603756	61604066
AluJb	chr1	+	61701205	61701514
AluJb	chr1	+	61876292	61876606
AluJb	chr1	+	62033702	62034027
AluJb	chr1	+	62084983	62085308
AluJb	chr1	+	62123503	62123810
AluJb	chr1	+	62133474	62133776
AluJb	chr1	-	62150446	62150776
AluJb	chr1	+	62164732	62165047
AluJb	chr1	-	62171871	62172169
AluJb	chr1	+	62172644	62172946
AluJb	chr1	+	62175831	62176118
AluJb	chr1	+	62183708	62183990
AluJb	chr1	-	62184732	62185021
AluJb	chr1	+	62186611	62186928
AluJb	chr1	-	62223046	62223356
AluJb	chr1	-	62226648	62226945
AluJb	chr1	+	62234289	62234594
AluJb	chr1	+	62242954	62243234
AluJb	chr1	-	62243546	62243848
AluJb	chr1	-	62330875	62331214
AluJb	chr1	-	62338832	62339139
AluJb	chr1	-	62348250	62348537
AluJb	chr1	-	62376208	62376516
AluJb	chr1	+	62384352	62384664
AluJb	chr1	-	62384973	62385276
AluJb	chr1	+	62430178	62430484
AluJb	chr1	+	62437039	62437309
AluJb	chr1	+	62474151	62474448
AluJb	chr1	-	62480226	62480538
AluJb	chr1	+	62568239	62568560
AluJb	chr1	+	62590617	62590935
AluJb	chr1	-	62605424	62605731
AluJb	chr1	-	62625227	62625514
AluJb	chr1	-	62640797	62641095
AluJb	chr1	-	62689217	62689527
AluJb	chr1	+	62695094	62695388
AluJb	chr1	-	62721310	62721621
AluJb	chr1	-	62724942	62725246
AluJb	chr1	-	62730904	62731213
AluJb	chr1	-	62762213	62762510
AluJb	chr1	-	62792197	62792505
AluJb	chr1	+	62798231	62798547
AluJb	chr1	-	62840959	62841235
AluJb	chr1	-	62881234	62881553
AluJb	chr1	+	62892861	62893184
AluJb	chr1	-	62914550	62914854
AluJb	chr1	+	62978298	62978603
AluJb	chr1	-	63164401	63164750
AluJb	chr1	+	63188825	63189134
AluJb	chr1	+	63259001	63259299
AluJb	chr1	+	63378747	63379042
AluJb	chr1	-	63438769	63439098
AluJb	chr1	-	63536359	63536660
AluJb	chr1	-	63669718	63670035
AluJb	chr1	-	63983389	63983693
AluJb	chr1	+	64065203	64065482
AluJb	chr1	+	64196557	64196870
AluJb	chr1	+	64404386	64404694
AluJb	chr1	+	64408478	64408788
AluJb	chr1	+	64452282	64452592
AluJb	chr1	-	64519601	64519925
AluJb	chr1	+	64532739	64533043
AluJb	chr1	-	64805145	64805461
AluJb	chr1	+	64891202	64891506
AluJb	chr1	+	64909005	64909321
AluJb	chr1	-	65012005	65012314
AluJb	chr1	-	65020660	65020972
AluJb	chr1	-	65100039	65100366
AluJb	chr1	+	65160314	65160605
AluJb	chr1	+	65169464	65169771
AluJb	chr1	-	65214514	65214821
AluJb	chr1	+	65496555	65496866
AluJb	chr1	-	65541777	65542092
AluJb	chr1	-	65550051	65550335
AluJb	chr1	+	65551438	65551741
AluJb	chr1	-	65574923	65575234
AluJb	chr1	+	65600898	65601185
AluJb	chr1	-	65618950	65619253
AluJb	chr1	+	65645239	65645539
AluJb	chr1	+	65712817	65713122
AluJb	chr1	-	65747600	65747905
AluJb	chr1	-	65789274	65789590
AluJb	chr1	+	65820677	65820975
AluJb	chr1	+	65941416	65941719
AluJb	chr1	+	65961973	65962277
AluJb	chr1	+	66037353	66037683
AluJb	chr1	-	66083998	66084313
AluJb	chr1	+	66124010	66124305
AluJb	chr1	+	66232627	66232942
AluJb	chr1	-	66353097	66353400
AluJb	chr1	+	66718352	66718653
AluJb	chr1	-	67141210	67141516
AluJb	chr1	+	67229589	67229900
AluJb	chr1	-	67338911	67339231
AluJb	chr1	-	67410398	67410707
AluJb	chr1	+	67440929	67441236
AluJb	chr1	+	67684324	67684632
AluJb	chr1	-	67704939	67705247
AluJb	chr1	-	67728786	67729067
AluJb	chr1	-	67735371	67735681
AluJb	chr1	+	67803727	67804049
AluJb	chr1	+	67832793	67833105
AluJb	chr1	-	67900970	67901282
AluJb	chr1	-	67946889	67947202
AluJb	chr1	+	67954994	67955304
AluJb	chr1	-	67973703	67974023
AluJb	chr1	-	68081211	68081524
AluJb	chr1	-	68081902	68082222
AluJb	chr1	+	68383457	68383759
AluJb	chr1	-	68562863	68563182
AluJb	chr1	+	68658017	68658284
AluJb	chr1	+	68726043	68726355
AluJb	chr1	+	68833259	68833562
AluJb	chr1	-	68935047	68935351
AluJb	chr1	+	68979723	68980044
AluJb	chr1	-	69558417	69558728
AluJb	chr1	+	69804035	69804354
AluJb	chr1	+	69867957	69868266
AluJb	chr1	+	70157198	70157509
AluJb	chr1	+	70619382	70619678
AluJb	chr1	+	70623504	70623810
AluJb	chr1	-	70649227	70649535
AluJb	chr1	-	70675291	70675581
AluJb	chr1	-	70704768	70705074
AluJb	chr1	+	70731222	70731537
AluJb	chr1	+	70743588	70743891
AluJb	chr1	-	70883923	70884232
AluJb	chr1	+	70951848	70952157
AluJb	chr1	-	71032676	71032986
AluJb	chr1	+	71069285	71069596
AluJb	chr1	+	71158690	71158995
AluJb	chr1	+	71394035	71394336
AluJb	chr1	+	71543249	71543566
AluJb	chr1	+	71766467	71766777
AluJb	chr1	-	71905038	71905344
AluJb	chr1	+	72037191	72037492
AluJb	chr1	+	72197718	72198032
AluJb	chr1	+	72323012	72323339
AluJb	chr1	-	72376375	72376680
AluJb	chr1	+	72634290	72634610
AluJb	chr1	-	72638679	72638985
AluJb	chr1	-	73067057	73067372
AluJb	chr1	+	74538914	74539228
AluJb	chr1	+	75013060	75013357
AluJb	chr1	+	75511585	75511891
AluJb	chr1	+	75692758	75693084
AluJb	chr1	-	75733225	75733555
AluJb	chr1	-	75824907	75825224
AluJb	chr1	-	76134000	76134306
AluJb	chr1	+	76175958	76176278
AluJb	chr1	-	76219477	76219780
AluJb	chr1	-	76348679	76348998
AluJb	chr1	-	76357127	76357436
AluJb	chr1	+	76410538	76410844
AluJb	chr1	+	76700909	76701213
AluJb	chr1	+	76861867	76862169
AluJb	chr1	-	76898128	76898441
AluJb	chr1	+	77226890	77227193
AluJb	chr1	+	78003740	78004053
AluJb	chr1	-	78027210	78027503
AluJb	chr1	-	78036346	78036653
AluJb	chr1	+	78087713	78088017
AluJb	chr1	+	78095021	78095338
AluJb	chr1	+	78102116	78102414
AluJb	chr1	-	78111894	78112206
AluJb	chr1	+	78128507	78128815
AluJb	chr1	+	78155483	78155794
AluJb	chr1	+	78185564	78185877
AluJb	chr1	+	78198798	78199099
AluJb	chr1	-	78231420	78231723
AluJb	chr1	-	78254886	78255193
AluJb	chr1	-	78258778	78259087
AluJb	chr1	-	78261022	78261302
AluJb	chr1	-	78272832	78273141
AluJb	chr1	-	78305421	78305717
AluJb	chr1	+	78319131	78319375
AluJb	chr1	-	78324301	78324591
AluJb	chr1	+	78330993	78331299
AluJb	chr1	-	78360116	78360389
AluJb	chr1	+	78384082	78384371
AluJb	chr1	-	78388688	78388979
AluJb	chr1	-	78390333	78390644
AluJb	chr1	+	78464242	78464551
AluJb	chr1	+	78496701	78497012
AluJb	chr1	+	78525140	78525476
AluJb	chr1	-	78528177	78528488
AluJb	chr1	-	78579066	78579372
AluJb	chr1	-	78707447	78707757
AluJb	chr1	-	79570138	79570442
AluJb	chr1	-	79759934	79760239
AluJb	chr1	-	79848162	79848475
AluJb	chr1	-	80157766	80158082
AluJb	chr1	+	80245337	80245646
AluJb	chr1	-	80400305	80400611
AluJb	chr1	-	80449487	80449794
AluJb	chr1	-	80688935	80689244
AluJb	chr1	-	81498035	81498346
AluJb	chr1	-	81617559	81617893
AluJb	chr1	+	81871070	81871347
AluJb	chr1	-	81915277	81915574
AluJb	chr1	+	81928525	81928829
AluJb	chr1	+	82004407	82004713
AluJb	chr1	+	82080427	82080727
AluJb	chr1	-	82082349	82082662
AluJb	chr1	+	82122412	82122714
AluJb	chr1	+	82233274	82233569
AluJb	chr1	+	82715206	82715516
AluJb	chr1	+	82975906	82976222
AluJb	chr1	+	83200866	83201169
AluJb	chr1	+	83268765	83269089
AluJb	chr1	-	83429959	83430266
AluJb	chr1	-	83441475	83441782
AluJb	chr1	-	83533973	83534278
AluJb	chr1	+	83705767	83706077
AluJb	chr1	+	84111865	84112169
AluJb	chr1	+	84203127	84203440
AluJb	chr1	-	84557173	84557479
AluJb	chr1	+	84681735	84682044
AluJb	chr1	-	84854277	84854586
AluJb	chr1	+	84886475	84886801
AluJb	chr1	-	84943696	84944003
AluJb	chr1	+	84992269	84992571
AluJb	chr1	-	84997253	84997541
AluJb	chr1	-	85159238	85159529
AluJb	chr1	+	85273465	85273772
AluJb	chr1	+	85301737	85302040
AluJb	chr1	+	85315959	85316293
AluJb	chr1	+	85329612	85329922
AluJb	chr1	-	85448940	85449252
AluJb	chr1	-	85547328	85547623
AluJb	chr1	+	85548890	85549194
AluJb	chr1	+	85593515	85593836
AluJb	chr1	+	85632611	85632926
AluJb	chr1	+	85668759	85669092
AluJb	chr1	+	85674839	85675126
AluJb	chr1	-	85787586	85787907
AluJb	chr1	+	85801358	85801699
AluJb	chr1	-	85844087	85844391
AluJb	chr1	-	85867173	85867484
AluJb	chr1	-	85882345	85882651
AluJb	chr1	+	85972905	85973221
AluJb	chr1	+	86002742	86003043
AluJb	chr1	+	86031906	86032204
AluJb	chr1	+	86040641	86040958
AluJb	chr1	-	86324416	86324715
AluJb	chr1	+	86465026	86465365
AluJb	chr1	-	86638320	86638621
AluJb	chr1	+	86874727	86875031
AluJb	chr1	-	86929024	86929318
AluJb	chr1	-	87041832	87042165
AluJb	chr1	-	87065496	87065805
AluJb	chr1	+	87190273	87190576
AluJb	chr1	-	87242188	87242490
AluJb	chr1	+	87248141	87248454
AluJb	chr1	+	87409119	87409422
AluJb	chr1	-	87444544	87444837
AluJb	chr1	+	87467994	87468321
AluJb	chr1	+	87883250	87883564
AluJb	chr1	+	88142659	88142961
AluJb	chr1	+	88169417	88169719
AluJb	chr1	+	88170316	88170612
AluJb	chr1	+	88557397	88557708
AluJb	chr1	+	88637770	88638077
AluJb	chr1	+	89055600	89055907
AluJb	chr1	+	89074232	89074537
AluJb	chr1	+	89108934	89109232
AluJb	chr1	-	89156734	89157047
AluJb	chr1	+	89288621	89288930
AluJb	chr1	-	89332083	89332384
AluJb	chr1	+	89361994	89362295
AluJb	chr1	-	89385771	89386075
AluJb	chr1	+	89413498	89413826
AluJb	chr1	-	89505960	89506249
AluJb	chr1	+	89649280	89649584
AluJb	chr1	-	90108642	90108939
AluJb	chr1	+	90303636	90303953
AluJb	chr1	+	90386640	90386921
AluJb	chr1	-	90494378	90494661
AluJb	chr1	+	91134842	91135146
AluJb	chr1	-	91338243	91338534
AluJb	chr1	-	91560125	91560431
AluJb	chr1	+	91585562	91585864
AluJb	chr1	+	91640018	91640323
AluJb	chr1	-	91773002	91773310
AluJb	chr1	-	91941428	91941723
AluJb	chr1	+	92026202	92026511
AluJb	chr1	-	92081548	92081852
AluJb	chr1	-	92164067	92164363
AluJb	chr1	+	92218297	92218612
AluJb	chr1	+	92218661	92218975
AluJb	chr1	+	92288201	92288506
AluJb	chr1	+	92316055	92316363
AluJb	chr1	+	92318429	92318737
AluJb	chr1	-	92475102	92475427
AluJb	chr1	+	92480404	92480710
AluJb	chr1	+	92481387	92481689
AluJb	chr1	-	92488598	92488912
AluJb	chr1	+	92507998	92508311
AluJb	chr1	-	92516392	92516688
AluJb	chr1	+	92533720	92534019
AluJb	chr1	-	92538177	92538483
AluJb	chr1	+	92557675	92557974
AluJb	chr1	-	92570793	92571109
AluJb	chr1	-	92624719	92625030
AluJb	chr1	-	92690667	92690963
AluJb	chr1	+	92729590	92729890
AluJb	chr1	-	92734467	92734757
AluJb	chr1	-	92738998	92739312
AluJb	chr1	-	92806562	92806865
AluJb	chr1	+	92860910	92861215
AluJb	chr1	+	92933242	92933543
AluJb	chr1	+	92964950	92965247
AluJb	chr1	-	92983442	92983753
AluJb	chr1	-	92986515	92986819
AluJb	chr1	+	93020244	93020565
AluJb	chr1	+	93033648	93033959
AluJb	chr1	+	93061632	93061948
AluJb	chr1	+	93122938	93123247
AluJb	chr1	+	93195641	93195936
AluJb	chr1	+	93234145	93234454
AluJb	chr1	+	93247223	93247535
AluJb	chr1	+	93253007	93253320
AluJb	chr1	-	93272759	93273100
AluJb	chr1	+	93277132	93277440
AluJb	chr1	+	93321353	93321661
AluJb	chr1	+	93421315	93421640
AluJb	chr1	+	93424561	93424876
AluJb	chr1	-	93445639	93445948
AluJb	chr1	-	93447434	93447747
AluJb	chr1	+	93488513	93488825
AluJb	chr1	+	93502036	93502323
AluJb	chr1	-	93527161	93527461
AluJb	chr1	+	93530507	93530817
AluJb	chr1	+	93532556	93532864
AluJb	chr1	-	93562355	93562666
AluJb	chr1	+	93622125	93622384
AluJb	chr1	-	93712959	93713272
AluJb	chr1	+	93714250	93714551
AluJb	chr1	-	93774014	93774313
AluJb	chr1	+	93894286	93894582
AluJb	chr1	+	93911354	93911664
AluJb	chr1	-	93922442	93922741
AluJb	chr1	-	93933984	93934287
AluJb	chr1	+	93947434	93947751
AluJb	chr1	-	94058913	94059231
AluJb	chr1	+	94095897	94096211
AluJb	chr1	-	94184238	94184556
AluJb	chr1	+	94273316	94273628
AluJb	chr1	+	94348273	94348580
AluJb	chr1	+	94389111	94389415
AluJb	chr1	-	94410725	94411024
AluJb	chr1	-	95063748	95064040
AluJb	chr1	+	95302191	95302492
AluJb	chr1	-	95305833	95306145
AluJb	chr1	-	95315316	95315593
AluJb	chr1	+	95348774	95349081
AluJb	chr1	+	95401462	95401742
AluJb	chr1	+	95465809	95466119
AluJb	chr1	+	95505447	95505766
AluJb	chr1	-	95623737	95624038
AluJb	chr1	-	95641321	95641630
AluJb	chr1	+	95770587	95770894
AluJb	chr1	+	95838384	95838697
AluJb	chr1	+	96195193	96195506
AluJb	chr1	-	96567490	96567786
AluJb	chr1	-	96664110	96664392
AluJb	chr1	-	96927984	96928284
AluJb	chr1	-	97017140	97017443
AluJb	chr1	-	97051265	97051559
AluJb	chr1	-	97163898	97164141
AluJb	chr1	-	97206803	97207117
AluJb	chr1	+	97581946	97582248
AluJb	chr1	+	97939281	97939598
AluJb	chr1	-	98101366	98101676
AluJb	chr1	-	98259466	98259793
AluJb	chr1	-	98348991	98349300
AluJb	chr1	+	98352748	98353051
AluJb	chr1	-	98373592	98373901
AluJb	chr1	-	98427883	98428185
AluJb	chr1	+	98998989	98999288
AluJb	chr1	-	99817849	99818159
AluJb	chr1	-	99970547	99970856
AluJb	chr1	-	100187556	100187863
AluJb	chr1	-	100244041	100244354
AluJb	chr1	-	100252873	100253185
AluJb	chr1	+	100284753	100285055
AluJb	chr1	+	100306389	100306716
AluJb	chr1	+	100347406	100347719
AluJb	chr1	-	100423084	100423387
AluJb	chr1	+	100432584	100432909
AluJb	chr1	+	100441333	100441647
AluJb	chr1	-	100452126	100452443
AluJb	chr1	-	100470271	100470612
AluJb	chr1	-	100493866	100494183
AluJb	chr1	+	100559034	100559345
AluJb	chr1	+	100563098	100563415
AluJb	chr1	+	100579957	100580301
AluJb	chr1	+	100581103	100581398
AluJb	chr1	-	100640743	100641043
AluJb	chr1	-	100650723	100651027
AluJb	chr1	+	100674172	100674495
AluJb	chr1	+	100711227	100711534
AluJb	chr1	+	100721015	100721320
AluJb	chr1	+	100756044	100756348
AluJb	chr1	+	100854448	100854758
AluJb	chr1	-	100912242	100912554
AluJb	chr1	+	101211740	101212053
AluJb	chr1	-	101321292	101321603
AluJb	chr1	+	101464724	101465029
AluJb	chr1	+	101637749	101638088
AluJb	chr1	+	101710357	101710676
AluJb	chr1	+	101729689	101729999
AluJb	chr1	+	101924345	101924658
AluJb	chr1	+	102050603	102050913
AluJb	chr1	+	102470138	102470459
AluJb	chr1	+	102481303	102481597
AluJb	chr1	-	102499569	102499871
AluJb	chr1	-	102589015	102589325
AluJb	chr1	+	102857428	102857731
AluJb	chr1	-	103041975	103042285
AluJb	chr1	-	103740838	103741140
AluJb	chr1	-	104082477	104082788
AluJb	chr1	-	104361391	104361701
AluJb	chr1	+	104385259	104385546
AluJb	chr1	+	104531515	104531819
AluJb	chr1	+	104697999	104698322
AluJb	chr1	-	104797919	104798213
AluJb	chr1	+	105055323	105055637
AluJb	chr1	+	105162258	105162593
AluJb	chr1	+	105163506	105163807
AluJb	chr1	+	105280032	105280340
AluJb	chr1	+	105952183	105952485
AluJb	chr1	-	106712146	106712475
AluJb	chr1	-	107516637	107516951
AluJb	chr1	-	107622155	107622460
AluJb	chr1	+	107696944	107697246
AluJb	chr1	-	108397895	108398199
AluJb	chr1	-	108401695	108401994
AluJb	chr1	+	108524587	108524898
AluJb	chr1	-	108694980	108695267
AluJb	chr1	-	108773119	108773413
AluJb	chr1	-	108780966	108781260
AluJb	chr1	+	108837661	108837955
AluJb	chr1	+	108923867	108924161
AluJb	chr1	-	108941667	108941961
AluJb	chr1	+	108998328	108998622
AluJb	chr1	+	109006174	109006468
AluJb	chr1	-	109125775	109126063
AluJb	chr1	-	109136406	109136730
AluJb	chr1	-	109220640	109220956
AluJb	chr1	+	109297786	109298093
AluJb	chr1	-	109330397	109330713
AluJb	chr1	-	109369349	109369663
AluJb	chr1	-	109454421	109454728
AluJb	chr1	+	109502469	109502784
AluJb	chr1	+	109561154	109561462
AluJb	chr1	+	109567776	109568075
AluJb	chr1	-	109570804	109571132
AluJb	chr1	-	109574409	109574721
AluJb	chr1	+	109577595	109577888
AluJb	chr1	-	109615055	109615366
AluJb	chr1	-	109643428	109643741
AluJb	chr1	-	109670177	109670485
AluJb	chr1	+	109681690	109681989
AluJb	chr1	+	109695284	109695603
AluJb	chr1	-	109749878	109750167
AluJb	chr1	-	109759249	109759542
AluJb	chr1	+	109773151	109773458
AluJb	chr1	-	109858370	109858682
AluJb	chr1	+	109959444	109959746
AluJb	chr1	-	110014740	110015019
AluJb	chr1	+	110056235	110056546
AluJb	chr1	+	110068980	110069293
AluJb	chr1	+	110105737	110106031
AluJb	chr1	+	110261543	110261836
AluJb	chr1	+	110281460	110281772
AluJb	chr1	-	110461848	110462150
AluJb	chr1	+	110475525	110475833
AluJb	chr1	-	110492317	110492632
AluJb	chr1	-	110897211	110897520
AluJb	chr1	+	110986945	110987248
AluJb	chr1	+	111154362	111154673
AluJb	chr1	+	111563912	111564235
AluJb	chr1	-	111675292	111675600
AluJb	chr1	+	112041425	112041740
AluJb	chr1	-	112103734	112104042
AluJb	chr1	+	112211367	112211674
AluJb	chr1	+	112212813	112213122
AluJb	chr1	-	112231444	112231757
AluJb	chr1	+	112250514	112250819
AluJb	chr1	-	112287916	112288223
AluJb	chr1	-	112408320	112408627
AluJb	chr1	-	112408872	112409186
AluJb	chr1	+	112877289	112877575
AluJb	chr1	+	112915241	112915556
AluJb	chr1	-	112919168	112919473
AluJb	chr1	+	113020573	113020885
AluJb	chr1	-	113048620	113048918
AluJb	chr1	-	113062491	113062797
AluJb	chr1	+	113088664	113088967
AluJb	chr1	-	113122768	113123074
AluJb	chr1	-	113154711	113155019
AluJb	chr1	-	113157619	113157905
AluJb	chr1	+	113210625	113210919
AluJb	chr1	-	113226544	113226877
AluJb	chr1	+	113260487	113260795
AluJb	chr1	-	113278866	113279179
AluJb	chr1	+	113469213	113469550
AluJb	chr1	-	113482661	113482961
AluJb	chr1	-	113566041	113566309
AluJb	chr1	+	113621684	113621999
AluJb	chr1	+	113762923	113763219
AluJb	chr1	-	113799571	113799875
AluJb	chr1	-	113813016	113813280
AluJb	chr1	+	113873633	113873945
AluJb	chr1	+	113897346	113897652
AluJb	chr1	-	113924290	113924603
AluJb	chr1	+	113947819	113948124
AluJb	chr1	+	114073259	114073567
AluJb	chr1	+	114247779	114248082
AluJb	chr1	+	114257995	114258300
AluJb	chr1	-	114291147	114291453
AluJb	chr1	-	114392196	114392509
AluJb	chr1	+	114428547	114428857
AluJb	chr1	-	114487464	114487770
AluJb	chr1	+	114568190	114568498
AluJb	chr1	-	114592450	114592760
AluJb	chr1	-	114972855	114973163
AluJb	chr1	-	115013420	115013720
AluJb	chr1	+	115015072	115015365
AluJb	chr1	+	115034141	115034446
AluJb	chr1	-	115068103	115068409
AluJb	chr1	-	115095367	115095658
AluJb	chr1	+	115138711	115139015
AluJb	chr1	+	115179004	115179308
AluJb	chr1	+	115181098	115181413
AluJb	chr1	+	115244124	115244427
AluJb	chr1	-	115281282	115281598
AluJb	chr1	+	115286921	115287218
AluJb	chr1	+	115294603	115294881
AluJb	chr1	-	115407092	115407407
AluJb	chr1	-	115622900	115623195
AluJb	chr1	+	115636167	115636479
AluJb	chr1	-	115637530	115637829
AluJb	chr1	-	116267677	116267983
AluJb	chr1	-	116274524	116274835
AluJb	chr1	+	116434454	116434779
AluJb	chr1	+	116436463	116436779
AluJb	chr1	-	116479386	116479703
AluJb	chr1	+	116516296	116516602
AluJb	chr1	+	116733740	116734044
AluJb	chr1	-	116898202	116898514
AluJb	chr1	-	117062744	117063034
AluJb	chr1	-	117112220	117112523
AluJb	chr1	+	117334019	117334335
AluJb	chr1	+	117335551	117335854
AluJb	chr1	+	117450961	117451276
AluJb	chr1	+	117572744	117573028
AluJb	chr1	+	117595658	117595954
AluJb	chr1	-	117669034	117669344
AluJb	chr1	+	117712234	117712542
AluJb	chr1	+	117790170	117790478
AluJb	chr1	+	117871291	117871601
AluJb	chr1	+	117886907	117887220
AluJb	chr1	+	118467793	118468104
AluJb	chr1	-	118532194	118532502
AluJb	chr1	+	119045021	119045330
AluJb	chr1	+	119481747	119482059
AluJb	chr1	-	119556809	119557128
AluJb	chr1	-	119898412	119898727
AluJb	chr1	-	119928811	119929128
AluJb	chr1	+	119937755	119938058
AluJb	chr1	+	120032465	120032767
AluJb	chr1	-	120053347	120053668
AluJb	chr1	+	120060664	120060971
AluJb	chr1	-	120084654	120084964
AluJb	chr1	+	120097757	120098056
AluJb	chr1	-	120109758	120110060
AluJb	chr1	-	120147082	120147386
AluJb	chr1	+	120196938	120197252
AluJb	chr1	-	120275957	120276254
AluJb	chr1	+	120433254	120433567
AluJb	chr1	-	120493769	120494074
AluJb	chr1	-	120818258	120818567
AluJb	chr1	-	120923363	120923674
AluJb	chr1	-	121264960	121265284
AluJb	chr1	+	142602936	142603246
AluJb	chr1	-	142612810	142613103
AluJb	chr1	-	142640476	142640783
AluJb	chr1	+	142868351	142868657
AluJb	chr1	+	142896578	142896871
AluJb	chr1	-	142906404	142906714
AluJb	chr1	+	142909025	142909342
AluJb	chr1	-	143139278	143139586
AluJb	chr1	+	143451573	143451883
AluJb	chr1	+	143473331	143473624
AluJb	chr1	-	143483164	143483468
AluJb	chr1	+	143485782	143486099
AluJb	chr1	+	143933533	143933840
AluJb	chr1	+	144594985	144595290
AluJb	chr1	+	144870384	144870690
AluJb	chr1	+	145089388	145089705
AluJb	chr1	-	145203036	145203344
AluJb	chr1	+	145462090	145462395
AluJb	chr1	+	145464644	145464945
AluJb	chr1	-	145468586	145468892
AluJb	chr1	-	145490038	145490342
AluJb	chr1	+	145495152	145495464
AluJb	chr1	+	145552482	145552791
AluJb	chr1	-	145569116	145569440
AluJb	chr1	+	145613340	145613647
AluJb	chr1	-	145615630	145615937
AluJb	chr1	+	145623915	145624227
AluJb	chr1	-	145697814	145698105
AluJb	chr1	-	145699472	145699781
AluJb	chr1	+	145809413	145809716
AluJb	chr1	+	145820987	145821280
AluJb	chr1	-	145996570	145996881
AluJb	chr1	+	146004871	146005183
AluJb	chr1	-	146007172	146007487
AluJb	chr1	+	146075266	146075575
AluJb	chr1	+	146084147	146084458
AluJb	chr1	-	146159487	146159798
AluJb	chr1	-	146371862	146372173
AluJb	chr1	-	146377158	146377466
AluJb	chr1	+	146610024	146610339
AluJb	chr1	-	146884211	146884519
AluJb	chr1	+	146926853	146927171
AluJb	chr1	-	147028221	147028523
AluJb	chr1	-	147378999	147379313
AluJb	chr1	-	147406284	147406577
AluJb	chr1	-	147417837	147418139
AluJb	chr1	-	147538363	147538674
AluJb	chr1	+	147546659	147546970
AluJb	chr1	-	147548955	147549261
AluJb	chr1	+	147617102	147617411
AluJb	chr1	+	147625983	147626294
AluJb	chr1	-	147701314	147701625
AluJb	chr1	-	147720975	147721280
AluJb	chr1	+	147756886	147757175
AluJb	chr1	-	147771210	147771499
AluJb	chr1	+	148557312	148557622
AluJb	chr1	-	148558578	148558893
AluJb	chr1	+	148604255	148604548
AluJb	chr1	+	148766285	148766578
AluJb	chr1	-	148935034	148935378
AluJb	chr1	-	149043100	149043412
AluJb	chr1	+	149134550	149134859
AluJb	chr1	+	149139760	149140069
AluJb	chr1	+	149381604	149381931
AluJb	chr1	+	149513438	149513729
AluJb	chr1	+	149766532	149766855
AluJb	chr1	+	149894650	149894959
AluJb	chr1	+	149896048	149896352
AluJb	chr1	+	149952668	149952973
AluJb	chr1	-	150060558	150060872
AluJb	chr1	-	150076675	150077006
AluJb	chr1	+	150100144	150100450
AluJb	chr1	-	150102350	150102646
AluJb	chr1	+	150143852	150144159
AluJb	chr1	-	150162602	150162930
AluJb	chr1	+	150172829	150173132
AluJb	chr1	+	150194141	150194465
AluJb	chr1	+	150203650	150203944
AluJb	chr1	+	150216314	150216624
AluJb	chr1	+	150225404	150225708
AluJb	chr1	-	150264943	150265252
AluJb	chr1	-	150286100	150286425
AluJb	chr1	-	150286859	150287163
AluJb	chr1	+	150313303	150313610
AluJb	chr1	-	150329454	150329763
AluJb	chr1	+	150365662	150365953
AluJb	chr1	-	150376717	150377025
AluJb	chr1	+	150398304	150398599
AluJb	chr1	-	150555282	150555594
AluJb	chr1	+	150567596	150567902
AluJb	chr1	-	150574138	150574432
AluJb	chr1	+	150593278	150593579
AluJb	chr1	-	150625931	150626227
AluJb	chr1	+	150654821	150655128
AluJb	chr1	-	150725326	150725630
AluJb	chr1	+	150726143	150726444
AluJb	chr1	+	150749151	150749461
AluJb	chr1	-	150756342	150756649
AluJb	chr1	+	150762313	150762606
AluJb	chr1	+	150790944	150791247
AluJb	chr1	+	150792856	150793163
AluJb	chr1	-	150821012	150821307
AluJb	chr1	-	150864998	150865313
AluJb	chr1	+	150873325	150873615
AluJb	chr1	-	150918477	150918793
AluJb	chr1	-	150934643	150934952
AluJb	chr1	+	150942423	150942727
AluJb	chr1	+	150989946	150990234
AluJb	chr1	+	151010568	151010871
AluJb	chr1	+	151013374	151013687
AluJb	chr1	-	151016454	151016760
AluJb	chr1	+	151080130	151080440
AluJb	chr1	+	151086539	151086846
AluJb	chr1	-	151089076	151089385
AluJb	chr1	-	151135994	151136303
AluJb	chr1	+	151150060	151150341
AluJb	chr1	-	151164648	151164952
AluJb	chr1	+	151216846	151217155
AluJb	chr1	-	151230927	151231236
AluJb	chr1	-	151257276	151257550
AluJb	chr1	-	151364351	151364656
AluJb	chr1	+	151391844	151392171
AluJb	chr1	+	151411067	151411373
AluJb	chr1	-	151419928	151420264
AluJb	chr1	-	151459775	151460085
AluJb	chr1	-	151514663	151515007
AluJb	chr1	-	151539678	151540009
AluJb	chr1	+	151567160	151567474
AluJb	chr1	-	151608772	151609082
AluJb	chr1	-	151625991	151626296
AluJb	chr1	-	151720910	151721247
AluJb	chr1	-	151807211	151807533
AluJb	chr1	+	151843518	151843830
AluJb	chr1	+	151889198	151889519
AluJb	chr1	+	151910894	151911213
AluJb	chr1	+	152105668	152105974
AluJb	chr1	+	152846648	152846956
AluJb	chr1	-	153293086	153293392
AluJb	chr1	+	153549303	153549610
AluJb	chr1	-	153647351	153647706
AluJb	chr1	-	153679134	153679459
AluJb	chr1	-	153693605	153693887
AluJb	chr1	+	153755170	153755460
AluJb	chr1	+	153799440	153799749
AluJb	chr1	+	153801399	153801700
AluJb	chr1	+	153817936	153818260
AluJb	chr1	-	153995151	153995451
AluJb	chr1	-	154013434	154013740
AluJb	chr1	+	154095252	154095555
AluJb	chr1	+	154101044	154101355
AluJb	chr1	-	154205162	154205481
AluJb	chr1	+	154267136	154267446
AluJb	chr1	-	154362716	154363031
AluJb	chr1	-	154376740	154377050
AluJb	chr1	-	154409877	154410186
AluJb	chr1	+	154437152	154437464
AluJb	chr1	+	154439055	154439353
AluJb	chr1	-	154538694	154539005
AluJb	chr1	-	154618285	154618587
AluJb	chr1	+	154653970	154654283
AluJb	chr1	+	154871404	154871733
AluJb	chr1	+	155016676	155016979
AluJb	chr1	-	155071557	155071862
AluJb	chr1	+	155088197	155088509
AluJb	chr1	+	155111532	155111836
AluJb	chr1	+	155144052	155144352
AluJb	chr1	+	155195491	155195769
AluJb	chr1	-	155216628	155216936
AluJb	chr1	-	155268977	155269279
AluJb	chr1	-	155283972	155284269
AluJb	chr1	+	155316908	155317226
AluJb	chr1	-	155327559	155327860
AluJb	chr1	-	155358076	155358397
AluJb	chr1	-	155368494	155368823
AluJb	chr1	-	155415681	155415974
AluJb	chr1	+	155483077	155483383
AluJb	chr1	+	155513445	155513754
AluJb	chr1	+	155700118	155700434
AluJb	chr1	+	155710423	155710726
AluJb	chr1	-	155745567	155745872
AluJb	chr1	-	155765428	155765727
AluJb	chr1	+	155782941	155783248
AluJb	chr1	+	155814265	155814581
AluJb	chr1	+	155900830	155901107
AluJb	chr1	+	155909277	155909567
AluJb	chr1	-	155942488	155942793
AluJb	chr1	-	156034198	156034505
AluJb	chr1	-	156058762	156059067
AluJb	chr1	-	156063090	156063392
AluJb	chr1	+	156129417	156129729
AluJb	chr1	+	156136997	156137295
AluJb	chr1	-	156224226	156224535
AluJb	chr1	+	156330946	156331240
AluJb	chr1	-	156424662	156424975
AluJb	chr1	-	156455314	156455621
AluJb	chr1	+	156512449	156512775
AluJb	chr1	+	156546529	156546839
AluJb	chr1	+	156559123	156559427
AluJb	chr1	+	156586596	156586905
AluJb	chr1	+	156587806	156588117
AluJb	chr1	+	156592581	156592880
AluJb	chr1	+	156597680	156597989
AluJb	chr1	+	156603809	156604121
AluJb	chr1	-	156652452	156652769
AluJb	chr1	-	156765077	156765377
AluJb	chr1	+	156825332	156825643
AluJb	chr1	-	156947199	156947505
AluJb	chr1	-	156965340	156965634
AluJb	chr1	+	156998676	156998983
AluJb	chr1	-	157032633	157032935
[truncated: 399,243 more rows]
