# Supplementary material for: Conserved 3′ UTR stem-loop structure in L1 and Alu transposons in human genome: possible role in retrotransposition
Source: BMC Genomics. 2016 Dec 3;17:992. doi: 10.1186/s12864-016-3344-4 (PMC5135761; doi:10.1186/s12864-016-3344-4)
Supplement: Additional file 6: — Coordinates of stem-loops along the entire transposon length for the consensus sequence of each L1 subfamily. (CSV 472 kb) [file 12864_2016_3344_MOESM6_ESM.csv]

Start	Stop	Stem length	Loop length	Stem	Complement Stem	Loop	Stem-Loop-Stem	Stem-loop Sequence
>L1PA1
32	78	21	7	AgCtCCgGTCTaCaGC_TCcC	GcGAcGCaGaAGAC_GGtGaT	AGCGTGA	AgCtCCgGTCTaCaGC_TCcC-AGCGTGA-GcGAcGCaGaAGAC_GGtGaT	AGCTCCGGTCTACAGCTCCCAGCGTGAGCGACGCAGAAGACGGTGAT
49	98	22	9	CC_CAGcgTGaGcgAcGCAGAA	TTCTGCaTttC_CAt_CTGaGG	GACGGTGAT	CC_CAGcgTGaGcgAcGCAGAA-GACGGTGAT-TTCTGCaTttC_CAt_CTGaGG	CCCAGCGTGAGCGACGCAGAAGACGGTGATTTCTGCATTTCCATCTGAGG
80	129	22	9	TCT_GCAttTCCaT_cTGAGgT	AtCTCActAgGGAg_TGCcAGA	ACCGGGTTC	TCT_GCAttTCCaT_cTGAGgT-ACCGGGTTC-AtCTCActAgGGAg_TGCcAGA	TCTGCATTTCCATCTGAGGTACCGGGTTCATCTCACTAGGGAGTGCCAGA
115	163	21	9	CtAgGGaGtGC_CAgACAgTG	CAgTGTgTGtGCgCaCCgT_G	GGCGCAGGC	CtAgGGaGtGC_CAgACAgTG-GGCGCAGGC-CAgTGTgTGtGCgCaCCgT_G	CTAGGGAGTGCCAGACAGTGGGCGCAGGCCAGTGTGTGTGCGCACCGTG
115	163	22	7	CtAgGGaGtGC_CAgACAgTGG	CCAgTGTgTGtGCgCaCCgT_G	GCGCAGG	CtAgGGaGtGC_CAgACAgTGG-GCGCAGG-CCAgTGTgTGtGCgCaCCgT_G	CTAGGGAGTGCCAGACAGTGGGCGCAGGCCAGTGTGTGTGCGCACCGTG
117	162	20	7	AgGGaGtGC_CAgACAgTGG	CCAgTGTgTGtGCgCaCCgT	GCGCAGG	AgGGaGtGC_CAgACAgTGG-GCGCAGG-CCAgTGTgTGtGCgCaCCgT	AGGGAGTGCCAGACAGTGGGCGCAGGCCAGTGTGTGTGCGCACCGT
117	162	21	6	AgGGaGtGC_CAgACAgTgGG	CC_AgTGTgTGtGCgCaCCgT	CGCAGG	AgGGaGtGC_CAgACAgTgGG-CGCAGG-CC_AgTGTgTGtGCgCaCCgT	AGGGAGTGCCAGACAGTGGGCGCAGGCCAGTGTGTGTGCGCACCGT
117	162	22	3	AgGGaGtGC_CAgACAgTGGgC	GgCCAgTGTgTGtGCgCaCCgT	GCA	AgGGaGtGC_CAgACAgTGGgC-GCA-GgCCAgTGTgTGtGCgCaCCgT	AGGGAGTGCCAGACAGTGGGCGCAGGCCAGTGTGTGTGCGCACCGT
117	162	22	4	AgGGaGtGC_CAgACAgTgGGC	GCC_AgTGTgTGtGCgCaCCgT	GCAG	AgGGaGtGC_CAgACAgTgGGC-GCAG-GCC_AgTGTgTGtGCgCaCCgT	AGGGAGTGCCAGACAGTGGGCGCAGGCCAGTGTGTGTGCGCACCGT
119	160	22	0	GGaGtGC_CAgACAgTGGgC_G	CaGgCCAgTGTgTGtGCgCaCC		GGaGtGC_CAgACAgTGGgC_G-CaGgCCAgTGTgTGtGCgCaCC	GGAGTGCCAGACAGTGGGCGCAGGCCAGTGTGTGTGCGCACC
119	160	20	3	GGaGtGC_CAgACAgTGGgC	GgCCAgTGTgTGtGCgCaCC	GCA	GGaGtGC_CAgACAgTGGgC-GCA-GgCCAgTGTgTGtGCgCaCC	GGAGTGCCAGACAGTGGGCGCAGGCCAGTGTGTGTGCGCACC
119	160	20	4	GGaGtGC_CAgACAgTgGGC	GCC_AgTGTgTGtGCgCaCC	GCAG	GGaGtGC_CAgACAgTgGGC-GCAG-GCC_AgTGTgTGtGCgCaCC	GGAGTGCCAGACAGTGGGCGCAGGCCAGTGTGTGTGCGCACC
119	160	22	1	GGaGtGC_CAgACAgTgGGCgC	G_GCC_AgTGTgTGtGCgCaCC	A	GGaGtGC_CAgACAgTgGGCgC-A-G_GCC_AgTGTgTGtGCgCaCC	GGAGTGCCAGACAGTGGGCGCAGGCCAGTGTGTGTGCGCACC
383	423	21	3	TTGCtaGCaC_aGCAGTcTGA	TCAaACTGCaaG_GCg_GCAA	AGA	TTGCtaGCaC_aGCAGTcTGA-AGA-TCAaACTGCaaG_GCg_GCAA	TTGCTAGCACAGCAGTCTGAGATCAAACTGCAAGGCGGCAA
384	423	21	2	TTGCtaGCaC_aGCAGTcTGA	TCAaACTGCaaG_GCg_GCAA	GA	TTGCtaGCaC_aGCAGTcTGA-GA-TCAaACTGCaaG_GCg_GCAA	TGCTAGCACAGCAGTCTGAGATCAAACTGCAAGGCGGCAA
412	463	23	10	GCAAGgC__GGCAAcgaGGCtGG	CCcGCCa__TTGCCcaGgCTTGC	GGGAGGGGCG	GCAAGgC__GGCAAcgaGGCtGG-GGGAGGGGCG-CCcGCCa__TTGCCcaGgCTTGC	GCAAGGCGGCAACGAGGCTGGGGGAGGGGCGCCCGCCATTGCCCAGGCTTGC
412	463	24	9	GCAAGgC__GGCAAcgaGGCtGGG	CCC_GCCa__TTGCCcaGgCTTGC	GGAGGGGCG	GCAAGgC__GGCAAcgaGGCtGGG-GGAGGGGCG-CCC_GCCa__TTGCCcaGgCTTGC	GCAAGGCGGCAACGAGGCTGGGGGAGGGGCGCCCGCCATTGCCCAGGCTTGC
422	465	21	4	AA_CgAGgCTgGGGgAggGGC	GCCatTgCCC_AGgCTtGcTT	GCCC	AA_CgAGgCTgGGGgAggGGC-GCCC-GCCatTgCCC_AGgCTtGcTT	AACGAGGCTGGGGGAGGGGCGCCCGCCATTGCCCAGGCTTGCTT
422	465	22	2	AA_CgAGgCTgGGGgAggGGCG	CGCCatTgCCC_AGgCTtGcTT	CC	AA_CgAGgCTgGGGgAggGGCG-CC-CGCCatTgCCC_AGgCTtGcTT	AACGAGGCTGGGGGAGGGGCGCCCGCCATTGCCCAGGCTTGCTT
448	492	23	5	C_A__TTgCCCaGGCtTGCTTaG	CaAAGCA_GCC_GGG_AAgcTcG	GTAAA	C_A__TTgCCCaGGCtTGCTTaG-GTAAA-CaAAGCA_GCC_GGG_AAgcTcG	CATTGCCCAGGCTTGCTTAGGTAAACAAAGCAGCCGGGAAGCTCG
449	490	23	1	A__TTgCCCaGGCtTGCTTaGgT	AaCaAAGCA_GCC_GGG_AAgcT	A	A__TTgCCCaGGCtTGCTTaGgT-A-AaCaAAGCA_GCC_GGG_AAgcT	ATTGCCCAGGCTTGCTTAGGTAAACAAAGCAGCCGGGAAGCT
483	526	21	3	GGgaagCTcGAaCTG_GGTGG	CCACCaCAGcTCaAGgaggCC	AGC	GGgaagCTcGAaCTG_GGTGG-AGC-CCACCaCAGcTCaAGgaggCC	GGGAAGCTCGAACTGGGTGGAGCCCACCACAGCTCAAGGAGGCC
498	549	23	10	GGTGGAGCCcAcCAcA_GC__tC	GcctGCcTcTG_TaGGCTCCACC	AAGGAGGCCT	GGTGGAGCCcAcCAcA_GC__tC-AAGGAGGCCT-GcctGCcTcTG_TaGGCTCCACC	GGTGGAGCCCACCACAGCTCAAGGAGGCCTGCCTGCCTCTGTAGGCTCCACC
498	549	24	8	GGTGGAGCCcAcCAcA_GC__tCA	TGcctGCcTcTG_TaGGCTCCACC	AGGAGGCC	GGTGGAGCCcAcCAcA_GC__tCA-AGGAGGCC-TGcctGCcTcTG_TaGGCTCCACC	GGTGGAGCCCACCACAGCTCAAGGAGGCCTGCCTGCCTCTGTAGGCTCCACC
498	549	23	9	GGTGGAGCCcAcCAcAGctCAaG	CcTGc_CTcTG_TaGGCTCCACC	GGAGGCCTG	GGTGGAGCCcAcCAcAGctCAaG-GGAGGCCTG-CcTGc_CTcTG_TaGGCTCCACC	GGTGGAGCCCACCACAGCTCAAGGAGGCCTGCCTGCCTCTGTAGGCTCCACC
497	551	25	8	G_GGTGGAGCCcAcCAcAGctCAaG	CcTGc_CTcTG_TaGGCTCCACCtC	GAGGCCTG	G_GGTGGAGCCcAcCAcAGctCAaG-GAGGCCTG-CcTGc_CTcTG_TaGGCTCCACCtC	GGGTGGAGCCCACCACAGCTCAAGGAGGCCTGCCTGCCTCTGTAGGCTCCACCTC
497	551	25	9	G_GGTGGAGCCcAcCAcAGctCaAG	CT_Gc_CTcTG_TaGGCTCCACCtC	GAGGCCTGC	G_GGTGGAGCCcAcCAcAGctCaAG-GAGGCCTGC-CT_Gc_CTcTG_TaGGCTCCACCtC	GGGTGGAGCCCACCACAGCTCAAGGAGGCCTGCCTGCCTCTGTAGGCTCCACCTC
498	549	24	8	GGTGGAGCCcAcCAcAGctCaAGG	CCT_Gc_CTcTG_TaGGCTCCACC	GAGGCCTG	GGTGGAGCCcAcCAcAGctCaAGG-GAGGCCTG-CCT_Gc_CTcTG_TaGGCTCCACC	GGTGGAGCCCACCACAGCTCAAGGAGGCCTGCCTGCCTCTGTAGGCTCCACC
497	551	26	7	G_GGTGGAGCCcAcCAcAGctCaAGG	CCT_Gc_CTcTG_TaGGCTCCACCtC	AGGCCTG	G_GGTGGAGCCcAcCAcAGctCaAGG-AGGCCTG-CCT_Gc_CTcTG_TaGGCTCCACCtC	GGGTGGAGCCCACCACAGCTCAAGGAGGCCTGCCTGCCTCTGTAGGCTCCACCTC
498	549	24	8	GGTGGAGCCcAcCAcAGctCaAgG	C_T_Gc_CTcTG_TaGGCTCCACC	AGGCCTGC	GGTGGAGCCcAcCAcAGctCaAgG-AGGCCTGC-C_T_Gc_CTcTG_TaGGCTCCACC	GGTGGAGCCCACCACAGCTCAAGGAGGCCTGCCTGCCTCTGTAGGCTCCACC
498	549	26	4	GGTGGAGCCcAcCAcAGctCaAGG_A	TgCCT_Gc_CTcTG_TaGGCTCCACC	GGCC	GGTGGAGCCcAcCAcAGctCaAGG_A-GGCC-TgCCT_Gc_CTcTG_TaGGCTCCACC	GGTGGAGCCCACCACAGCTCAAGGAGGCCTGCCTGCCTCTGTAGGCTCCACC
498	549	24	7	GGTGGAGCCcAcCAcAGctCaAGG	CCT_Gc_CTcTG_TaGGCTCCACC	AGGCCTG	GGTGGAGCCcAcCAcAGctCaAGG-AGGCCTG-CCT_Gc_CTcTG_TaGGCTCCACC	GGTGGAGCCCACCACAGCTCAAGGAGGCCTGCCTGCCTCTGTAGGCTCCACC
498	549	24	8	GGTGGAGCCcAcCAcAGctCaAGG	CCT_Gc_CTcTG_TaGGCTCCACC	AGGCCTGC	GGTGGAGCCcAcCAcAGctCaAGG-AGGCCTGC-CCT_Gc_CTcTG_TaGGCTCCACC	GGTGGAGCCCACCACAGCTCAAGGAGGCCTGCCTGCCTCTGTAGGCTCCACC
498	549	27	2	GGTGGAGCCcAcCAcAGctCaAGG_AG	CTgCCT_Gc_CTcTG_TaGGCTCCACC	GC	GGTGGAGCCcAcCAcAGctCaAGG_AG-GC-CTgCCT_Gc_CTcTG_TaGGCTCCACC	GGTGGAGCCCACCACAGCTCAAGGAGGCCTGCCTGCCTCTGTAGGCTCCACC
498	549	28	0	GGTGGAGCCcAcCAcAGctCaAGG_AGG	CCTgCCT_Gc_CTcTG_TaGGCTCCACC		GGTGGAGCCcAcCAcAGctCaAGG_AGG-CCTgCCT_Gc_CTcTG_TaGGCTCCACC	GGTGGAGCCCACCACAGCTCAAGGAGGCCTGCCTGCCTCTGTAGGCTCCACC
588	641	24	9	AACCtCTGCagaCTT__AAG_TGT	ACAgCTTtgAAGagaGCAGtGGTT	CCCTGTCTG	AACCtCTGCagaCTT__AAG_TGT-CCCTGTCTG-ACAgCTTtgAAGagaGCAGtGGTT	AACCTCTGCAGACTTAAGTGTCCCTGTCTGACAGCTTTGAAGAGAGCAGTGGTT
588	641	25	7	AACCtCTGCagaCTT__AAG_TGTC	GACAgCTTtgAAGagaGCAGtGGTT	CCTGTCT	AACCtCTGCagaCTT__AAG_TGTC-CCTGTCT-GACAgCTTtgAAGagaGCAGtGGTT	AACCTCTGCAGACTTAAGTGTCCCTGTCTGACAGCTTTGAAGAGAGCAGTGGTT
756	802	23	6	GACaCCTCAcaCgGCAGG___GT	ACagaCCTGCaGc_TGAGG_GTC	ATTCCA	GACaCCTCAcaCgGCAGG___GT-ATTCCA-ACagaCCTGCaGc_TGAGG_GTC	GACACCTCACACGGCAGGGTATTCCAACAGACCTGCAGCTGAGGGTC
756	802	21	9	GACaCCTCAcaCgGCAGG_gT	AgaCCTGCaGc_TGAGG_GTC	TATTCCAAC	GACaCCTCAcaCgGCAGG_gT-TATTCCAAC-AgaCCTGCaGc_TGAGG_GTC	GACACCTCACACGGCAGGGTATTCCAACAGACCTGCAGCTGAGGGTC
757	802	21	8	GACaCCTCAcaCgGCAGG_gT	AgaCCTGCaGc_TGAGG_GTC	ATTCCAAC	GACaCCTCAcaCgGCAGG_gT-ATTCCAAC-AgaCCTGCaGc_TGAGG_GTC	ACACCTCACACGGCAGGGTATTCCAACAGACCTGCAGCTGAGGGTC
753	806	24	10	AC_tGACaCCTCAcaCgGCAgGGT	ACC_TGCaGc_TGAGG_GTCctGT	ATTCCAACAG	AC_tGACaCCTCAcaCgGCAgGGT-ATTCCAACAG-ACC_TGCaGc_TGAGG_GTCctGT	ACTGACACCTCACACGGCAGGGTATTCCAACAGACCTGCAGCTGAGGGTCCTGT
756	802	21	8	GACaCCTCAcaCgGCAGG_gT	AgaCCTGCaGc_TGAGG_GTC	ATTCCAAC	GACaCCTCAcaCgGCAGG_gT-ATTCCAAC-AgaCCTGCaGc_TGAGG_GTC	GACACCTCACACGGCAGGGTATTCCAACAGACCTGCAGCTGAGGGTC
756	802	23	4	GACaCCTCAcaCgGCAGG_gTaT	AcAgaCCTGCaGc_TGAGG_GTC	TCCA	GACaCCTCAcaCgGCAGG_gTaT-TCCA-AcAgaCCTGCaGc_TGAGG_GTC	GACACCTCACACGGCAGGGTATTCCAACAGACCTGCAGCTGAGGGTC
756	802	22	7	GACaCCTCAcaCgGCAgGGTaT	AgACC_TGCaGc_TGAGG_GTC	TTCCAAC	GACaCCTCAcaCgGCAgGGTaT-TTCCAAC-AgACC_TGCaGc_TGAGG_GTC	GACACCTCACACGGCAGGGTATTCCAACAGACCTGCAGCTGAGGGTC
757	802	22	6	GACaCCTCAcaCgGCAgGGTaT	AgACC_TGCaGc_TGAGG_GTC	TCCAAC	GACaCCTCAcaCgGCAgGGTaT-TCCAAC-AgACC_TGCaGc_TGAGG_GTC	ACACCTCACACGGCAGGGTATTCCAACAGACCTGCAGCTGAGGGTC
756	802	24	2	GACaCCTCAcaCgGCAGG_gTaTT	AAcAgaCCTGCaGc_TGAGG_GTC	CC	GACaCCTCAcaCgGCAGG_gTaTT-CC-AAcAgaCCTGCaGc_TGAGG_GTC	GACACCTCACACGGCAGGGTATTCCAACAGACCTGCAGCTGAGGGTC
756	802	24	3	GACaCCTCAcaCgGCAgGGTaT_T	AcAgACC_TGCaGc_TGAGG_GTC	CCA	GACaCCTCAcaCgGCAgGGTaT_T-CCA-AcAgACC_TGCaGc_TGAGG_GTC	GACACCTCACACGGCAGGGTATTCCAACAGACCTGCAGCTGAGGGTC
756	802	22	6	GACaCCTCAcaCgGCAgGGTaT	AgACC_TGCaGc_TGAGG_GTC	TCCAAC	GACaCCTCAcaCgGCAgGGTaT-TCCAAC-AgACC_TGCaGc_TGAGG_GTC	GACACCTCACACGGCAGGGTATTCCAACAGACCTGCAGCTGAGGGTC
760	799	20	2	CCTCAcaCgGCAGG_gTaTT	AAcAgaCCTGCaGc_TGAGG	CC	CCTCAcaCgGCAGG_gTaTT-CC-AAcAgaCCTGCaGc_TGAGG	CCTCACACGGCAGGGTATTCCAACAGACCTGCAGCTGAGG
775	818	21	4	T_aTTCcAACAGAcCtGcAgC	GgTcCtG_TCTGTTaGAAggA	TGAG	T_aTTCcAACAGAcCtGcAgC-TGAG-GgTcCtG_TCTGTTaGAAggA	TATTCCAACAGACCTGCAGCTGAGGGTCCTGTCTGTTAGAAGGA
777	815	20	1	TTCcAACAGAcCtGcA_gCT	AGggTcCtG_TCTGTTaGAA	G	TTCcAACAGAcCtGcA_gCT-G-AGggTcCtG_TCTGTTaGAA	TTCCAACAGACCTGCAGCTGAGGGTCCTGTCTGTTAGAA
796	842	22	7	GAggGTCCTgTCT_GTTaG_aA	TaaC_AACcAGAaAGGACa_TC	GGAAAAC	GAggGTCCTgTCT_GTTaG_aA-GGAAAAC-TaaC_AACcAGAaAGGACa_TC	GAGGGTCCTGTCTGTTAGAAGGAAAACTAACAACCAGAAAGGACATC
796	842	23	5	GAggGTCCTgTCT_GTTaG_aAG	CTaaC_AACcAGAaAGGACa_TC	GAAAA	GAggGTCCTgTCT_GTTaG_aAG-GAAAA-CTaaC_AACcAGAaAGGACa_TC	GAGGGTCCTGTCTGTTAGAAGGAAAACTAACAACCAGAAAGGACATC
1012	1064	24	9	AGAaTgAtTTTGA_CGagCTG_AG	CTtCAGa_CGaTCAAAtT_AcTCT	AGAAGAAGG	AGAaTgAtTTTGA_CGagCTG_AG-AGAAGAAGG-CTtCAGa_CGaTCAAAtT_AcTCT	AGAATGATTTTGACGAGCTGAGAGAAGAAGGCTTCAGACGATCAAATTACTCT
1012	1064	24	9	AGAaTgAtTTTGA_CGagCTGAgA	T_TCAGa_CGaTCAAAtT_AcTCT	GAAGAAGGC	AGAaTgAtTTTGA_CGagCTGAgA-GAAGAAGGC-T_TCAGa_CGaTCAAAtT_AcTCT	AGAATGATTTTGACGAGCTGAGAGAAGAAGGCTTCAGACGATCAAATTACTCT
1012	1064	25	7	AGAaTgAtTTTGA_CGagCTGAgAG	CT_TCAGa_CGaTCAAAtT_AcTCT	AAGAAGG	AGAaTgAtTTTGA_CGagCTGAgAG-AAGAAGG-CT_TCAGa_CGaTCAAAtT_AcTCT	AGAATGATTTTGACGAGCTGAGAGAAGAAGGCTTCAGACGATCAAATTACTCT
1017	1061	21	7	G_AtTTTGA_CGagCTGAgAG	CT_TCAGa_CGaTCAAAtTaC	AAGAAGG	G_AtTTTGA_CGagCTGAgAG-AAGAAGG-CT_TCAGa_CGaTCAAAtTaC	GATTTTGACGAGCTGAGAGAAGAAGGCTTCAGACGATCAAATTAC
1425	1468	21	3	TTGGaaAAcacTCTgCaGGAT	ATCCaGgAGAac_TTccCCAA	ATT	TTGGaaAAcacTCTgCaGGAT-ATT-ATCCaGgAGAac_TTccCCAA	TTGGAAAACACTCTGCAGGATATTATCCAGGAGAACTTCCCCAA
1425	1468	22	1	TTGGaaAAcacTCTgCaGGATA	TATCCaGgAGAac_TTccCCAA	T	TTGGaaAAcacTCTgCaGGATA-T-TATCCaGgAGAac_TTccCCAA	TTGGAAAACACTCTGCAGGATATTATCCAGGAGAACTTCCCCAA
1457	1506	22	9	GaAcTTCCccAATCTaGcAA_G	CgTT_C_AGATTcaGGAAaTaC	GCAGGCCAA	GaAcTTCCccAATCTaGcAA_G-GCAGGCCAA-CgTT_C_AGATTcaGGAAaTaC	GAACTTCCCCAATCTAGCAAGGCAGGCCAACGTTCAGATTCAGGAAATAC
1457	1506	22	8	GaAcTTCCccAATCTaGcAAgG	CgTT_C_AGATTcaGGAAaTaC	CAGGCCAA	GaAcTTCCccAATCTaGcAAgG-CAGGCCAA-CgTT_C_AGATTcaGGAAaTaC	GAACTTCCCCAATCTAGCAAGGCAGGCCAACGTTCAGATTCAGGAAATAC
1461	1502	22	0	TTCCccAATCTaGcAAgGcaGG	CCaaCgTT_C_AGATTcaGGAA		TTCCccAATCTaGcAAgGcaGG-CCaaCgTT_C_AGATTcaGGAA	TTCCCCAATCTAGCAAGGCAGGCCAACGTTCAGATTCAGGAA
3047	3093	20	10	AaCCcTTCAAAAAAtCA_aT	AgcTGgTTTTTTGAAaGGaT	TGAATCCAGG	AaCCcTTCAAAAAAtCA_aT-TGAATCCAGG-AgcTGgTTTTTTGAAaGGaT	AACCCTTCAAAAAATCAATGAATCCAGGAGCTGGTTTTTTGAAAGGA
3046	3094	21	9	aAaCCcTTCAAAAAAtCA_aT	AgcTGgTTTTTTGAAaGGaTc	GAATCCAGG	aAaCCcTTCAAAAAAtCA_aT-GAATCCAGG-AgcTGgTTTTTTGAAaGGaTc	AAACCCTTCAAAAAATCAATGAATCCAGGAGCTGGTTTTTTGAAAGGAT
3047	3094	21	8	AaCCcTTCAAAAAAtCA_aT_	gAgcTGgTTTTTTGAAaGGaT	GAATCCAG	AaCCcTTCAAAAAAtCA_aT_-GAATCCAG-gAgcTGgTTTTTTGAAaGGaT	AACCCTTCAAAAAATCAATGAATCCAGGAGCTGGTTTTTTGAAAGGAT
3047	3093	20	9	AaCCcTTCAAAAAAtCA_aT	AgcTGgTTTTTTGAAaGGaT	GAATCCAGG	AaCCcTTCAAAAAAtCA_aT-GAATCCAGG-AgcTGgTTTTTTGAAaGGaT	AACCCTTCAAAAAATCAATGAATCCAGGAGCTGGTTTTTTGAAAGGA
3047	3094	20	10	AaCCcTTCAAAAAAtCA_aT	AgcTGgTTTTTTGAAaGGaT	GAATCCAGGA	AaCCcTTCAAAAAAtCA_aT-GAATCCAGGA-AgcTGgTTTTTTGAAaGGaT	AACCCTTCAAAAAATCAATGAATCCAGGAGCTGGTTTTTTGAAAGGAT
3048	3095	21	10	_AaCCcTTCAAAAAAtCaAtG	C_TgG_TTTTTTGAAaGGaTc	AATCCAGGAG	_AaCCcTTCAAAAAAtCaAtG-AATCCAGGAG-C_TgG_TTTTTTGAAaGGaTc	ACCCTTCAAAAAATCAATGAATCCAGGAGCTGGTTTTTTGAAAGGATC
3047	3094	21	7	AaCCcTTCAAAAAAtCA_aTg	gAgcTGgTTTTTTGAAaGGaT	AATCCAG	AaCCcTTCAAAAAAtCA_aTg-AATCCAG-gAgcTGgTTTTTTGAAaGGaT	AACCCTTCAAAAAATCAATGAATCCAGGAGCTGGTTTTTTGAAAGGAT
3047	3094	21	8	AaCCcTTCAAAAAAtCA_aTg	_AgcTGgTTTTTTGAAaGGaT	AATCCAGG	AaCCcTTCAAAAAAtCA_aTg-AATCCAGG-_AgcTGgTTTTTTGAAaGGaT	AACCCTTCAAAAAATCAATGAATCCAGGAGCTGGTTTTTTGAAAGGAT
3048	3094	21	9	A_CCcTTCAAAAAAtCaAtG_	gC_TgG_TTTTTTGAAaGGaT	AATCCAGGA	A_CCcTTCAAAAAAtCaAtG_-AATCCAGGA-gC_TgG_TTTTTTGAAaGGaT	ACCCTTCAAAAAATCAATGAATCCAGGAGCTGGTTTTTTGAAAGGAT
3049	3094	20	10	A_CCcTTCAAAAAAtCaAtG	C_TgG_TTTTTTGAAaGGaT	AATCCAGGAG	A_CCcTTCAAAAAAtCaAtG-AATCCAGGAG-C_TgG_TTTTTTGAAaGGaT	CCCTTCAAAAAATCAATGAATCCAGGAGCTGGTTTTTTGAAAGGAT
3049	3092	20	5	CCcTTCAAAAAAtCA_aTga	ggAgcTGgTTTTTTGAAaGG	ATCCA	CCcTTCAAAAAAtCA_aTga-ATCCA-ggAgcTGgTTTTTTGAAaGG	CCCTTCAAAAAATCAATGAATCCAGGAGCTGGTTTTTTGAAAGG
3049	3092	20	6	CCcTTCAAAAAAtCA_aTga	g_AgcTGgTTTTTTGAAaGG	ATCCAG	CCcTTCAAAAAAtCA_aTga-ATCCAG-g_AgcTGgTTTTTTGAAaGG	CCCTTCAAAAAATCAATGAATCCAGGAGCTGGTTTTTTGAAAGG
3048	3094	21	8	A_CCcTTCAAAAAAtCaAtGa	gC_TgG_TTTTTTGAAaGGaT	ATCCAGGA	A_CCcTTCAAAAAAtCaAtGa-ATCCAGGA-gC_TgG_TTTTTTGAAaGGaT	ACCCTTCAAAAAATCAATGAATCCAGGAGCTGGTTTTTTGAAAGGAT
3049	3092	22	2	CCcTTCAAAAAAtCA_aTgaaT	Agg_AgcTGgTTTTTTGAAaGG	CC	CCcTTCAAAAAAtCA_aTgaaT-CC-Agg_AgcTGgTTTTTTGAAaGG	CCCTTCAAAAAATCAATGAATCCAGGAGCTGGTTTTTTGAAAGG
3048	3094	23	5	A_CCcTTCAAAAAAtCaAtGaaT	Ag_C_TgG_TTTTTTGAAaGGaT	CCAGG	A_CCcTTCAAAAAAtCaAtGaaT-CCAGG-Ag_C_TgG_TTTTTTGAAaGGaT	ACCCTTCAAAAAATCAATGAATCCAGGAGCTGGTTTTTTGAAAGGAT
3050	3092	23	2	CC_TTCAAAAAAtCaAtGaaT_C	GgAg_C_TgG_TTTTTTGAAaGG	CA	CC_TTCAAAAAAtCaAtGaaT_C-CA-GgAg_C_TgG_TTTTTTGAAaGG	CCTTCAAAAAATCAATGAATCCAGGAGCTGGTTTTTTGAAAGG
3048	3094	24	3	A_CCcTTCAAAAAAtCaAtGaaTC	GAg_C_TgG_TTTTTTGAAaGGaT	CAG	A_CCcTTCAAAAAAtCaAtGaaTC-CAG-GAg_C_TgG_TTTTTTGAAaGGaT	ACCCTTCAAAAAATCAATGAATCCAGGAGCTGGTTTTTTGAAAGGAT
3050	3092	23	2	CC_TTCAAAAAAtCaAtGaaTCC	GGAg_C_TgG_TTTTTTGAAaGG	CA	CC_TTCAAAAAAtCaAtGaaTCC-CA-GGAg_C_TgG_TTTTTTGAAaGG	CCTTCAAAAAATCAATGAATCCAGGAGCTGGTTTTTTGAAAGG
3048	3094	25	1	A_CCcTTCAAAAAAtCaAtGaaTCC	GGAg_C_TgG_TTTTTTGAAaGGaT	A	A_CCcTTCAAAAAAtCaAtGaaTCC-A-GGAg_C_TgG_TTTTTTGAAaGGaT	ACCCTTCAAAAAATCAATGAATCCAGGAGCTGGTTTTTTGAAAGGAT
3050	3092	23	2	CC_TTCAAAAAAtCaAtGaaTCC	GGAg_C_TgG_TTTTTTGAAaGG	AG	CC_TTCAAAAAAtCaAtGaaTCC-AG-GGAg_C_TgG_TTTTTTGAAaGG	CCTTCAAAAAATCAATGAATCCAGGAGCTGGTTTTTTGAAAGG
3430	3471	21	3	AgAGgTaCaAGgAGGAAcTGG	CCA_TTCCTtCT_GaAaCTaT	GTA	AgAGgTaCaAGgAGGAAcTGG-GTA-CCA_TTCCTtCT_GaAaCTaT	AGAGGTACAAGGAGGAACTGGTACCATTCCTTCTGAAACTAT
3431	3471	21	2	AgAGgTaCaAGgAGGAAcTGG	CCA_TTCCTtCT_GaAaCTaT	TA	AgAGgTaCaAGgAGGAAcTGG-TA-CCA_TTCCTtCT_GaAaCTaT	GAGGTACAAGGAGGAACTGGTACCATTCCTTCTGAAACTAT
3431	3471	22	0	AgAGgTaCaAGgAGGAAcTGGT	ACCA_TTCCTtCT_GaAaCTaT		AgAGgTaCaAGgAGGAAcTGGT-ACCA_TTCCTtCT_GaAaCTaT	GAGGTACAAGGAGGAACTGGTACCATTCCTTCTGAAACTAT
3452	3499	20	8	AccATTCCtTCTgaaaCTAT	ATAGaaaaAGAgGGAATccT	TCCAATCA	AccATTCCtTCTgaaaCTAT-TCCAATCA-ATAGaaaaAGAgGGAATccT	ACCATTCCTTCTGAAACTATTCCAATCAATAGAAAAAGAGGGAATCCT
3452	3499	21	6	AccATTCCtTCTgaaaCTATT	AATAGaaaaAGAgGGAATccT	CCAATC	AccATTCCtTCTgaaaCTATT-CCAATC-AATAGaaaaAGAgGGAATccT	ACCATTCCTTCTGAAACTATTCCAATCAATAGAAAAAGAGGGAATCCT
3455	3496	21	1	ATTCCtTCTgaaaCTATTccA	Tc_AATAGaaaaAGAgGGAAT	A	ATTCCtTCTgaaaCTATTccA-A-Tc_AATAGaaaaAGAgGGAAT	ATTCCTTCTGAAACTATTCCAATCAATAGAAAAAGAGGGAAT
3566	3613	22	8	AGaGaATTTTaG_AcCAAT_aT	AacATTGaTgCaAAAAT_C_CT	CCTTGATG	AGaGaATTTTaG_AcCAAT_aT-CCTTGATG-AacATTGaTgCaAAAAT_C_CT	AGAGAATTTTAGACCAATATCCTTGATGAACATTGATGCAAAAATCCT
3564	3617	23	9	AaaGAGaATTTTaG_AcCAATaT	AcATTGaTgCaAAAATcCTCaaT	CCTTGATGA	AaaGAGaATTTTaG_AcCAATaT-CCTTGATGA-AcATTGaTgCaAAAATcCTCaaT	AAAGAGAATTTTAGACCAATATCCTTGATGAACATTGATGCAAAAATCCTCAAT
3567	3614	22	7	GAGaATTTTaG_AcCAAT_aTC	GAacATTGaTgCaAAAATcCTC	CCTTGAT	GAGaATTTTaG_AcCAAT_aTC-CCTTGAT-GAacATTGaTgCaAAAATcCTC	GAGAATTTTAGACCAATATCCTTGATGAACATTGATGCAAAAATCCTC
3566	3613	23	6	AGaGaATTTTaG_AcCAAT_aTC	GAacATTGaTgCaAAAAT_C_CT	CTTGAT	AGaGaATTTTaG_AcCAAT_aTC-CTTGAT-GAacATTGaTgCaAAAAT_C_CT	AGAGAATTTTAGACCAATATCCTTGATGAACATTGATGCAAAAATCCT
3567	3613	20	9	GAGaATTTTaG_AcCAATaT	AcATTGaTgCaAAAATcCTC	CCTTGATGA	GAGaATTTTaG_AcCAATaT-CCTTGATGA-AcATTGaTgCaAAAATcCTC	GAGAATTTTAGACCAATATCCTTGATGAACATTGATGCAAAAATCCT
3567	3614	20	10	GAGaATTTTaG_AcCAATaT	AcATTGaTgCaAAAATcCTC	CCTTGATGAA	GAGaATTTTaG_AcCAATaT-CCTTGATGAA-AcATTGaTgCaAAAATcCTC	GAGAATTTTAGACCAATATCCTTGATGAACATTGATGCAAAAATCCTC
3567	3614	22	6	GAGaATTTTaG_AcCAAT_aTC	GAacATTGaTgCaAAAATcCTC	CTTGAT	GAGaATTTTaG_AcCAAT_aTC-CTTGAT-GAacATTGaTgCaAAAATcCTC	GAGAATTTTAGACCAATATCCTTGATGAACATTGATGCAAAAATCCTC
3567	3613	22	5	GAGaATTTTaG_AcCAATaTcC	GaAcATTGaTgCaAAAATcCTC	TTGAT	GAGaATTTTaG_AcCAATaTcC-TTGAT-GaAcATTGaTgCaAAAATcCTC	GAGAATTTTAGACCAATATCCTTGATGAACATTGATGCAAAAATCCT
3567	3614	21	8	GAGaATTTTaG_AcCAATaTc	_AcATTGaTgCaAAAATcCTC	CTTGATGA	GAGaATTTTaG_AcCAATaTc-CTTGATGA-_AcATTGaTgCaAAAATcCTC	GAGAATTTTAGACCAATATCCTTGATGAACATTGATGCAAAAATCCTC
3567	3614	21	9	GAGaATTTTaG_AcCAATaTc	_AcATTGaTgCaAAAATcCTC	CTTGATGAA	GAGaATTTTaG_AcCAATaTc-CTTGATGAA-_AcATTGaTgCaAAAATcCTC	GAGAATTTTAGACCAATATCCTTGATGAACATTGATGCAAAAATCCTC
3567	3614	24	2	GAGaATTTTaG_AcCAAT_aTCcT	AtGAacATTGaTgCaAAAATcCTC	TG	GAGaATTTTaG_AcCAAT_aTCcT-TG-AtGAacATTGaTgCaAAAATcCTC	GAGAATTTTAGACCAATATCCTTGATGAACATTGATGCAAAAATCCTC
3567	3614	22	5	GAGaATTTTaG_AcCAATaTcC	GaAcATTGaTgCaAAAATcCTC	TTGAT	GAGaATTTTaG_AcCAATaTcC-TTGAT-GaAcATTGaTgCaAAAATcCTC	GAGAATTTTAGACCAATATCCTTGATGAACATTGATGCAAAAATCCTC
3567	3614	22	6	GAGaATTTTaG_AcCAATaTcC	GaAcATTGaTgCaAAAATcCTC	TTGATG	GAGaATTTTaG_AcCAATaTcC-TTGATG-GaAcATTGaTgCaAAAATcCTC	GAGAATTTTAGACCAATATCCTTGATGAACATTGATGCAAAAATCCTC
3567	3614	23	5	GAGaATTTTaG_AcCAATaTccT	A__AcATTGaTgCaAAAATcCTC	TGATG	GAGaATTTTaG_AcCAATaTccT-TGATG-A__AcATTGaTgCaAAAATcCTC	GAGAATTTTAGACCAATATCCTTGATGAACATTGATGCAAAAATCCTC
3567	3614	24	1	GAGaATTTTaG_AcCAATaTcCtT	AtGaAcATTGaTgCaAAAATcCTC	G	GAGaATTTTaG_AcCAATaTcCtT-G-AtGaAcATTGaTgCaAAAATcCTC	GAGAATTTTAGACCAATATCCTTGATGAACATTGATGCAAAAATCCTC
3571	3610	20	2	ATTTTaG_AcCAATaTcCtT	AtGaAcATTGaTgCaAAAAT	GA	ATTTTaG_AcCAATaTcCtT-GA-AtGaAcATTGaTgCaAAAAT	ATTTTAGACCAATATCCTTGATGAACATTGATGCAAAAAT
3579	3627	22	8	CCAaTATccTTgA_TGAacATT	AATccTCAaTaAA__ATAcTGG	GATGCAAA	CCAaTATccTTgA_TGAacATT-GATGCAAA-AATccTCAaTaAA__ATAcTGG	CCAATATCCTTGATGAACATTGATGCAAAAATCCTCAATAAAATACTGG
3826	3867	22	2	T_AAAaAC_TCtCaATaAAtTA	TA_TTgATgG_GAcGTaTTTcA	GG	T_AAAaAC_TCtCaATaAAtTA-GG-TA_TTgATgG_GAcGTaTTTcA	TAAAAACTCTCAATAAATTAGGTATTGATGGGACGTATTTCA
4085	4127	22	2	TGcAGACGAcatGaTTgTT_TA	TAgAA_AAcCccaTCGTCT_CA	TC	TGcAGACGAcatGaTTgTT_TA-TC-TAgAA_AAcCccaTCGTCT_CA	TGCAGACGACATGATTGTTTATCTAGAAAACCCCATCGTCTCA
4086	4129	23	2	GCaGAcGAC_ATGattGTTTaTC	GA_AAACcc_CATcGTC_TCaGC	TA	GCaGAcGAC_ATGattGTTTaTC-TA-GA_AAACcc_CATcGTC_TCaGC	GCAGACGACATGATTGTTTATCTAGAAAACCCCATCGTCTCAGC
4086	4129	24	0	GCaGAcGAC_ATGattGTTTaTCT	AGA_AAACcc_CATcGTC_TCaGC		GCaGAcGAC_ATGattGTTTaTCT-AGA_AAACcc_CATcGTC_TCaGC	GCAGACGACATGATTGTTTATCTAGAAAACCCCATCGTCTCAGC
5393	5443	23	9	AATaG__GAAC_ActTTTACAcT	AcTGTAAAc_TaGTTCaaCcATT	GTTGGTGGG	AATaG__GAAC_ActTTTACAcT-GTTGGTGGG-AcTGTAAAc_TaGTTCaaCcATT	AATAGGAACACTTTTACACTGTTGGTGGGACTGTAAACTAGTTCAACCATT
5406	5449	21	4	TTaCACtgtTGGTgGgACT_G	CtAGTtCaACCAtt_GTGgAA	TAAA	TTaCACtgtTGGTgGgACT_G-TAAA-CtAGTtCaACCAtt_GTGgAA	TTACACTGTTGGTGGGACTGTAAACTAGTTCAACCATTGTGGAA
5406	5449	22	2	TTaCACtgtTGGTgGgACT_GT	ACtAGTtCaACCAtt_GTGgAA	AA	TTaCACtgtTGGTgGgACT_GT-AA-ACtAGTtCaACCAtt_GTGgAA	TTACACTGTTGGTGGGACTGTAAACTAGTTCAACCATTGTGGAA
5430	5484	25	10	CTAGTTC_A_A_CCatTGtGGAAgT	A_TTCCtCAg_GGaTcTaGAACTAG	CAGTGTGGCG	CTAGTTC_A_A_CCatTGtGGAAgT-CAGTGTGGCG-A_TTCCtCAg_GGaTcTaGAACTAG	CTAGTTCAACCATTGTGGAAGTCAGTGTGGCGATTCCTCAGGGATCTAGAACTAG
5430	5484	26	8	CTAGTTC_A_A_CCatTGtGGAAgTC	GA_TTCCtCAg_GGaTcTaGAACTAG	AGTGTGGC	CTAGTTC_A_A_CCatTGtGGAAgTC-AGTGTGGC-GA_TTCCtCAg_GGaTcTaGAACTAG	CTAGTTCAACCATTGTGGAAGTCAGTGTGGCGATTCCTCAGGGATCTAGAACTAG
5501	5541	22	0	AgccAT_CcCATTacTGGGTAT	ATACCCA__AATGaGtATaaaT		AgccAT_CcCATTacTGGGTAT-ATACCCA__AATGaGtATaaaT	AGCCATCCCATTACTGGGTATATACCCAAATGAGTATAAAT
5539	5590	23	10	AATcA_TGCtGCtAT_AA_AgAC	GTaTgTTtATtGCgGCAcT_ATT	ACATGCACAC	AATcA_TGCtGCtAT_AA_AgAC-ACATGCACAC-GTaTgTTtATtGCgGCAcT_ATT	AATCATGCTGCTATAAAGACACATGCACACGTATGTTTATTGCGGCACTATT
5537	5592	24	10	TaAATcA_TGCtGCtATAAAgAcA	TaTgTTTATtGCgGCAcT_ATTcA	CATGCACACG	TaAATcA_TGCtGCtATAAAgAcA-CATGCACACG-TaTgTTTATtGCgGCAcT_ATTcA	TAAATCATGCTGCTATAAAGACACATGCACACGTATGTTTATTGCGGCACTATTCA
5539	5590	23	9	AATcA_TGCtGCtATAAAgAcAC	GTaTgTTTATtGCgGCAcT_ATT	CATGCACAC	AATcA_TGCtGCtATAAAgAcAC-CATGCACAC-GTaTgTTTATtGCgGCAcT_ATT	AATCATGCTGCTATAAAGACACATGCACACGTATGTTTATTGCGGCACTATT
5537	5592	25	8	TaAATcA_TGCtGCtATAAAgAcAC	GTaTgTTTATtGCgGCAcT_ATTcA	ATGCACAC	TaAATcA_TGCtGCtATAAAgAcAC-ATGCACAC-GTaTgTTTATtGCgGCAcT_ATTcA	TAAATCATGCTGCTATAAAGACACATGCACACGTATGTTTATTGCGGCACTATTCA
5539	5590	23	8	AATcA_TGCtGCtATAAAgAcAC	GTaTgTTTATtGCgGCAcT_ATT	ATGCACAC	AATcA_TGCtGCtATAAAgAcAC-ATGCACAC-GTaTgTTTATtGCgGCAcT_ATT	AATCATGCTGCTATAAAGACACATGCACACGTATGTTTATTGCGGCACTATT
5539	5590	23	9	AATcA_TGCtGCtATAAAgAcAC	GTaTgTTTATtGCgGCAcT_ATT	ATGCACACG	AATcA_TGCtGCtATAAAgAcAC-ATGCACACG-GTaTgTTTATtGCgGCAcT_ATT	AATCATGCTGCTATAAAGACACATGCACACGTATGTTTATTGCGGCACTATT
5539	5590	24	8	AATcA_TGCtGCtATaAAgACAcA	TaTGT_TT_ATtGCgGCAcT_ATT	TGCACACG	AATcA_TGCtGCtATaAAgACAcA-TGCACACG-TaTGT_TT_ATtGCgGCAcT_ATT	AATCATGCTGCTATAAAGACACATGCACACGTATGTTTATTGCGGCACTATT
5539	5590	25	4	AATcA_TGCtGCtATAAAgAcACaT	AcGTaTgTTTATtGCgGCAcT_ATT	GCAC	AATcA_TGCtGCtATAAAgAcACaT-GCAC-AcGTaTgTTTATtGCgGCAcT_ATT	AATCATGCTGCTATAAAGACACATGCACACGTATGTTTATTGCGGCACTATT
5543	5587	20	7	A_TGCtGCtATAAAgAcACa	_GTaTgTTTATtGCgGCAcT	TGCACAC	A_TGCtGCtATAAAgAcACa-TGCACAC-_GTaTgTTTATtGCgGCAcT	ATGCTGCTATAAAGACACATGCACACGTATGTTTATTGCGGCACT
5544	5585	22	0	TGCtGCtATAAAgAcAC__aTG	CAcacGTaTgTTTATtGCgGCA		TGCtGCtATAAAgAcAC__aTG-CAcacGTaTgTTTATtGCgGCA	TGCTGCTATAAAGACACATGCACACGTATGTTTATTGCGGCA
5544	5584	20	3	TGCtGCtATAAAgAcACaTG	CAcGTaTgTTTATtGCgGCA	GCA	TGCtGCtATAAAgAcACaTG-GCA-CAcGTaTgTTTATtGCgGCA	TGCTGCTATAAAGACACATGCACACGTATGTTTATTGCGGC
5539	5590	26	2	AATcA_TGCtGCtATAAAgAcACaTG	CAcGTaTgTTTATtGCgGCAcT_ATT	CA	AATcA_TGCtGCtATAAAgAcACaTG-CA-CAcGTaTgTTTATtGCgGCAcT_ATT	AATCATGCTGCTATAAAGACACATGCACACGTATGTTTATTGCGGCACTATT
5543	5587	21	5	A_TGCtGCtATAAAgAcACaT	AcGTaTgTTTATtGCgGCAcT	GCACA	A_TGCtGCtATAAAgAcACaT-GCACA-AcGTaTgTTTATtGCgGCAcT	ATGCTGCTATAAAGACACATGCACACGTATGTTTATTGCGGCACT
5543	5587	22	4	A_TGCtGCtATaAAgACAcAtG	CgTaTGT_TT_ATtGCgGCAcT	CACA	A_TGCtGCtATaAAgACAcAtG-CACA-CgTaTGT_TT_ATtGCgGCAcT	ATGCTGCTATAAAGACACATGCACACGTATGTTTATTGCGGCACT
5544	5585	20	2	TGCtGCtATAAAgAcACaTG	CAcGTaTgTTTATtGCgGCA	CA	TGCtGCtATAAAgAcACaTG-CA-CAcGTaTgTTTATtGCgGCA	TGCTGCTATAAAGACACATGCACACGTATGTTTATTGCGGCA
5543	5587	22	3	A_TGCtGCtATAAAgAcACaTG	CAcGTaTgTTTATtGCgGCAcT	CAC	A_TGCtGCtATAAAgAcACaTG-CAC-CAcGTaTgTTTATtGCgGCAcT	ATGCTGCTATAAAGACACATGCACACGTATGTTTATTGCGGCACT
5544	5585	21	2	TGCtGCtATAAAgAcACaTGc	_CAcGTaTgTTTATtGCgGCA	AC	TGCtGCtATAAAgAcACaTGc-AC-_CAcGTaTgTTTATtGCgGCA	TGCTGCTATAAAGACACATGCACACGTATGTTTATTGCGGCA
5680	5728	22	8	ATgCA_G_CCaTaAaAAAtGAT	ATCcTTTgT_AgGGaCaTGgAT	GAGTTCAT	ATgCA_G_CCaTaAaAAAtGAT-GAGTTCAT-ATCcTTTgT_AgGGaCaTGgAT	ATGCAGCCATAAAAAATGATGAGTTCATATCCTTTGTAGGGACATGGAT
5947	5996	22	9	AgCATG_GCACA_TGTatAcaT	AccTgcACAaTGTGCaCATG_T	ATGTAACTA	AgCATG_GCACA_TGTatAcaT-ATGTAACTA-AccTgcACAaTGTGCaCATG_T	AGCATGGCACATGTATACATATGTAACTAACCTGCACAATGTGCACATGT
5949	5995	22	6	CATG_GCACA_TGTatAcaTaT	A_AccTgcACAaTGTGCaCATG	GTAACT	CATG_GCACA_TGTatAcaTaT-GTAACT-A_AccTgcACAaTGTGCaCATG	CATGGCACATGTATACATATGTAACTAACCTGCACAATGTGCACATG
5949	5995	21	7	CATG_GCACATgTaTaCAtaT	AccTGcAcA_ATGTGCaCATG	GTAACTA	CATG_GCACATgTaTaCAtaT-GTAACTA-AccTGcAcA_ATGTGCaCATG	CATGGCACATGTATACATATGTAACTAACCTGCACAATGTGCACATG
5949	5995	21	8	CATG_GCACATgTaTaCAtaT	AccTGcAcA_ATGTGCaCATG	GTAACTAA	CATG_GCACATgTaTaCAtaT-GTAACTAA-AccTGcAcA_ATGTGCaCATG	CATGGCACATGTATACATATGTAACTAACCTGCACAATGTGCACATG
5949	5995	23	4	CATG_GCACATgTaTaCAtaTgT	A_AccTGcAcA_ATGTGCaCATG	AACT	CATG_GCACATgTaTaCAtaTgT-AACT-A_AccTGcAcA_ATGTGCaCATG	CATGGCACATGTATACATATGTAACTAACCTGCACAATGTGCACATG
5949	5995	23	5	CATG_GCACATgTaTaCatAtGT	ACcT__GcAcA_ATGTGCaCATG	AACTA	CATG_GCACATgTaTaCatAtGT-AACTA-ACcT__GcAcA_ATGTGCaCATG	CATGGCACATGTATACATATGTAACTAACCTGCACAATGTGCACATG
5949	5995	24	2	CATG_GCACATgTaTaCAtaTgTA	TA_AccTGcAcA_ATGTGCaCATG	AC	CATG_GCACATgTaTaCAtaTgTA-AC-TA_AccTGcAcA_ATGTGCaCATG	CATGGCACATGTATACATATGTAACTAACCTGCACAATGTGCACATG
5952	5999	21	8	GGcACATGTatACA_TaTGtA	TgCAcAaTGTgcACATGTaCC	AACTAACC	GGcACATGTatACA_TaTGtA-AACTAACC-TgCAcAaTGTgcACATGTaCC	GGCACATGTATACATATGTAACTAACCTGCACAATGTGCACATGTACC
5950	6001	23	7	AtGGcACATGTatACA_TaTGtA	TgCAcAaTGTgcACATGTaCCcT	ACTAACC	AtGGcACATGTatACA_TaTGtA-ACTAACC-TgCAcAaTGTgcACATGTaCCcT	ATGGCACATGTATACATATGTAACTAACCTGCACAATGTGCACATGTACCCT
5950	6001	22	10	AtGGcACATGTatACATaTGT_	cACA_ATGTgcACATGTaCCcT	AACTAACCTG	AtGGcACATGTatACATaTGT_-AACTAACCTG-cACA_ATGTgcACATGTaCCcT	ATGGCACATGTATACATATGTAACTAACCTGCACAATGTGCACATGTACCCT
5952	5999	21	7	GGcACATGTatACA_TaTGtA	TgCAcAaTGTgcACATGTaCC	ACTAACC	GGcACATGTatACA_TaTGtA-ACTAACC-TgCAcAaTGTgcACATGTaCC	GGCACATGTATACATATGTAACTAACCTGCACAATGTGCACATGTACC
5950	6001	24	6	AtGGcACATGTatACATaTGT_aA	TgcACA_ATGTgcACATGTaCCcT	CTAACC	AtGGcACATGTatACATaTGT_aA-CTAACC-TgcACA_ATGTgcACATGTaCCcT	ATGGCACATGTATACATATGTAACTAACCTGCACAATGTGCACATGTACCCT
5950	6001	22	9	AtGGcACATGTatACATaTGTa	cACA_ATGTgcACATGTaCCcT	ACTAACCTG	AtGGcACATGTatACATaTGTa-ACTAACCTG-cACA_ATGTgcACATGTaCCcT	ATGGCACATGTATACATATGTAACTAACCTGCACAATGTGCACATGTACCCT
5950	6001	22	10	AtGGcACATGTatACATaTGTa	_ACA_ATGTgcACATGTaCCcT	ACTAACCTGC	AtGGcACATGTatACATaTGTa-ACTAACCTGC-_ACA_ATGTgcACATGTaCCcT	ATGGCACATGTATACATATGTAACTAACCTGCACAATGTGCACATGTACCCT
5952	5999	22	6	GGcACATGTatACATaTGT_aA	TgcACA_ATGTgcACATGTaCC	CTAACC	GGcACATGTatACATaTGT_aA-CTAACC-TgcACA_ATGTgcACATGTaCC	GGCACATGTATACATATGTAACTAACCTGCACAATGTGCACATGTACC
5952	5999	22	7	GGcACATGTatACATaTGTaaC	Gc_ACA_ATGTgcACATGTaCC	CTAACCT	GGcACATGTatACATaTGTaaC-CTAACCT-Gc_ACA_ATGTgcACATGTaCC	GGCACATGTATACATATGTAACTAACCTGCACAATGTGCACATGTACC
5950	6001	24	6	AtGGcACATGTatACATaTGTaaC	Gc_ACA_ATGTgcACATGTaCCcT	TAACCT	AtGGcACATGTatACATaTGTaaC-TAACCT-Gc_ACA_ATGTgcACATGTaCCcT	ATGGCACATGTATACATATGTAACTAACCTGCACAATGTGCACATGTACCCT
5955	5996	21	1	ACATGTatACA_TaTGtAacT	AccTgCAcAaTGTgcACATGT	A	ACATGTatACA_TaTGtAacT-A-AccTgCAcAaTGTgcACATGT	ACATGTATACATATGTAACTAACCTGCACAATGTGCACATGT
5955	5996	20	4	ACATGTatACATaTGT_aAc	cTgcACA_ATGTgcACATGT	TAAC	ACATGTatACATaTGT_aAc-TAAC-cTgcACA_ATGTgcACATGT	ACATGTATACATATGTAACTAACCTGCACAATGTGCACATGT
5952	5999	22	6	GGcACATGTatACATaTGTaaC	Gc_ACA_ATGTgcACATGTaCC	TAACCT	GGcACATGTatACATaTGTaaC-TAACCT-Gc_ACA_ATGTgcACATGTaCC	GGCACATGTATACATATGTAACTAACCTGCACAATGTGCACATGTACC
5952	5999	22	7	GGcACATGTatACATaTGTaaC	Gc_ACA_ATGTgcACATGTaCC	TAACCTG	GGcACATGTatACATaTGTaaC-TAACCTG-Gc_ACA_ATGTgcACATGTaCC	GGCACATGTATACATATGTAACTAACCTGCACAATGTGCACATGTACC
5952	5999	24	3	GGcACATGTatACATaTGTaaCtA	T_Gc_ACA_ATGTgcACATGTaCC	ACC	GGcACATGTatACATaTGTaaCtA-ACC-T_Gc_ACA_ATGTgcACATGTaCC	GGCACATGTATACATATGTAACTAACCTGCACAATGTGCACATGTACC
>L1PA10
191	234	20	4	GCCaCaCggGGCaaGGGGaG	CaCCCCcaGCCaaGgGaGGC	CTCC	GCCaCaCggGGCaaGGGGaG-CTCC-CaCCCCcaGCCaaGgGaGGC	GCCACACGGGGCAAGGGGAGCTCCCACCCCCAGCCAAGGGAGGC
343	391	23	8	GTC_CCaAGCacAG_aGCTG_TG	CAgCAGCcaCTc_GCT_GGaGAC	CAGATTCT	GTC_CCaAGCacAG_aGCTG_TG-CAGATTCT-CAgCAGCcaCTc_GCT_GGaGAC	GTCCCAAGCACAGAGCTGTGCAGATTCTCAGCAGCCACTCGCTGGAGAC
347	387	22	1	CaAGCacAG_aGCTG_TGcAGA	TCT_CAgCAGCcaCTc_GCTgG	T	CaAGCacAG_aGCTG_TGcAGA-T-TCT_CAgCAGCcaCTc_GCTgG	CAAGCACAGAGCTGTGCAGATTCTCAGCAGCCACTCGCTGG
567	607	22	1	TccCCACaGcA_CaG_CACAGC	GCTGTGgCaGaT_C_GTGGccA	G	TccCCACaGcA_CaG_CACAGC-G-GCTGTGgCaGaT_C_GTGGccA	TCCCCACAGCACAGCACAGCGGCTGTGGCAGATCGTGGCCA
681	728	23	6	CTcCAG__CCAGGG_GtTtAGgG	CtCTgAtCtCCCTGGgaCTG_AG	ACAGAA	CTcCAG__CCAGGG_GtTtAGgG-ACAGAA-CtCTgAtCtCCCTGGgaCTG_AG	CTCCAGCCAGGGGTTTAGGGACAGAACTCTGATCTCCCTGGGACTGAG
687	735	21	8	CCAGGGGtTtAGggaCA_GaA	TcCcTGggaCTgAgCCCCTGG	CTCTGATC	CCAGGGGtTtAGggaCA_GaA-CTCTGATC-TcCcTGggaCTgAgCCCCTGG	CCAGGGGTTTAGGGACAGAACTCTGATCTCCCTGGGACTGAGCCCCTGG
897	939	22	3	CT_GtG_CCtCCTGacTGGGtG	CcCCCAa_CAGG_GGtCgCcAG	AGA	CT_GtG_CCtCCTGacTGGGtG-AGA-CcCCCAa_CAGG_GGtCgCcAG	CTGTGCCTCCTGACTGGGTGAGACCCCCAACAGGGGTCGCCAG
958	1008	24	7	TTCCTgCTGGcATCaggTCgGTgC	GgACaGA___GATcCCAG_AGGAA	CCCTCTG	TTCCTgCTGGcATCaggTCgGTgC-CCCTCTG-GgACaGA___GATcCCAG_AGGAA	TTCCTGCTGGCATCAGGTCGGTGCCCCTCTGGGACAGAGATCCCAGAGGAA
958	1008	25	5	TTCCTgCTGGcATCaggTCgGTgCC	GGgACaGA___GATcCCAG_AGGAA	CCTCT	TTCCTgCTGGcATCaggTCgGTgCC-CCTCT-GGgACaGA___GATcCCAG_AGGAA	TTCCTGCTGGCATCAGGTCGGTGCCCCTCTGGGACAGAGATCCCAGAGGAA
958	1008	25	6	TTCCTgCTGGcATCaggTCgGTgCC	GG_ACaGA___GATcCCAG_AGGAA	CCTCTG	TTCCTgCTGGcATCaggTCgGTgCC-CCTCTG-GG_ACaGA___GATcCCAG_AGGAA	TTCCTGCTGGCATCAGGTCGGTGCCCCTCTGGGACAGAGATCCCAGAGGAA
958	1008	26	4	TTCCTgCTGGcATCaggTCgGTgCCC	GGG_ACaGA___GATcCCAG_AGGAA	CTCT	TTCCTgCTGGcATCaggTCgGTgCCC-CTCT-GGG_ACaGA___GATcCCAG_AGGAA	TTCCTGCTGGCATCAGGTCGGTGCCCCTCTGGGACAGAGATCCCAGAGGAA
1000	1049	22	10	CCAGaGGaAGG_aGCAG_gCAG	CTGttCTGCagCCT_CCaCTGG	GCCATCTTTG	CCAGaGGaAGG_aGCAG_gCAG-GCCATCTTTG-CTGttCTGCagCCT_CCaCTGG	CCAGAGGAAGGAGCAGGCAGCCATCTTTGCTGTTCTGCAGCCTCCACTGG
998	1052	25	9	TC_CCAGaGGaAGG_aGCAG_gCAG	CTGttCTGCagCCT_CCaCTGGtGA	CCATCTTTG	TC_CCAGaGGaAGG_aGCAG_gCAG-CCATCTTTG-CTGttCTGCagCCT_CCaCTGGtGA	TCCCAGAGGAAGGAGCAGGCAGCCATCTTTGCTGTTCTGCAGCCTCCACTGGTGA
1000	1049	23	8	CCAGaGGaAGG_aGCAG_gCAGC	GCTGttCTGCagCCT_CCaCTGG	CCATCTTT	CCAGaGGaAGG_aGCAG_gCAGC-CCATCTTT-GCTGttCTGCagCCT_CCaCTGG	CCAGAGGAAGGAGCAGGCAGCCATCTTTGCTGTTCTGCAGCCTCCACTGG
998	1052	26	7	TC_CCAGaGGaAGG_aGCAG_gCAGC	GCTGttCTGCagCCT_CCaCTGGtGA	CATCTTT	TC_CCAGaGGaAGG_aGCAG_gCAGC-CATCTTT-GCTGttCTGCagCCT_CCaCTGGtGA	TCCCAGAGGAAGGAGCAGGCAGCCATCTTTGCTGTTCTGCAGCCTCCACTGGTGA
1000	1049	22	10	CCAGaGGaAGG_aGCAG_gCAG	CTGttCTGCagCCT_CCaCTGG	CCATCTTTGC	CCAGaGGaAGG_aGCAG_gCAG-CCATCTTTGC-CTGttCTGCagCCT_CCaCTGG	CCAGAGGAAGGAGCAGGCAGCCATCTTTGCTGTTCTGCAGCCTCCACTGG
1000	1049	23	7	CCAGaGGaAGG_aGCAG_gCAGC	GCTGttCTGCagCCT_CCaCTGG	CATCTTT	CCAGaGGaAGG_aGCAG_gCAGC-CATCTTT-GCTGttCTGCagCCT_CCaCTGG	CCAGAGGAAGGAGCAGGCAGCCATCTTTGCTGTTCTGCAGCCTCCACTGG
1000	1049	24	6	CCAGaGGaAGG_aGCAG_gCAGcC	G_CTGttCTGCagCCT_CCaCTGG	ATCTTT	CCAGaGGaAGG_aGCAG_gCAGcC-ATCTTT-G_CTGttCTGCagCCT_CCaCTGG	CCAGAGGAAGGAGCAGGCAGCCATCTTTGCTGTTCTGCAGCCTCCACTGG
1000	1049	25	3	CCAGaGGaAGG_aGCAG_gCAGCcA	TtGCTGttCTGCagCCT_CCaCTGG	TCT	CCAGaGGaAGG_aGCAG_gCAGCcA-TCT-TtGCTGttCTGCagCCT_CCaCTGG	CCAGAGGAAGGAGCAGGCAGCCATCTTTGCTGTTCTGCAGCCTCCACTGG
1000	1049	25	4	CCAGaGGaAGG_aGCAG_gCAGcCA	TG_CTGttCTGCagCCT_CCaCTGG	TCTT	CCAGaGGaAGG_aGCAG_gCAGcCA-TCTT-TG_CTGttCTGCagCCT_CCaCTGG	CCAGAGGAAGGAGCAGGCAGCCATCTTTGCTGTTCTGCAGCCTCCACTGG
1040	1086	22	7	C_cTcCA_CTGGtGaCaCCTCC	GGAGG_GaC_CCAGgTGaAtaG	AGGTGCG	C_cTcCA_CTGGtGaCaCCTCC-AGGTGCG-GGAGG_GaC_CCAGgTGaAtaG	CCTCCACTGGTGACACCTCCAGGTGCGGGAGGGACCCAGGTGAATAG
1042	1083	21	4	TcCA_CTGGtGaCaCCTCCaG	CgGGAGG_GaC_CCAGgTGaA	GGTG	TcCA_CTGGtGaCaCCTCCaG-GGTG-CgGGAGG_GaC_CCAGgTGaA	TCCACTGGTGACACCTCCAGGTGCGGGAGGGACCCAGGTGAA
1043	1083	21	3	TcCA_CTGGtGaCaCCTCCaG	CgGGAGG_GaC_CCAGgTGaA	GTG	TcCA_CTGGtGaCaCCTCCaG-GTG-CgGGAGG_GaC_CCAGgTGaA	CCACTGGTGACACCTCCAGGTGCGGGAGGGACCCAGGTGAA
1080	1128	20	10	TgaATAGGGtCTGgaGTGGa	aCCACagCAG_CCCTATggA	CCCCCAGCAA	TgaATAGGGtCTGgaGTGGa-CCCCCAGCAA-aCCACagCAG_CCCTATggA	TGAATAGGGTCTGGAGTGGACCCCCAGCAAACCACAGCAGCCCTATGGA
1083	1125	21	3	ATAGGGtCTGgaGTGG_accC	GcaaaCCACagCAG_CCCTAT	CCA	ATAGGGtCTGgaGTGG_accC-CCA-GcaaaCCACagCAG_CCCTAT	ATAGGGTCTGGAGTGGACCCCCAGCAAACCACAGCAGCCCTAT
1083	1125	21	2	ATAGGGtCTGgaGTGGacccC	GcaaaCCACagCAG_CCCTAT	CA	ATAGGGtCTGgaGTGGacccC-CA-GcaaaCCACagCAG_CCCTAT	ATAGGGTCTGGAGTGGACCCCCAGCAAACCACAGCAGCCCTAT
1342	1383	21	2	CC_TCTcCAGCaaggGCaCAG	CTGgGCtgagGCTG_AGAtGG	AA	CC_TCTcCAGCaaggGCaCAG-AA-CTGgGCtgagGCTG_AGAtGG	CCTCTCCAGCAAGGGCACAGAACTGGGCTGAGGCTGAGATGG
1399	1439	22	1	TAgGCtTCA__GAAGgTgGgTA	TAaCaAaCTTCgcTGA_GC_TA	A	TAgGCtTCA__GAAGgTgGgTA-A-TAaCaAaCTTCgcTGA_GC_TA	TAGGCTTCAGAAGGTGGGTAATAACAAACTTCGCTGAGCTA
1413	1459	21	5	TGGGTaAtAACAaaCTtCgcT	AaaGgAGcaTGTTcTaACCCA	GAGCT	TGGGTaAtAACAaaCTtCgcT-GAGCT-AaaGgAGcaTGTTcTaACCCA	TGGGTAATAACAAACTTCGCTGAGCTAAAGGAGCATGTTCTAACCCA
1413	1459	22	6	TGGGTaAtAACAaaCtTCgC_T	AaG_GA_GcaTGTTcTaACCCA	GAGCTA	TGGGTaAtAACAaaCtTCgC_T-GAGCTA-AaG_GA_GcaTGTTcTaACCCA	TGGGTAATAACAAACTTCGCTGAGCTAAAGGAGCATGTTCTAACCCA
1414	1459	21	7	TGGGTaAtAACAaaCtTCgCT	AG_GA_GcaTGTTcTaACCCA	GAGCTAA	TGGGTaAtAACAaaCtTCgCT-GAGCTAA-AG_GA_GcaTGTTcTaACCCA	GGGTAATAACAAACTTCGCTGAGCTAAAGGAGCATGTTCTAACCCA
1793	1838	21	5	GTTGGaaAAcaTaCTtCaGGA	TCCaGgAGaAc_TTccCCAAC	TATCA	GTTGGaaAAcaTaCTtCaGGA-TATCA-TCCaGgAGaAc_TTccCCAAC	GTTGGAAAACATACTTCAGGATATCATCCAGGAGAACTTCCCCAAC
1793	1838	22	3	GTTGGaaAAcaTaCTtCaGGAT	ATCCaGgAGaAc_TTccCCAAC	ATC	GTTGGaaAAcaTaCTtCaGGAT-ATC-ATCCaGgAGaAc_TTccCCAAC	GTTGGAAAACATACTTCAGGATATCATCCAGGAGAACTTCCCCAAC
2368	2411	22	4	ATTcA_CaCA_TaACaATaTTA	TAA_AT_GTaAaTGgGcTaAAT	ACCT	ATTcA_CaCA_TaACaATaTTA-ACCT-TAA_AT_GTaAaTGgGcTaAAT	ATTCACACATAACAATATTAACCTTAAATGTAAATGGGCTAAAT
2368	2411	23	2	ATTcA_CaCA_TaACaATaTTAA	TTAA_AT_GTaAaTGgGcTaAAT	CC	ATTcA_CaCA_TaACaATaTTAA-CC-TTAA_AT_GTaAaTGgGcTaAAT	ATTCACACATAACAATATTAACCTTAAATGTAAATGGGCTAAAT
2757	2797	21	1	GacTTAgAcTC_CCaCACaAT	ATaGTG_GGaGAcTtTAAcaC	A	GacTTAgAcTC_CCaCACaAT-A-ATaGTG_GGaGAcTtTAAcaC	GACTTAGACTCCCACACAATAATAGTGGGAGACTTTAACAC
2846	2887	22	4	TAtTCAGG___ACTTGAaCtCA	TG_GaTCAAGTggaCCTGA_TA	GCTC	TAtTCAGG___ACTTGAaCtCA-GCTC-TG_GaTCAAGTggaCCTGA_TA	TATTCAGGACTTGAACTCAGCTCTGGATCAAGTGGACCTGAT
2846	2888	23	3	TAtTCAGG___ACTTGAaCtCAG	CTG_GaTCAAGTggaCCTGA_TA	GCT	TAtTCAGG___ACTTGAaCtCAG-GCT-CTG_GaTCAAGTggaCCTGA_TA	TATTCAGGACTTGAACTCAGCTCTGGATCAAGTGGACCTGATA
2846	2887	23	2	TAtTCAGG___ACTTGAaCtCAG	CTG_GaTCAAGTggaCCTGA_TA	CT	TAtTCAGG___ACTTGAaCtCAG-CT-CTG_GaTCAAGTggaCCTGA_TA	TATTCAGGACTTGAACTCAGCTCTGGATCAAGTGGACCTGAT
2846	2888	22	5	TAtTCAGG___ACTTGAaCtCA	TG_GaTCAAGTggaCCTGA_TA	GCTCT	TAtTCAGG___ACTTGAaCtCA-GCTCT-TG_GaTCAAGTggaCCTGA_TA	TATTCAGGACTTGAACTCAGCTCTGGATCAAGTGGACCTGATA
2846	2888	23	2	TAtTCAGG___ACTTGAaCtCAG	CTG_GaTCAAGTggaCCTGA_TA	CT	TAtTCAGG___ACTTGAaCtCAG-CT-CTG_GaTCAAGTggaCCTGA_TA	TATTCAGGACTTGAACTCAGCTCTGGATCAAGTGGACCTGATA
2846	2888	23	3	TAtTCAGG___ACTTGAaCtCAG	CTG_GaTCAAGTggaCCTGA_TA	CTC	TAtTCAGG___ACTTGAaCtCAG-CTC-CTG_GaTCAAGTggaCCTGA_TA	TATTCAGGACTTGAACTCAGCTCTGGATCAAGTGGACCTGATA
3415	3464	21	9	AAacccTTCAAAAAAtCA_aT	AgcTGgTTTTTTGAAaaaaTT	GAATCCAGG	AAacccTTCAAAAAAtCA_aT-GAATCCAGG-AgcTGgTTTTTTGAAaaaaTT	AAACCCTTCAAAAAATCAATGAATCCAGGAGCTGGTTTTTTGAAAAAATT
4038	4079	22	1	GaTcAAgtC_GgCTT_CATCCC	GGGATGcAAGgCtGg_TTcAaC	C	GaTcAAgtC_GgCTT_CATCCC-C-GGGATGcAAGgCtGg_TTcAaC	GATCAAGTCGGCTTCATCCCCGGGATGCAAGGCTGGTTCAAC
4201	4247	20	9	CTCTcAaTAaacT_AGGTAT	ATACCTcAaaaTAaTaAGAG	TGATGGAAC	CTCTcAaTAaacT_AGGTAT-TGATGGAAC-ATACCTcAaaaTAaTaAGAG	CTCTCAATAAACTAGGTATTGATGGAACATACCTCAAAATAATAAGA
4201	4248	22	6	CTCTcAaTAaacT_AGGTAT_T	AcATACCTcAaaaTAaTaAGAG	GATGGA	CTCTcAaTAaacT_AGGTAT_T-GATGGA-AcATACCTcAaaaTAaTaAGAG	CTCTCAATAAACTAGGTATTGATGGAACATACCTCAAAATAATAAGAG
4201	4248	20	9	CTCTcAaTAaacT_AGGTAT	ATACCTcAaaaTAaTaAGAG	TGATGGAAC	CTCTcAaTAaacT_AGGTAT-TGATGGAAC-ATACCTcAaaaTAaTaAGAG	CTCTCAATAAACTAGGTATTGATGGAACATACCTCAAAATAATAAGAG
4201	4248	21	8	CTCTcAaTAaacT_AGGTAtT	A_TACCTcAaaaTAaTaAGAG	GATGGAAC	CTCTcAaTAaacT_AGGTAtT-GATGGAAC-A_TACCTcAaaaTAaTaAGAG	CTCTCAATAAACTAGGTATTGATGGAACATACCTCAAAATAATAAGAG
4201	4248	22	6	CTCTcAaTAaacT_AGGTAtTG	CA_TACCTcAaaaTAaTaAGAG	ATGGAA	CTCTcAaTAaacT_AGGTAtTG-ATGGAA-CA_TACCTcAaaaTAaTaAGAG	CTCTCAATAAACTAGGTATTGATGGAACATACCTCAAAATAATAAGAG
4335	4388	23	10	TGCCCTctCtCAccAC_TCCtAT	ATtGGAaGTtcTG_GccAGGGCA	TCAACATAGT	TGCCCTctCtCAccAC_TCCtAT-TCAACATAGT-ATtGGAaGTtcTG_GccAGGGCA	TGCCCTCTCTCACCACTCCTATTCAACATAGTATTGGAAGTTCTGGCCAGGGCA
4813	4861	22	9	AA_GT_AAtTtaTAGaTTcAAT	ATTaAA_CTAccA_TTgACaTT	GCTATTCCC	AA_GT_AAtTtaTAGaTTcAAT-GCTATTCCC-ATTaAA_CTAccA_TTgACaTT	AAGTAATTTATAGATTCAATGCTATTCCCATTAAACTACCATTGACATT
4813	4861	23	7	AA_GT_AAtTtaTAGaTTcAATG	CATTaAA_CTAccA_TTgACaTT	CTATTCC	AA_GT_AAtTtaTAGaTTcAATG-CTATTCC-CATTaAA_CTAccA_TTgACaTT	AAGTAATTTATAGATTCAATGCTATTCCCATTAAACTACCATTGACATT
4820	4865	22	7	TtAtAG_AT_TCAATGcTA_TT	AAcTAcCATTGAcATtCT_TcA	CCCATTA	TtAtAG_AT_TCAATGcTA_TT-CCCATTA-AAcTAcCATTGAcATtCT_TcA	TTATAGATTCAATGCTATTCCCATTAAACTACCATTGACATTCTTC
4820	4865	21	8	TtAtAG_AT_TCAATGcTAtT	AcTAcCATTGAcATtCT_TcA	CCCATTAA	TtAtAG_AT_TCAATGcTAtT-CCCATTAA-AcTAcCATTGAcATtCT_TcA	TTATAGATTCAATGCTATTCCCATTAAACTACCATTGACATTCTTC
4820	4866	22	7	TtAtAG_AT_TCAATGcTA_TT	AAcTAcCATTGAcATtCT_TcA	CCCATTA	TtAtAG_AT_TCAATGcTA_TT-CCCATTA-AAcTAcCATTGAcATtCT_TcA	TTATAGATTCAATGCTATTCCCATTAAACTACCATTGACATTCTTCA
4820	4866	22	8	TtAtAG_AT_TCAATGcTA_TT	AAcTAcCATTGAcATtCT_TcA	CCCATTAA	TtAtAG_AT_TCAATGcTA_TT-CCCATTAA-AAcTAcCATTGAcATtCT_TcA	TTATAGATTCAATGCTATTCCCATTAAACTACCATTGACATTCTTCA
4820	4866	21	9	TtAtAG_AT_TCAATGcTAtT	AcTAcCATTGAcATtCT_TcA	CCCATTAAA	TtAtAG_AT_TCAATGcTAtT-CCCATTAAA-AcTAcCATTGAcATtCT_TcA	TTATAGATTCAATGCTATTCCCATTAAACTACCATTGACATTCTTCA
4851	4901	24	8	CCAT_TGAcATTcTTcAcAG_AaT	AcTaCTtT_AA_AAT_TCAtATGG	TAGAAAAA	CCAT_TGAcATTcTTcAcAG_AaT-TAGAAAAA-AcTaCTtT_AA_AAT_TCAtATGG	CCATTGACATTCTTCACAGAATTAGAAAAAACTACTTTAAAATTCATATGG
4851	4901	25	6	CCAT_TGAcATTcTTcAcAG_AaTT	AAcTaCTtT_AA_AAT_TCAtATGG	AGAAAA	CCAT_TGAcATTcTTcAcAG_AaTT-AGAAAA-AAcTaCTtT_AA_AAT_TCAtATGG	CCATTGACATTCTTCACAGAATTAGAAAAAACTACTTTAAAATTCATATGG
4851	4901	24	7	CCAT_TGAcATTcTTcAcAGaAtT	AcTaCTtT_AA_AAT_TCAtATGG	AGAAAAA	CCAT_TGAcATTcTTcAcAGaAtT-AGAAAAA-AcTaCTtT_AA_AAT_TCAtATGG	CCATTGACATTCTTCACAGAATTAGAAAAAACTACTTTAAAATTCATATGG
5289	5336	22	7	GaAAATC_TaGgCaATaCC_AT	ATaGGcATgGgCaAaGATTT_C	TCAGGAC	GaAAATC_TaGgCaATaCC_AT-TCAGGAC-ATaGGcATgGgCaAaGATTT_C	GAAAATCTAGGCAATACCATTCAGGACATAGGCATGGGCAAAGATTTC
5291	5335	23	2	AAATC_TaGgCaATaCC_AT_TC	GAcATaGGcATgGgCaAaGATTT	AG	AAATC_TaGgCaATaCC_AT_TC-AG-GAcATaGGcATgGgCaAaGATTT	AAATCTAGGCAATACCATTCAGGACATAGGCATGGGCAAAGATTT
5323	5366	22	4	TG_gGCAA_aGaTTTcaTGACG	CGTCA__AAAgCaaTTGCaaCA	AAAA	TG_gGCAA_aGaTTTcaTGACG-AAAA-CGTCA__AAAgCaaTTGCaaCA	TGGGCAAAGATTTCATGACGAAAACGTCAAAAGCAATTGCAACA
5762	5812	23	9	AATaG__GAAC_ActTTTACAcT	AaTGTAAAt_TaGTTCaaCcATT	GTTGGTGGG	AATaG__GAAC_ActTTTACAcT-GTTGGTGGG-AaTGTAAAt_TaGTTCaaCcATT	AATAGGAACACTTTTACACTGTTGGTGGGAATGTAAATTAGTTCAACCATT
5762	5812	23	10	AATaG__GAAC_ActTTTACAcT	A_TGTAAAt_TaGTTCaaCcATT	GTTGGTGGGA	AATaG__GAAC_ActTTTACAcT-GTTGGTGGGA-A_TGTAAAt_TaGTTCaaCcATT	AATAGGAACACTTTTACACTGTTGGTGGGAATGTAAATTAGTTCAACCATT
5845	5891	21	6	TAgAaCCAGaAATaccAtTTG	CAA_TcccATTaCTGGgTaTA	ACCCAG	TAgAaCCAGaAATaccAtTTG-ACCCAG-CAA_TcccATTaCTGGgTaTA	TAGAACCAGAAATACCATTTGACCCAGCAATCCCATTACTGGGTATA
5908	5959	21	10	AATcATtCTattATaAAgATA	TATgTTcATtgcAGcATtATT	CATGCACACG	AATcATtCTattATaAAgATA-CATGCACACG-TATgTTcATtgcAGcATtATT	AATCATTCTATTATAAAGATACATGCACACGTATGTTCATTGCAGCATTATT
5908	5959	22	8	AATcATtCTattATaAAgATAC	GTATgTTcATtgcAGcATtATT	ATGCACAC	AATcATtCTattATaAAgATAC-ATGCACAC-GTATgTTcATtgcAGcATtATT	AATCATTCTATTATAAAGATACATGCACACGTATGTTCATTGCAGCATTATT
5912	5955	20	4	ATtCTattATaAAgATACaT	AcGTATgTTcATtgcAGcAT	GCAC	ATtCTattATaAAgATACaT-GCAC-AcGTATgTTcATtgcAGcAT	ATTCTATTATAAAGATACATGCACACGTATGTTCATTGCAGCAT
5912	5955	21	2	ATtCTattATaAAgATACaTG	CAcGTATgTTcATtgcAGcAT	CA	ATtCTattATaAAgATACaTG-CA-CAcGTATgTTcATtgcAGcAT	ATTCTATTATAAAGATACATGCACACGTATGTTCATTGCAGCAT
5915	5967	24	10	CTATTaT_AA_AgATaCaTGCAcA	T_TGCA_GcAT_TaTTcAcAATAG	CGTATGTTCA	CTATTaT_AA_AgATaCaTGCAcA-CGTATGTTCA-T_TGCA_GcAT_TaTTcAcAATAG	CTATTATAAAGATACATGCACACGTATGTTCATTGCAGCATTATTCACAATAG
6021	6058	20	0	ATGtGgTaCATA_TAcaCCA	TGGaaTAcTATGcAgC_CAT		ATGtGgTaCATA_TAcaCCA-TGGaaTAcTATGcAgC_CAT	ATGTGGTACATATACACCATGGAATACTATGCAGCCAT
6049	6097	23	6	ATgCA_G_CCaTaaAAAGGA_AT	ATgTCCTTTgcAgGGaCaTGgAT	GAGATC	ATgCA_G_CCaTaaAAAGGA_AT-GAGATC-ATgTCCTTTgcAgGGaCaTGgAT	ATGCAGCCATAAAAAGGAATGAGATCATGTCCTTTGCAGGGACATGGAT
6049	6097	24	4	ATgCA_G_CCaTaaAAAGGA_ATG	CATgTCCTTTgcAgGGaCaTGgAT	AGAT	ATgCA_G_CCaTaaAAAGGA_ATG-AGAT-CATgTCCTTTgcAgGGaCaTGgAT	ATGCAGCCATAAAAAGGAATGAGATCATGTCCTTTGCAGGGACATGGAT
6049	6097	25	2	ATgCA_G_CCaTaaAAAGGA_ATGA	TCATgTCCTTTgcAgGGaCaTGgAT	GA	ATgCA_G_CCaTaaAAAGGA_ATGA-GA-TCATgTCCTTTgcAgGGaCaTGgAT	ATGCAGCCATAAAAAGGAATGAGATCATGTCCTTTGCAGGGACATGGAT
6052	6094	22	2	CA_G_CCaTaaAAAGGA_ATGA	TCATgTCCTTTgcAgGGaCaTG	GA	CA_G_CCaTaaAAAGGA_ATGA-GA-TCATgTCCTTTgcAgGGaCaTG	CAGCCATAAAAAGGAATGAGATCATGTCCTTTGCAGGGACATG
6052	6094	22	3	CA_G_CCaTaaAAAGGA_ATGA	TCATgTCCTTTgcAgGGaCaTG	GAT	CA_G_CCaTaaAAAGGA_ATGA-GAT-TCATgTCCTTTgcAgGGaCaTG	CAGCCATAAAAAGGAATGAGATCATGTCCTTTGCAGGGACATG
6078	6128	22	9	TccTTTGCaGgGAcATggATGG	CCATt_AT_TCtCaGCAAActA	AGCTGGAAG	TccTTTGCaGgGAcATggATGG-AGCTGGAAG-CCATt_AT_TCtCaGCAAActA	TCCTTTGCAGGGACATGGATGGAGCTGGAAGCCATTATTCTCAGCAAACTA
6152	6199	21	8	CCgcaTGTTCTCAcTT_aTaA	TgAacAA_TGAGAACAcatGG	GTGGGAGC	CCgcaTGTTCTCAcTT_aTaA-GTGGGAGC-TgAacAA_TGAGAACAcatGG	CCGCATGTTCTCACTTATAAGTGGGAGCTGAACAATGAGAACACATGG
6152	6199	22	6	CCgcaTGTTCTCAcTT_aTaAG	CTgAacAA_TGAGAACAcatGG	TGGGAG	CCgcaTGTTCTCAcTT_aTaAG-TGGGAG-CTgAacAA_TGAGAACAcatGG	CCGCATGTTCTCACTTATAAGTGGGAGCTGAACAATGAGAACACATGG
>L1PA11
105	150	22	6	TTCTCaCAtTGGGacTGAcTaG	CaAcTCAa_CCCA_TG_GAGAA	GGCAAA	TTCTCaCAtTGGGacTGAcTaG-GGCAAA-CaAcTCAa_CCCA_TG_GAGAA	TTCTCACATTGGGACTGACTAGGCAAACAACTCAACCCATGGAGAA
106	150	22	5	TTCTCaCAtTGGGacTGAcTaG	CaAcTCAa_CCCA_TG_GAGAA	GCAAA	TTCTCaCAtTGGGacTGAcTaG-GCAAA-CaAcTCAa_CCCA_TG_GAGAA	TCTCACATTGGGACTGACTAGGCAAACAACTCAACCCATGGAGAA
354	395	20	6	CTGTGTgGaGtCTcG_GCAG	CTGCtC_AGgCaC_ACACAG	GAGCAG	CTGTGTgGaGtCTcG_GCAG-GAGCAG-CTGCtC_AGgCaC_ACACAG	CTGTGTGGAGTCTCGGCAGAGCAGCTGCTCAGGCACACACAG
354	396	21	5	CTgTGTG_GaGtCTcG_GCAG	CTGCtC_AGgCaCaCACAgAG	AGCAG	CTgTGTG_GaGtCTcG_GCAG-AGCAG-CTGCtC_AGgCaCaCACAgAG	CTGTGTGGAGTCTCGGCAGAGCAGCTGCTCAGGCACACACAGA
354	395	21	4	CTGTGTgGaGtCTcG_GCAG_	gCTGCtC_AGgCaC_ACACAG	AGCA	CTGTGTgGaGtCTcG_GCAG_-AGCA-gCTGCtC_AGgCaC_ACACAG	CTGTGTGGAGTCTCGGCAGAGCAGCTGCTCAGGCACACACAG
355	395	20	5	CTGTGTgGaGtCTcG_GCAG	CTGCtC_AGgCaC_ACACAG	AGCAG	CTGTGTgGaGtCTcG_GCAG-AGCAG-CTGCtC_AGgCaC_ACACAG	TGTGTGGAGTCTCGGCAGAGCAGCTGCTCAGGCACACACAG
354	397	21	6	CTgTGTG_GaGtCTcG_GCAG	CTGCtC_AGgCaCaCACAgAG	AGCAGC	CTgTGTG_GaGtCTcG_GCAG-AGCAGC-CTGCtC_AGgCaCaCACAgAG	CTGTGTGGAGTCTCGGCAGAGCAGCTGCTCAGGCACACACAGAG
354	395	23	0	CTGTGTgGaGtCTcG_GCAG_aG	CagCTGCtC_AGgCaC_ACACAG		CTGTGTgGaGtCTcG_GCAG_aG-CagCTGCtC_AGgCaC_ACACAG	CTGTGTGGAGTCTCGGCAGAGCAGCTGCTCAGGCACACACAG
354	395	21	3	CTGTGTgGaGtCTcG_GCAGa	gCTGCtC_AGgCaC_ACACAG	GCA	CTGTGTgGaGtCTcG_GCAGa-GCA-gCTGCtC_AGgCaC_ACACAG	CTGTGTGGAGTCTCGGCAGAGCAGCTGCTCAGGCACACACAG
447	492	20	6	GaTCCaTccATaCAtaCCCC	GGGGgcTGaATccAgGGAgC	TAGGAA	GaTCCaTccATaCAtaCCCC-TAGGAA-GGGGgcTGaATccAgGGAgC	GATCCATCCATACATACCCCTAGGAAGGGGGCTGAATCCAGGGAGC
447	492	21	4	GaTCCaTccATaCAtaCCCCT	AGGGGgcTGaATccAgGGAgC	AGGA	GaTCCaTccATaCAtaCCCCT-AGGA-AGGGGgcTGaATccAgGGAgC	GATCCATCCATACATACCCCTAGGAAGGGGGCTGAATCCAGGGAGC
551	601	23	8	GgCT_tGG_AaT_TCCAGCCaGC	GCaGGCTGGAgAcTgCCtgAGaC	CAGTGGCA	GgCT_tGG_AaT_TCCAGCCaGC-CAGTGGCA-GCaGGCTGGAgAcTgCCtgAGaC	GGCTTGGAATTCCAGCCAGCCAGTGGCAGCAGGCTGGAGACTGCCTGAGAC
561	604	23	2	TCCaG_C_CAGcCAGT_ggCAGC	GCTGgagACTGcCTGaGaC_GGA	AG	TCCaG_C_CAGcCAGT_ggCAGC-AG-GCTGgagACTGcCTGaGaC_GGA	TCCAGCCAGCCAGTGGCAGCAGGCTGGAGACTGCCTGAGACGGA
567	606	21	2	CAG_CCaGTggCA_GCAGgCT	AGaCTGCcTGagAC_GGaCTG	GG	CAG_CCaGTggCA_GCAGgCT-GG-AGaCTGCcTGagAC_GGaCTG	CAGCCAGTGGCAGCAGGCTGGAGACTGCCTGAGACGGACT
567	607	21	3	CAG_CCaGTggCA_GCAGgCT	AGaCTGCcTGagAC_GGaCTG	GGA	CAG_CCaGTggCA_GCAGgCT-GGA-AGaCTGCcTGagAC_GGaCTG	CAGCCAGTGGCAGCAGGCTGGAGACTGCCTGAGACGGACTG
625	671	20	9	GCA_GCTGccATctCTGcAG	CT_CAGccATtcCAGCcTGC	TTCGGTGGA	GCA_GCTGccATctCTGcAG-TTCGGTGGA-CT_CAGccATtcCAGCcTGC	GCAGCTGCCATCTCTGCAGTTCGGTGGACTCAGCCATTCCAGCCTGC
625	671	21	8	GCA_GCTGccATctCTGcAGT	ACT_CAGccATtcCAGCcTGC	TTCGGTGG	GCA_GCTGccATctCTGcAGT-TTCGGTGG-ACT_CAGccATtcCAGCcTGC	GCAGCTGCCATCTCTGCAGTTCGGTGGACTCAGCCATTCCAGCCTGC
625	671	21	7	GCA_GCTGccATctCTGcAGT	ACT_CAGccATtcCAGCcTGC	TCGGTGG	GCA_GCTGccATctCTGcAGT-TCGGTGG-ACT_CAGccATtcCAGCcTGC	GCAGCTGCCATCTCTGCAGTTCGGTGGACTCAGCCATTCCAGCCTGC
625	671	22	6	GCA_GCTGccATctCTGcAGtT	A_CT_CAGccATtcCAGCcTGC	CGGTGG	GCA_GCTGccATctCTGcAGtT-CGGTGG-A_CT_CAGccATtcCAGCcTGC	GCAGCTGCCATCTCTGCAGTTCGGTGGACTCAGCCATTCCAGCCTGC
625	671	23	3	GCA_GCTGccATctCTGcAGTtC	GgACT_CAGccATtcCAGCcTGC	GGT	GCA_GCTGccATctCTGcAGTtC-GGT-GgACT_CAGccATtcCAGCcTGC	GCAGCTGCCATCTCTGCAGTTCGGTGGACTCAGCCATTCCAGCCTGC
625	671	23	4	GCA_GCTGccATctCTGcAGtTC	GA_CT_CAGccATtcCAGCcTGC	GGTG	GCA_GCTGccATctCTGcAGtTC-GGTG-GA_CT_CAGccATtcCAGCcTGC	GCAGCTGCCATCTCTGCAGTTCGGTGGACTCAGCCATTCCAGCCTGC
648	689	20	4	gTGGACTCagCCA_ttCCAG	CTGGctcTGGa_GAGTCCAg	CCTG	gTGGACTCagCCA_ttCCAG-CCTG-CTGGctcTGGa_GAGTCCAg	GTGGACTCAGCCATTCCAGCCTGCTGGCTCTGGAGAGTCCAG
649	687	20	3	TGGACTCagCCA_ttCCAGC	GCTGGctcTGGa_GAGTCCA	CCT	TGGACTCagCCA_ttCCAGC-CCT-GCTGGctcTGGa_GAGTCCA	TGGACTCAGCCATTCCAGCCTGCTGGCTCTGGAGAGTCC
648	689	21	2	gTGGACTCagCCA_ttCCAGC	GCTGGctcTGGa_GAGTCCAg	CT	gTGGACTCagCCA_ttCCAGC-CT-GCTGGctcTGGa_GAGTCCAg	GTGGACTCAGCCATTCCAGCCTGCTGGCTCTGGAGAGTCCAG
649	688	20	2	TGGACTCagCCA_ttCCAGC	GCTGGctcTGGa_GAGTCCA	CT	TGGACTCagCCA_ttCCAGC-CT-GCTGGctcTGGa_GAGTCCA	TGGACTCAGCCATTCCAGCCTGCTGGCTCTGGAGAGTCCA
650	688	21	1	TGGACTCagCCA_ttCCAGcC	G_CTGGctcTGGa_GAGTCCA	T	TGGACTCagCCA_ttCCAGcC-T-G_CTGGctcTGGa_GAGTCCA	GGACTCAGCCATTCCAGCCTGCTGGCTCTGGAGAGTCCA
662	708	25	3	TCCagCC_TG_CTGG__C_TCTGGA	TCCAGAtGgtCCAGaCAaGGa_GGA	GAG	TCCagCC_TG_CTGG__C_TCTGGA-GAG-TCCAGAtGgtCCAGaCAaGGa_GGA	TCCAGCCTGCTGGCTCTGGAGAGTCCAGATGGTCCAGACAAGGAGGA
667	707	21	3	CCTgCTgGcTCTGGA_gAgTC	GA_TggTCCAGA_CaAGgAGG	CCA	CCTgCTgGcTCTGGA_gAgTC-CCA-GA_TggTCCAGA_CaAGgAGG	CCTGCTGGCTCTGGAGAGTCCAGATGGTCCAGACAAGGAGG
668	707	21	2	CCTgCTgGcTCTGGA_gAgTC	GA_TggTCCAGA_CaAGgAGG	CA	CCTgCTgGcTCTGGA_gAgTC-CA-GA_TggTCCAGA_CaAGgAGG	CTGCTGGCTCTGGAGAGTCCAGATGGTCCAGACAAGGAGG
914	953	20	2	TcGACTCagCCA_ttCCAGC	GCTGGctcTGGa_GAGTCcA	CT	TcGACTCagCCA_ttCCAGC-CT-GCTGGctcTGGa_GAGTCcA	TCGACTCAGCCATTCCAGCCTGCTGGCTCTGGAGAGTCCA
918	968	22	10	CTCAgCcAttCCaGCCT_G_CT	AGtCcAGGC_GGtcTaGaTGAG	GGCTCTGGAG	CTCAgCcAttCCaGCCT_G_CT-GGCTCTGGAG-AGtCcAGGC_GGtcTaGaTGAG	CTCAGCCATTCCAGCCTGCTGGCTCTGGAGAGTCCAGGCGGTCTAGATGAG
924	965	22	4	CAtTCcAG_CCtG_CTGG_CTC	GAGtCCAGgC_GGtCTaGA_TG	TGGA	CAtTCcAG_CCtG_CTGG_CTC-TGGA-GAGtCCAGgC_GGtCTaGA_TG	CATTCCAGCCTGCTGGCTCTGGAGAGTCCAGGCGGTCTAGAT
924	966	23	3	CAtTCcAG_CCtG_CTGG_CTCT	AGAGtCCAGgC_GGtCTaGA_TG	TGG	CAtTCcAG_CCtG_CTGG_CTCT-TGG-AGAGtCCAGgC_GGtCTaGA_TG	CATTCCAGCCTGCTGGCTCTGGAGAGTCCAGGCGGTCTAGATG
924	965	23	2	CAtTCcAG_CCtG_CTGG_CTCT	AGAGtCCAGgC_GGtCTaGA_TG	GG	CAtTCcAG_CCtG_CTGG_CTCT-GG-AGAGtCCAGgC_GGtCTaGA_TG	CATTCCAGCCTGCTGGCTCTGGAGAGTCCAGGCGGTCTAGAT
924	966	22	5	CAtTCcAG_CCtG_CTGG_CTC	GAGtCCAGgC_GGtCTaGA_TG	TGGAG	CAtTCcAG_CCtG_CTGG_CTC-TGGAG-GAGtCCAGgC_GGtCTaGA_TG	CATTCCAGCCTGCTGGCTCTGGAGAGTCCAGGCGGTCTAGATG
924	966	23	2	CAtTCcAG_CCtG_CTGG_CTCT	AGAGtCCAGgC_GGtCTaGA_TG	GG	CAtTCcAG_CCtG_CTGG_CTCT-GG-AGAGtCCAGgC_GGtCTaGA_TG	CATTCCAGCCTGCTGGCTCTGGAGAGTCCAGGCGGTCTAGATG
924	966	23	3	CAtTCcAG_CCtG_CTGG_CTCT	AGAGtCCAGgC_GGtCTaGA_TG	GGA	CAtTCcAG_CCtG_CTGG_CTCT-GGA-AGAGtCCAGgC_GGtCTaGA_TG	CATTCCAGCCTGCTGGCTCTGGAGAGTCCAGGCGGTCTAGATG
988	1031	23	2	ACCtgCTcTAccAAaAAGCAG_C	GaCTGCTTcTT__TA_AGtgGGT	CA	ACCtgCTcTAccAAaAAGCAG_C-CA-GaCTGCTTcTT__TA_AGtgGGT	ACCTGCTCTACCAAAAAGCAGCCAGACTGCTTCTTTAAGTGGGT
988	1031	23	1	ACCtgCTcTAccAAaAAGCAGcC	GaCTGCTTcTT__TA_AGtgGGT	A	ACCtgCTcTAccAAaAAGCAGcC-A-GaCTGCTTcTT__TA_AGtgGGT	ACCTGCTCTACCAAAAAGCAGCCAGACTGCTTCTTTAAGTGGGT
1473	1514	21	2	CC_TCTcCAGCaaggGCaCAG	CTGgGCtgagGCTG_AGAtGG	AA	CC_TCTcCAGCaaggGCaCAG-AA-CTGgGCtgagGCTG_AGAtGG	CCTCTCCAGCAAGGGCACAGAACTGGGCTGAGGCTGAGATGG
1530	1570	22	1	TAgGCtTCA__GAAGgTgGgTA	TAaCaAaCTTCgcTGA_GC_TA	A	TAgGCtTCA__GAAGgTgGgTA-A-TAaCaAaCTTCgcTGA_GC_TA	TAGGCTTCAGAAGGTGGGTAATAACAAACTTCGCTGAGCTA
1544	1590	21	5	TGGGTaAtAACAaaCTtCgcT	AaaGgAGcaTGTTgTaACCCA	GAGCT	TGGGTaAtAACAaaCTtCgcT-GAGCT-AaaGgAGcaTGTTgTaACCCA	TGGGTAATAACAAACTTCGCTGAGCTAAAGGAGCATGTTGTAACCCA
1544	1590	22	6	TGGGTaAtAACAaaCtTCgC_T	AaG_GA_GcaTGTTgTaACCCA	GAGCTA	TGGGTaAtAACAaaCtTCgC_T-GAGCTA-AaG_GA_GcaTGTTgTaACCCA	TGGGTAATAACAAACTTCGCTGAGCTAAAGGAGCATGTTGTAACCCA
1545	1590	21	7	TGGGTaAtAACAaaCtTCgCT	AG_GA_GcaTGTTgTaACCCA	GAGCTAA	TGGGTaAtAACAaaCtTCgCT-GAGCTAA-AG_GA_GcaTGTTgTaACCCA	GGGTAATAACAAACTTCGCTGAGCTAAAGGAGCATGTTGTAACCCA
1924	1969	21	5	GTTGGaaAAcaTaCTtCaGGA	TCCaGgAGaAc_TTccCCAAC	TATCA	GTTGGaaAAcaTaCTtCaGGA-TATCA-TCCaGgAGaAc_TTccCCAAC	GTTGGAAAACATACTTCAGGATATCATCCAGGAGAACTTCCCCAAC
1924	1969	22	3	GTTGGaaAAcaTaCTtCaGGAT	ATCCaGgAGaAc_TTccCCAAC	ATC	GTTGGaaAAcaTaCTtCaGGAT-ATC-ATCCaGgAGaAc_TTccCCAAC	GTTGGAAAACATACTTCAGGATATCATCCAGGAGAACTTCCCCAAC
2888	2928	21	1	GacTTAgAcTC_CCaCACaAT	ATaGTG_GGaGAcTtTAAcaC	A	GacTTAgAcTC_CCaCACaAT-A-ATaGTG_GGaGAcTtTAAcaC	GACTTAGACTCCCACACAATAATAGTGGGAGACTTTAACAC
2977	3019	23	2	TAtTCAGG___ACcTGAaCtCAG	CTG_GaTCAaGTggaCCTGA_TA	CT	TAtTCAGG___ACcTGAaCtCAG-CT-CTG_GaTCAaGTggaCCTGA_TA	TATTCAGGACCTGAACTCAGCTCTGGATCAAGTGGACCTGATA
3546	3595	21	9	AAacccTTCAAAAAAtCA_aT	AgcTGtTTTTTTGAAaaaaTT	GAATCCAGG	AAacccTTCAAAAAAtCA_aT-GAATCCAGG-AgcTGtTTTTTTGAAaaaaTT	AAACCCTTCAAAAAATCAATGAATCCAGGAGCTGTTTTTTTGAAAAAATT
4332	4378	20	9	CTCTcAaTAaacT_AGGTAT	ATACCTcAaaaTAaTaAGAG	TGAAGGAAC	CTCTcAaTAaacT_AGGTAT-TGAAGGAAC-ATACCTcAaaaTAaTaAGAG	CTCTCAATAAACTAGGTATTGAAGGAACATACCTCAAAATAATAAGA
4332	4379	22	6	CTCTcAaTAaacT_AGGTAT_T	AcATACCTcAaaaTAaTaAGAG	GAAGGA	CTCTcAaTAaacT_AGGTAT_T-GAAGGA-AcATACCTcAaaaTAaTaAGAG	CTCTCAATAAACTAGGTATTGAAGGAACATACCTCAAAATAATAAGAG
4332	4379	20	9	CTCTcAaTAaacT_AGGTAT	ATACCTcAaaaTAaTaAGAG	TGAAGGAAC	CTCTcAaTAaacT_AGGTAT-TGAAGGAAC-ATACCTcAaaaTAaTaAGAG	CTCTCAATAAACTAGGTATTGAAGGAACATACCTCAAAATAATAAGAG
4332	4379	21	8	CTCTcAaTAaacT_AGGTAtT	A_TACCTcAaaaTAaTaAGAG	GAAGGAAC	CTCTcAaTAaacT_AGGTAtT-GAAGGAAC-A_TACCTcAaaaTAaTaAGAG	CTCTCAATAAACTAGGTATTGAAGGAACATACCTCAAAATAATAAGAG
4332	4379	22	6	CTCTcAaTAaacT_AGGTAtTG	CA_TACCTcAaaaTAaTaAGAG	AAGGAA	CTCTcAaTAaacT_AGGTAtTG-AAGGAA-CA_TACCTcAaaaTAaTaAGAG	CTCTCAATAAACTAGGTATTGAAGGAACATACCTCAAAATAATAAGAG
4466	4519	23	10	TGCCCTctCtCAccAC_TCCtAT	ATtGGAaGTtcTG_GccAGGGCA	TCAACATAGT	TGCCCTctCtCAccAC_TCCtAT-TCAACATAGT-ATtGGAaGTtcTG_GccAGGGCA	TGCCCTCTCTCACCACTCCTATTCAACATAGTATTGGAAGTTCTGGCCAGGGCA
4944	4992	22	9	AA_GT_AAtTtaTAGaTTcAAT	ATTaAA_CTAccA_TTgACaTT	GCTATTCCC	AA_GT_AAtTtaTAGaTTcAAT-GCTATTCCC-ATTaAA_CTAccA_TTgACaTT	AAGTAATTTATAGATTCAATGCTATTCCCATTAAACTACCATTGACATT
4944	4992	23	7	AA_GT_AAtTtaTAGaTTcAATG	CATTaAA_CTAccA_TTgACaTT	CTATTCC	AA_GT_AAtTtaTAGaTTcAATG-CTATTCC-CATTaAA_CTAccA_TTgACaTT	AAGTAATTTATAGATTCAATGCTATTCCCATTAAACTACCATTGACATT
4951	4996	22	7	TtAtAG_AT_TCAATGcTA_TT	AAcTAcCATTGAcATtCT_TcA	CCCATTA	TtAtAG_AT_TCAATGcTA_TT-CCCATTA-AAcTAcCATTGAcATtCT_TcA	TTATAGATTCAATGCTATTCCCATTAAACTACCATTGACATTCTTC
4951	4996	21	8	TtAtAG_AT_TCAATGcTAtT	AcTAcCATTGAcATtCT_TcA	CCCATTAA	TtAtAG_AT_TCAATGcTAtT-CCCATTAA-AcTAcCATTGAcATtCT_TcA	TTATAGATTCAATGCTATTCCCATTAAACTACCATTGACATTCTTC
4951	4997	22	7	TtAtAG_AT_TCAATGcTA_TT	AAcTAcCATTGAcATtCT_TcA	CCCATTA	TtAtAG_AT_TCAATGcTA_TT-CCCATTA-AAcTAcCATTGAcATtCT_TcA	TTATAGATTCAATGCTATTCCCATTAAACTACCATTGACATTCTTCA
4951	4997	22	8	TtAtAG_AT_TCAATGcTA_TT	AAcTAcCATTGAcATtCT_TcA	CCCATTAA	TtAtAG_AT_TCAATGcTA_TT-CCCATTAA-AAcTAcCATTGAcATtCT_TcA	TTATAGATTCAATGCTATTCCCATTAAACTACCATTGACATTCTTCA
4951	4997	21	9	TtAtAG_AT_TCAATGcTAtT	AcTAcCATTGAcATtCT_TcA	CCCATTAAA	TtAtAG_AT_TCAATGcTAtT-CCCATTAAA-AcTAcCATTGAcATtCT_TcA	TTATAGATTCAATGCTATTCCCATTAAACTACCATTGACATTCTTCA
4982	5032	23	8	CCAT_TGAcATTcTTcAcAgAaT	AcTaTtTtAA_AAT_TCAtATGG	TAGAAAAA	CCAT_TGAcATTcTTcAcAgAaT-TAGAAAAA-AcTaTtTtAA_AAT_TCAtATGG	CCATTGACATTCTTCACAGAATTAGAAAAAACTATTTTAAAATTCATATGG
4982	5032	24	6	CCAT_TGAcATTcTTcAcAgAaTT	AAcTaTtTtAA_AAT_TCAtATGG	AGAAAA	CCAT_TGAcATTcTTcAcAgAaTT-AGAAAA-AAcTaTtTtAA_AAT_TCAtATGG	CCATTGACATTCTTCACAGAATTAGAAAAAACTATTTTAAAATTCATATGG
4982	5032	26	6	CCAT_TGAcATTcTTcAcAgAAtTAG	CTA_TT_T_T_AA_AAT_TCAtATGG	AAAAAA	CCAT_TGAcATTcTTcAcAgAAtTAG-AAAAAA-CTA_TT_T_T_AA_AAT_TCAtATGG	CCATTGACATTCTTCACAGAATTAGAAAAAACTATTTTAAAATTCATATGG
4991	5034	21	6	TTCttCAcA_GAATTagAAAA	TTTTaaAATTCaTaTG__GAA	AAACTA	TTCttCAcA_GAATTagAAAA-AAACTA-TTTTaaAATTCaTaTG__GAA	TTCTTCACAGAATTAGAAAAAACTATTTTAAAATTCATATGGAA
4992	5034	21	5	TTCttCAcA_GAATTagAAAA	TTTTaaAATTCaTaTG__GAA	AACTA	TTCttCAcA_GAATTagAAAA-AACTA-TTTTaaAATTCaTaTG__GAA	TCTTCACAGAATTAGAAAAAACTATTTTAAAATTCATATGGAA
4991	5034	23	2	TTCttCAcA_GAATTagAAAA_A	TaTTTTaaAATTCaTaTG__GAA	AC	TTCttCAcA_GAATTagAAAA_A-AC-TaTTTTaaAATTCaTaTG__GAA	TTCTTCACAGAATTAGAAAAAACTATTTTAAAATTCATATGGAA
4992	5034	20	5	TcTtCAcA_GAATTagAAAA	TTTTaaAATTCaTaTGgA_A	AACTA	TcTtCAcA_GAATTagAAAA-AACTA-TTTTaaAATTCaTaTGgA_A	TCTTCACAGAATTAGAAAAAACTATTTTAAAATTCATATGGAA
4992	5034	22	1	TcTtCAcA_GAATTagAAAAaA	TaTTTTaaAATTCaTaTGgA_A	C	TcTtCAcA_GAATTagAAAAaA-C-TaTTTTaaAATTCaTaTGgA_A	TCTTCACAGAATTAGAAAAAACTATTTTAAAATTCATATGGAA
4994	5033	20	2	TtCAcA_GAATTagAAAAaA	TaTTTTaaAATTCaTaTGgA	CT	TtCAcA_GAATTagAAAAaA-CT-TaTTTTaaAATTCaTaTGgA	TTCACAGAATTAGAAAAAACTATTTTAAAATTCATATGGA
5811	5852	21	4	cAATgAgATA_CCA_TCTcAC	GTcAGAaTGGcTAT_T_ATTa	ACCA	cAATgAgATA_CCA_TCTcAC-ACCA-GTcAGAaTGGcTAT_T_ATTa	CAATGAGATACCATCTCACACCAGTCAGAATGGCTATTATTA
5812	5851	20	4	AATgAgATA_CCA_TCTcAC	GTcAGAaTGGcTAT_T_ATT	ACCA	AATgAgATA_CCA_TCTcAC-ACCA-GTcAGAaTGGcTAT_T_ATT	AATGAGATACCATCTCACACCAGTCAGAATGGCTATTATT
5812	5851	21	2	AATgAgATA_CCA_TCTcACa	aGTcAGAaTGGcTAT_T_ATT	CC	AATgAgATA_CCA_TCTcACa-CC-aGTcAGAaTGGcTAT_T_ATT	AATGAGATACCATCTCACACCAGTCAGAATGGCTATTATT
5893	5943	22	9	AAaaG__GAACgctTTTACACT	AGTGTAAAttaGTTCaaCcaTT	GTTGGTGGG	AAaaG__GAACgctTTTACACT-GTTGGTGGG-AGTGTAAAttaGTTCaaCcaTT	AAAAGGAACGCTTTTACACTGTTGGTGGGAGTGTAAATTAGTTCAACCATT
6070	6119	21	10	TAtGTTcATTgCA_GcaCTaT	AaAGa_CaTGgAATcAACcTA	TCACAATAGC	TAtGTTcATTgCA_GcaCTaT-TCACAATAGC-AaAGa_CaTGgAATcAACcTA	TATGTTCATTGCAGCACTATTCACAATAGCAAAGACATGGAATCAACCTA
6070	6119	22	9	TAtGTTcATTgCA_GcaCTaTT	AA_AGa_CaTGgAATcAACcTA	CACAATAGC	TAtGTTcATTgCA_GcaCTaTT-CACAATAGC-AA_AGa_CaTGgAATcAACcTA	TATGTTCATTGCAGCACTATTCACAATAGCAAAGACATGGAATCAACCTA
6152	6189	20	0	ATGtGgTaCATA_TAcaCCA	TGGaaTAcTATGcAgC_CAT		ATGtGgTaCATA_TAcaCCA-TGGaaTAcTATGcAgC_CAT	ATGTGGTACATATACACCATGGAATACTATGCAGCCAT
6180	6228	23	6	ATgCA_G_CCaTaaAAAGGA_AT	ATgTCCTTTgcAgGGaCaTGgAT	GAGATC	ATgCA_G_CCaTaaAAAGGA_AT-GAGATC-ATgTCCTTTgcAgGGaCaTGgAT	ATGCAGCCATAAAAAGGAATGAGATCATGTCCTTTGCAGGGACATGGAT
6180	6228	24	4	ATgCA_G_CCaTaaAAAGGA_ATG	CATgTCCTTTgcAgGGaCaTGgAT	AGAT	ATgCA_G_CCaTaaAAAGGA_ATG-AGAT-CATgTCCTTTgcAgGGaCaTGgAT	ATGCAGCCATAAAAAGGAATGAGATCATGTCCTTTGCAGGGACATGGAT
6180	6228	25	2	ATgCA_G_CCaTaaAAAGGA_ATGA	TCATgTCCTTTgcAgGGaCaTGgAT	GA	ATgCA_G_CCaTaaAAAGGA_ATGA-GA-TCATgTCCTTTgcAgGGaCaTGgAT	ATGCAGCCATAAAAAGGAATGAGATCATGTCCTTTGCAGGGACATGGAT
6183	6225	22	2	CA_G_CCaTaaAAAGGA_ATGA	TCATgTCCTTTgcAgGGaCaTG	GA	CA_G_CCaTaaAAAGGA_ATGA-GA-TCATgTCCTTTgcAgGGaCaTG	CAGCCATAAAAAGGAATGAGATCATGTCCTTTGCAGGGACATG
6183	6225	22	3	CA_G_CCaTaaAAAGGA_ATGA	TCATgTCCTTTgcAgGGaCaTG	GAT	CA_G_CCaTaaAAAGGA_ATGA-GAT-TCATgTCCTTTgcAgGGaCaTG	CAGCCATAAAAAGGAATGAGATCATGTCCTTTGCAGGGACATG
6209	6259	22	9	TccTTTGCaG_GGA_cATGGaT	AgCCATtaTCCtCaGCAAActA	GGAGCTGGA	TccTTTGCaG_GGA_cATGGaT-GGAGCTGGA-AgCCATtaTCCtCaGCAAActA	TCCTTTGCAGGGACATGGATGGAGCTGGAAGCCATTATCCTCAGCAAACTA
6283	6330	21	8	CCgcaTGTTCTCAcTtA_TaA	TgAaTgA_TGAGAACAcatGG	GTGGGAGC	CCgcaTGTTCTCAcTtA_TaA-GTGGGAGC-TgAaTgA_TGAGAACAcatGG	CCGCATGTTCTCACTTATAAGTGGGAGCTGAATGATGAGAACACATGG
6283	6330	22	6	CCgcaTGTTCTCAcTtA_TaAG	CTgAaTgA_TGAGAACAcatGG	TGGGAG	CCgcaTGTTCTCAcTtA_TaAG-TGGGAG-CTgAaTgA_TGAGAACAcatGG	CCGCATGTTCTCACTTATAAGTGGGAGCTGAATGATGAGAACACATGG
>L1PA12
392	429	21	0	CCnGG_AGCCttAGAtA_CCC	GGGcTtTCTg_GGCTtCCcGG		CCnGG_AGCCttAGAtA_CCC-GGGcTtTCTg_GGCTtCCcGG	CCNGGAGCCTTAGATACCCGGGCTTTCTGGGCTTCCCG
392	430	20	1	CCnGG_AGCCttAGAtAcCC	GGcTtTCTg_GGCTtCCcGG	G	CCnGG_AGCCttAGAtAcCC-G-GGcTtTCTg_GGCTtCCcGG	CCNGGAGCCTTAGATACCCGGGCTTTCTGGGCTTCCCGG
673	723	23	10	CCaTTCCaGCCttCGG___GCTT	AAGCtgaCCGggGGC_GGAA_GG	TGGAGAGTCC	CCaTTCCaGCCttCGG___GCTT-TGGAGAGTCC-AAGCtgaCCGggGGC_GGAA_GG	CCATTCCAGCCTTCGGGCTTTGGAGAGTCCAAGCTGACCGGGGGCGGAAGG
676	721	23	5	TTCCaGCCttCGG___GCtTTGG	CCAA_GCtgaCCGggGGC_GGAA	AGAGT	TTCCaGCCttCGG___GCtTTGG-AGAGT-CCAA_GCtgaCCGggGGC_GGAA	TTCCAGCCTTCGGGCTTTGGAGAGTCCAAGCTGACCGGGGGCGGAA
676	721	24	3	TTCCaGCCttCGG___GCtTTGGA	TCCAA_GCtgaCCGggGGC_GGAA	GAG	TTCCaGCCttCGG___GCtTTGGA-GAG-TCCAA_GCtgaCCGggGGC_GGAA	TTCCAGCCTTCGGGCTTTGGAGAGTCCAAGCTGACCGGGGGCGGAA
850	898	20	9	GtGttCTCCGgCCgAcaGAG	CTCccTgGGaCGGAGctCcC	ATTTGAAAC	GtGttCTCCGgCCgAcaGAG-ATTTGAAAC-CTCccTgGGaCGGAGctCcC	GTGTTCTCCGGCCGACAGAGATTTGAAACCTCCCTGGGACGGAGCTCCC
852	896	20	5	GttCTCCGgCCgAcaGAGaT	AcCTCccTgGGaCGGAGctC	TTGAA	GttCTCCGgCCgAcaGAGaT-TTGAA-AcCTCccTgGGaCGGAGctC	GTTCTCCGGCCGACAGAGATTTGAAACCTCCCTGGGACGGAGCTC
852	896	21	3	GttCTCCGgCCgAcaGAGaTT	AAcCTCccTgGGaCGGAGctC	TGA	GttCTCCGgCCgAcaGAGaTT-TGA-AAcCTCccTgGGaCGGAGctC	GTTCTCCGGCCGACAGAGATTTGAAACCTCCCTGGGACGGAGCTC
852	896	22	1	GttCTCCGgCCgAcaGAGaTTT	AAAcCTCccTgGGaCGGAGctC	G	GttCTCCGgCCgAcaGAGaTTT-G-AAAcCTCccTgGGaCGGAGctC	GTTCTCCGGCCGACAGAGATTTGAAACCTCCCTGGGACGGAGCTC
1082	1129	21	8	CGG_GAcCtcCCaaCcGGGGT	ACCCCtGccGGt_GtTCtCCG	CTCCAGCC	CGG_GAcCtcCCaaCcGGGGT-CTCCAGCC-ACCCCtGccGGt_GtTCtCCG	CGGGACCTCCCAACCGGGGTCTCCAGCCACCCCTGCCGGTGTTCTCCG
1120	1168	20	9	GtGttCTCCGgCCgAcaGAG	CTCccTgGGaCGGAGctCcC	ATTTSWAAC	GtGttCTCCGgCCgAcaGAG-ATTTSWAAC-CTCccTgGGaCGGAGctCcC	GTGTTCTCCGGCCGACAGAGATTTSWAACCTCCCTGGGACGGAGCTCCC
1122	1166	20	5	GttCTCCGgCCgAcaGAGaT	AcCTCccTgGGaCGGAGctC	TTSWA	GttCTCCGgCCgAcaGAGaT-TTSWA-AcCTCccTgGGaCGGAGctC	GTTCTCCGGCCGACAGAGATTTSWAACCTCCCTGGGACGGAGCTC
1122	1166	21	3	GttCTCCGgCCgAcaGAGaTT	AAcCTCccTgGGaCGGAGctC	TSW	GttCTCCGgCCgAcaGAGaTT-TSW-AAcCTCccTgGGaCGGAGctC	GTTCTCCGGCCGACAGAGATTTSWAACCTCCCTGGGACGGAGCTC
1216	1261	22	5	TTcCAGCCttCGG__GCtTtGG	CCgAgGCgaCCGggGGCTG_AA	AGNGT	TTcCAGCCttCGG__GCtTtGG-AGNGT-CCgAgGCgaCCGggGGCTG_AA	TTCCAGCCTTCGGGCTTTGGAGNGTCCGAGGCGACCGGGGGCTGAA
1216	1261	23	3	TTcCAGCCttCGG__GCtTtGGA	TCCgAgGCgaCCGggGGCTG_AA	GNG	TTcCAGCCttCGG__GCtTtGGA-GNG-TCCgAgGCgaCCGggGGCTG_AA	TTCCAGCCTTCGGGCTTTGGAGNGTCCGAGGCGACCGGGGGCTGAA
1409	1457	23	8	CAgGtCC_GtaCCT_CC_CTGGG	CCCAGaGGgAGGggCaGG_C_TG	ACGGAGCT	CAgGtCC_GtaCCT_CC_CTGGG-ACGGAGCT-CCCAGaGGgAGGggCaGG_C_TG	CAGGTCCGTACCTCCCTGGGACGGAGCTCCCAGAGGGAGGGGCAGGCTG
1409	1457	22	9	CAgGtCC_GtaCCTCCCT_gGG	CCagAGGGAGGggCaGG_C_TG	ACGGAGCTC	CAgGtCC_GtaCCTCCCT_gGG-ACGGAGCTC-CCagAGGGAGGggCaGG_C_TG	CAGGTCCGTACCTCCCTGGGACGGAGCTCCCAGAGGGAGGGGCAGGCTG
1409	1457	24	6	CAgGtCC_GtaCCT_CC_CTGGGA	TCCCAGaGGgAGGggCaGG_C_TG	CGGAGC	CAgGtCC_GtaCCT_CC_CTGGGA-CGGAGC-TCCCAGaGGgAGGggCaGG_C_TG	CAGGTCCGTACCTCCCTGGGACGGAGCTCCCAGAGGGAGGGGCAGGCTG
1412	1455	23	3	GtCC_GtaCCT_CC_CTGGGAcG	C_TCCCAGaGGgAGGggCaGG_C	GAG	GtCC_GtaCCT_CC_CTGGGAcG-GAG-C_TCCCAGaGGgAGGggCaGG_C	GTCCGTACCTCCCTGGGACGGAGCTCCCAGAGGGAGGGGCAGGC
1414	1454	22	0	CC_GtaCCTCCCTggGacGGAG	CTCC__CagAGGGAGGggCaGG		CC_GtaCCTCCCTggGacGGAG-CTCC__CagAGGGAGGggCaGG	CCGTACCTCCCTGGGACGGAGCTCCCAGAGGGAGGGGCAGG
1548	1598	23	8	AcCGcaGCAgCCCtACGgAAaAG	CTgTTaCGT_GGG_TGCc_CGtT	TGGCCAGA	AcCGcaGCAgCCCtACGgAAaAG-TGGCCAGA-CTgTTaCGT_GGG_TGCc_CGtT	ACCGCAGCAGCCCTACGGAAAAGTGGCCAGACTGTTACGTGGGTGCCCGTT
1552	1596	21	7	C_aGCAgCCCtACGgAAaAGT	ACTgTTaCGT_GGG_TGCccG	TGGCCAG	C_aGCAgCCCtACGgAAaAGT-TGGCCAG-ACTgTTaCGT_GGG_TGCccG	CAGCAGCCCTACGGAAAAGTGGCCAGACTGTTACGTGGGTGCCCG
1548	1598	24	6	AcCGcaGCAgCCCtACGgAAaAGT	ACTgTTaCGT_GGG_TGCc_CGtT	GGCCAG	AcCGcaGCAgCCCtACGgAAaAGT-GGCCAG-ACTgTTaCGT_GGG_TGCc_CGtT	ACCGCAGCAGCCCTACGGAAAAGTGGCCAGACTGTTACGTGGGTGCCCGTT
1554	1593	21	2	GCAgCCCtACGgAAaAG__TG	CAgaCTgTTaCGT_GGG_TGC	GC	GCAgCCCtACGgAAaAG__TG-GC-CAgaCTgTTaCGT_GGG_TGC	GCAGCCCTACGGAAAAGTGGCCAGACTGTTACGTGGGTGC
1552	1596	21	6	C_aGCAgCCCtACGgAAaAGT	ACTgTTaCGT_GGG_TGCccG	GGCCAG	C_aGCAgCCCtACGgAAaAGT-GGCCAG-ACTgTTaCGT_GGG_TGCccG	CAGCAGCCCTACGGAAAAGTGGCCAGACTGTTACGTGGGTGCCCG
1554	1593	22	0	GCAgCCCtACGgAAaAG__TGG	CCAgaCTgTTaCGT_GGG_TGC		GCAgCCCtACGgAAaAG__TGG-CCAgaCTgTTaCGT_GGG_TGC	GCAGCCCTACGGAAAAGTGGCCAGACTGTTACGTGGGTGC
1555	1593	21	1	GCAgCCCtACGgAAaAGT_gG	CagACTgTTaCGT_GGG_TGC	C	GCAgCCCtACGgAAaAGT_gG-C-CagACTgTTaCGT_GGG_TGC	CAGCCCTACGGAAAAGTGGCCAGACTGTTACGTGGGTGC
1614	1653	20	2	CGGGcaGGT_cCTccAGGCC	GGCCTccAGccACCc_CCCG	TG	CGGGcaGGT_cCTccAGGCC-TG-GGCCTccAGccACCc_CCCG	CGGGCAGGTCCTCCAGGCCTGGGCCTCCAGCCACCCCCCG
1700	1744	21	5	C_CTcCAGgGGCaAcTGaaAG	CTgcCAcT_GCCtCTGcAGtG	CCTCT	C_CTcCAGgGGCaAcTGaaAG-CCTCT-CTgcCAcT_GCCtCTGcAGtG	CCTCCAGGGGCAACTGAAAGCCTCTCTGCCACTGCCTCTGCAGTG
1822	1866	22	5	GT_cGACCCaaGGaGAgGA_GG	CCgTC_TC_CCacGGGTCccAC	CCAGT	GT_cGACCCaaGGaGAgGA_GG-CCAGT-CCgTC_TC_CCacGGGTCccAC	GTCGACCCAAGGAGAGGAGGCCAGTCCGTCTCCCACGGGTCCCAC
1877	1918	22	2	CTGcTcGtCaCC_AGaCA_GGG	CCCcTGgCTtGG_GcCcA_CAG	AA	CTGcTcGtCaCC_AGaCA_GGG-AA-CCCcTGgCTtGG_GcCcA_CAG	CTGCTCGTCACCAGACAGGGAACCCCTGGCTTGGGCCCACAG
1878	1918	21	3	CTGcTcGtCaCC_AGaCAGGG	CCCTGgCTtGG_GcCcA_CAG	AAC	CTGcTcGtCaCC_AGaCAGGG-AAC-CCCTGgCTtGG_GcCcA_CAG	TGCTCGTCACCAGACAGGGAACCCCTGGCTTGGGCCCACAG
1960	2006	21	6	TgaccTGCaTcTCT_CTGGGG	CCCCAGgAGAcAaGCAaangA	TGGAGC	TgaccTGCaTcTCT_CTGGGG-TGGAGC-CCCCAGgAGAcAaGCAaangA	TGACCTGCATCTCTCTGGGGTGGAGCCCCCAGGAGACAAGCAAANGA
1963	2003	20	3	ccTGCaTcTCT_CTGGGGtG	C_CCCCAGgAGAcAaGCAaa	GAG	ccTGCaTcTCT_CTGGGGtG-GAG-C_CCCCAGgAGAcAaGCAaa	CCTGCATCTCTCTGGGGTGGAGCCCCCAGGAGACAAGCAAA
2027	2070	21	4	TaAgGTcCCTTCCtCtgC_TG	CAaGttGgGGAAGGaACaT_A	CCTC	TaAgGTcCCTTCCtCtgC_TG-CCTC-CAaGttGgGGAAGGaACaT_A	TAAGGTCCCTTCCTCTGCTGCCTCCAAGTTGGGGAAGGAACATA
2740	2778	21	1	A_CC_TCTcCAGCaagGGTTC	GAACCag_GCTG_AGAtGGcT	T	A_CC_TCTcCAGCaagGGTTC-T-GAACCag_GCTG_AGAtGGcT	ACCTCTCCAGCAAGGGTTCTGAACCAGGCTGAGATGGCT
3187	3230	22	3	TTGGaaAAcaTaTtTCA_GGAT	ATCCaTGAgA_Ac_TTccCCAA	ATC	TTGGaaAAcaTaTtTCA_GGAT-ATC-ATCCaTGAgA_Ac_TTccCCAA	TTGGAAAACATATTTCAGGATATCATCCATGAGAACTTCCCCAA
3736	3782	21	7	GTTAGcA_TcATgATGacaGG	CCacaCAT_ATcAaTaCTAAC	ATCAAAT	GTTAGcA_TcATgATGacaGG-ATCAAAT-CCacaCAT_ATcAaTaCTAAC	GTTAGCATCATGATGACAGGATCAAATCCACACATATCAATACTAAC
3736	3782	22	5	GTTAGcA_TcATgATGacaGGA	TCCacaCAT_ATcAaTaCTAAC	TCAAA	GTTAGcA_TcATgATGacaGGA-TCAAA-TCCacaCAT_ATcAaTaCTAAC	GTTAGCATCATGATGACAGGATCAAATCCACACATATCAATACTAAC
3736	3782	23	3	GTTAGcA_TcATgATGacaGGAT	ATCCacaCAT_ATcAaTaCTAAC	CAA	GTTAGcA_TcATgATGacaGGAT-CAA-ATCCacaCAT_ATcAaTaCTAAC	GTTAGCATCATGATGACAGGATCAAATCCACACATATCAATACTAAC
5177	5226	22	7	CAG_ccGAATtcTACCAGaTgT	AgAgCTGGTAccATTCctaCTG	ACAAAGA	CAG_ccGAATtcTACCAGaTgT-ACAAAGA-AgAgCTGGTAccATTCctaCTG	CAGCCGAATTCTACCAGATGTACAAAGAAGAGCTGGTACCATTCCTACTG
5234	5276	21	3	TccAAaaAaTTgA_GGAGGAG	CTCCTCCcT_AAcTcaTTctA	GGA	TccAAaaAaTTgA_GGAGGAG-GGA-CTCCTCCcT_AAcTcaTTctA	TCCAAAAAATTGAGGAGGAGGGACTCCTCCCTAACTCATTCTA
5234	5279	22	6	TcCAaAaAAtTGAG_gA_GGAG	CTCCcTaaCTCA_TTcTaTG_A	GGACTC	TcCAaAaAAtTGAG_gA_GGAG-GGACTC-CTCCcTaaCTCA_TTcTaTG_A	TCCAAAAAATTGAGGAGGAGGGACTCCTCCCTAACTCATTCTATGA
5234	5279	23	4	TcCAaAaAAtTGAG_gA_GGAGG	CCTCCcTaaCTCA_TTcTaTG_A	GACT	TcCAaAaAAtTGAG_gA_GGAGG-GACT-CCTCCcTaaCTCA_TTcTaTG_A	TCCAAAAAATTGAGGAGGAGGGACTCCTCCCTAACTCATTCTATGA
5236	5278	23	1	CAaAaAAtTGAG_gA_GGAGG_G	CtCCTCCcTaaCTCA_TTcTaTG	A	CAaAaAAtTGAG_gA_GGAGG_G-A-CtCCTCCcTaaCTCA_TTcTaTG	CAAAAAATTGAGGAGGAGGGACTCCTCCCTAACTCATTCTATG
5236	5278	21	4	CAaAaAAtTGAG_gA_GGAGG	CCTCCcTaaCTCA_TTcTaTG	GACT	CAaAaAAtTGAG_gA_GGAGG-GACT-CCTCCcTaaCTCA_TTcTaTG	CAAAAAATTGAGGAGGAGGGACTCCTCCCTAACTCATTCTATG
5236	5278	22	3	CAaAaAAtTGAG_gA_GGAgGG	CC_TCCcTaaCTCA_TTcTaTG	ACT	CAaAaAAtTGAG_gA_GGAgGG-ACT-CC_TCCcTaaCTCA_TTcTaTG	CAAAAAATTGAGGAGGAGGGACTCCTCCCTAACTCATTCTATG
5236	5278	23	1	CAaAaAAtTGAG_gA_GGAgGGA	TCC_TCCcTaaCTCA_TTcTaTG	C	CAaAaAAtTGAG_gA_GGAgGGA-C-TCC_TCCcTaaCTCA_TTcTaTG	CAAAAAATTGAGGAGGAGGGACTCCTCCCTAACTCATTCTATG
5340	5390	21	10	GCcAaTATccTTGaTGAacAT	ATccTCAaCAAa_ATAcTaGC	CGATGCAAAA	GCcAaTATccTTGaTGAacAT-CGATGCAAAA-ATccTCAaCAAa_ATAcTaGC	GCCAATATCCTTGATGAACATCGATGCAAAAATCCTCAACAAAATACTAGC
5594	5640	20	9	CTCTcAaTAaacT_AGGTAT	ATACCTcAaaaTAaTaAGAG	TGAAGGAAC	CTCTcAaTAaacT_AGGTAT-TGAAGGAAC-ATACCTcAaaaTAaTaAGAG	CTCTCAATAAACTAGGTATTGAAGGAACATACCTCAAAATAATAAGA
5594	5641	22	6	CTCTcAaTAaacT_AGGTAT_T	AcATACCTcAaaaTAaTaAGAG	GAAGGA	CTCTcAaTAaacT_AGGTAT_T-GAAGGA-AcATACCTcAaaaTAaTaAGAG	CTCTCAATAAACTAGGTATTGAAGGAACATACCTCAAAATAATAAGAG
5594	5641	20	9	CTCTcAaTAaacT_AGGTAT	ATACCTcAaaaTAaTaAGAG	TGAAGGAAC	CTCTcAaTAaacT_AGGTAT-TGAAGGAAC-ATACCTcAaaaTAaTaAGAG	CTCTCAATAAACTAGGTATTGAAGGAACATACCTCAAAATAATAAGAG
5594	5641	21	8	CTCTcAaTAaacT_AGGTAtT	A_TACCTcAaaaTAaTaAGAG	GAAGGAAC	CTCTcAaTAaacT_AGGTAtT-GAAGGAAC-A_TACCTcAaaaTAaTaAGAG	CTCTCAATAAACTAGGTATTGAAGGAACATACCTCAAAATAATAAGAG
5594	5641	22	6	CTCTcAaTAaacT_AGGTAtTG	CA_TACCTcAaaaTAaTaAGAG	AAGGAA	CTCTcAaTAaacT_AGGTAtTG-AAGGAA-CA_TACCTcAaaaTAaTaAGAG	CTCTCAATAAACTAGGTATTGAAGGAACATACCTCAAAATAATAAGAG
5806	5856	23	9	GgCATC__CAAAtAGGaaGAgAG	CTaTC__CCTgTTTGcaGATGaC	GAAGTCAAA	GgCATC__CAAAtAGGaaGAgAG-GAAGTCAAA-CTaTC__CCTgTTTGcaGATGaC	GGCATCCAAATAGGAAGAGAGGAAGTCAAACTATCCCTGTTTGCAGATGAC
5808	5854	21	9	CATC__CAAAtAGGaaGAgAG	CTaTC__CCTgTTTGcaGATG	GAAGTCAAA	CATC__CAAAtAGGaaGAgAG-GAAGTCAAA-CTaTC__CCTgTTTGcaGATG	CATCCAAATAGGAAGAGAGGAAGTCAAACTATCCCTGTTTGCAGATG
5835	5885	22	10	ACTATccctGTTTgC_AGATgA	T_ATCTaGaAAACccc_ATAGT	CATGATTCTA	ACTATccctGTTTgC_AGATgA-CATGATTCTA-T_ATCTaGaAAACccc_ATAGT	ACTATCCCTGTTTGCAGATGACATGATTCTATATCTAGAAAACCCCATAGT
6244	6294	26	6	CCA_ATGAcATTcTTcAcAgAAcTAG	CTA_TT_T_T_AA_AAT_TCATaTGG	AAAAAA	CCA_ATGAcATTcTTcAcAgAAcTAG-AAAAAA-CTA_TT_T_T_AA_AAT_TCATaTGG	CCAATGACATTCTTCACAGAACTAGAAAAAACTATTTTAAAATTCATATGG
7073	7114	21	4	cAATgAgATA_CCA_TCTcAC	GTcAGAaTGGcTAT_T_ATTa	ACCA	cAATgAgATA_CCA_TCTcAC-ACCA-GTcAGAaTGGcTAT_T_ATTa	CAATGAGATACCATCTCACACCAGTCAGAATGGCTATTATTA
7074	7113	20	4	AATgAgATA_CCA_TCTcAC	GTcAGAaTGGcTAT_T_ATT	ACCA	AATgAgATA_CCA_TCTcAC-ACCA-GTcAGAaTGGcTAT_T_ATT	AATGAGATACCATCTCACACCAGTCAGAATGGCTATTATT
7074	7113	21	2	AATgAgATA_CCA_TCTcACa	aGTcAGAaTGGcTAT_T_ATT	CC	AATgAgATA_CCA_TCTcACa-CC-aGTcAGAaTGGcTAT_T_ATT	AATGAGATACCATCTCACACCAGTCAGAATGGCTATTATT
7094	7142	21	9	CaGtCAGaAT_gGcTATTaTT	AAaAATAaCagATgCTGgC_G	AAAAAGTCA	CaGtCAGaAT_gGcTATTaTT-AAAAAGTCA-AAaAATAaCagATgCTGgC_G	CAGTCAGAATGGCTATTATTAAAAAGTCAAAAAATAACAGATGCTGGCG
7155	7205	22	9	AAaaG__GAACgctTTTACACT	AGTGTAAAttaGTTCaaCcaTT	GTTGGTGGG	AAaaG__GAACgctTTTACACT-GTTGGTGGG-AGTGTAAAttaGTTCaaCcaTT	AAAAGGAACGCTTTTACACTGTTGGTGGGAGTGTAAATTAGTTCAACCATT
7291	7341	22	9	AAgGAAtATAaATcGTtC_TaT	AcAtGcAC_ATgTATgTTCaTT	TATAAAGAC	AAgGAAtATAaATcGTtC_TaT-TATAAAGAC-AcAtGcAC_ATgTATgTTCaTT	AAGGAATATAAATCGTTCTATTATAAAGACACATGCACATGTATGTTCATT
7291	7341	23	8	AAgGAAtATAaATcGTtCtAT_T	AcAT_GcAC_ATgTATgTTCaTT	ATAAAGAC	AAgGAAtATAaATcGTtCtAT_T-ATAAAGAC-AcAT_GcAC_ATgTATgTTCaTT	AAGGAATATAAATCGTTCTATTATAAAGACACATGCACATGTATGTTCATT
7294	7338	22	4	GAAtATAaATcGTtCtAT_TaT	AcAcAT_GcAC_ATgTATgTTC	AAAG	GAAtATAaATcGTtCtAT_TaT-AAAG-AcAcAT_GcAC_ATgTATgTTC	GAATATAAATCGTTCTATTATAAAGACACATGCACATGTATGTTC
7305	7348	20	4	GTtCTattATaAAgAcACAT	ATGTaTgTTcATtgcAGcAC	GCAC	GTtCTattATaAAgAcACAT-GCAC-ATGTaTgTTcATtgcAGcAC	GTTCTATTATAAAGACACATGCACATGTATGTTCATTGCAGCAC
7305	7348	21	2	GTtCTattATaAAgAcACATG	CATGTaTgTTcATtgcAGcAC	CA	GTtCTattATaAAgAcACATG-CA-CATGTaTgTTcATtgcAGcAC	GTTCTATTATAAAGACACATGCACATGTATGTTCATTGCAGCAC
7328	7370	22	3	CATGTaTgTT_C_ATTGcaGcA	TtCa_CAATaGcAA_AgACATG	CTA	CATGTaTgTT_C_ATTGcaGcA-CTA-TtCa_CAATaGcAA_AgACATG	CATGTATGTTCATTGCAGCACTATTCACAATAGCAAAGACATG
7414	7451	20	0	ATGtGgTaCATA_TAcaCCA	TGGaaTAcTATGcAgC_CAT		ATGtGgTaCATA_TAcaCCA-TGGaaTAcTATGcAgC_CAT	ATGTGGTACATATACACCATGGAATACTATGCAGCCAT
7442	7490	23	6	ATgCA_G_CCaTaaAAAGGA_AT	ATgTCCTTTgcAgGGaCaTGgAT	GAGATC	ATgCA_G_CCaTaaAAAGGA_AT-GAGATC-ATgTCCTTTgcAgGGaCaTGgAT	ATGCAGCCATAAAAAGGAATGAGATCATGTCCTTTGCAGGGACATGGAT
7442	7490	24	4	ATgCA_G_CCaTaaAAAGGA_ATG	CATgTCCTTTgcAgGGaCaTGgAT	AGAT	ATgCA_G_CCaTaaAAAGGA_ATG-AGAT-CATgTCCTTTgcAgGGaCaTGgAT	ATGCAGCCATAAAAAGGAATGAGATCATGTCCTTTGCAGGGACATGGAT
7442	7490	25	2	ATgCA_G_CCaTaaAAAGGA_ATGA	TCATgTCCTTTgcAgGGaCaTGgAT	GA	ATgCA_G_CCaTaaAAAGGA_ATGA-GA-TCATgTCCTTTgcAgGGaCaTGgAT	ATGCAGCCATAAAAAGGAATGAGATCATGTCCTTTGCAGGGACATGGAT
7445	7487	22	2	CA_G_CCaTaaAAAGGA_ATGA	TCATgTCCTTTgcAgGGaCaTG	GA	CA_G_CCaTaaAAAGGA_ATGA-GA-TCATgTCCTTTgcAgGGaCaTG	CAGCCATAAAAAGGAATGAGATCATGTCCTTTGCAGGGACATG
7445	7487	22	3	CA_G_CCaTaaAAAGGA_ATGA	TCATgTCCTTTgcAgGGaCaTG	GAT	CA_G_CCaTaaAAAGGA_ATGA-GAT-TCATgTCCTTTgcAgGGaCaTG	CAGCCATAAAAAGGAATGAGATCATGTCCTTTGCAGGGACATG
7543	7593	23	10	TaCCAcaTGTTCTCA_C_TTaTA	TA_AAtGaTGAGAACAcaTGG_A	AAGTGGGAGC	TaCCAcaTGTTCTCA_C_TTaTA-AAGTGGGAGC-TA_AAtGaTGAGAACAcaTGG_A	TACCACATGTTCTCACTTATAAGTGGGAGCTAAATGATGAGAACACATGGA
7543	7593	23	9	TaCCAcaTGTTCTCA_C_TTaTA	TA_AAtGaTGAGAACAcaTGG_A	AGTGGGAGC	TaCCAcaTGTTCTCA_C_TTaTA-AGTGGGAGC-TA_AAtGaTGAGAACAcaTGG_A	TACCACATGTTCTCACTTATAAGTGGGAGCTAAATGATGAGAACACATGGA
7545	7592	22	8	CCAcaTGTTCTCA_C_TTaTA_	cTA_AAtGaTGAGAACAcaTGG	AGTGGGAG	CCAcaTGTTCTCA_C_TTaTA_-AGTGGGAG-cTA_AAtGaTGAGAACAcaTGG	CCACATGTTCTCACTTATAAGTGGGAGCTAAATGATGAGAACACATGG
7543	7593	23	9	TaCCAcaTGTTCTCA_C_TTaTA	TA_AAtGaTGAGAACAcaTGG_A	AGTGGGAGC	TaCCAcaTGTTCTCA_C_TTaTA-AGTGGGAGC-TA_AAtGaTGAGAACAcaTGG_A	TACCACATGTTCTCACTTATAAGTGGGAGCTAAATGATGAGAACACATGGA
7545	7592	21	8	CCAcaTGTTCTCAcTtA_TaA	TaAaTgA_TGAGAACAcaTGG	GTGGGAGC	CCAcaTGTTCTCAcTtA_TaA-GTGGGAGC-TaAaTgA_TGAGAACAcaTGG	CCACATGTTCTCACTTATAAGTGGGAGCTAAATGATGAGAACACATGG
7545	7592	22	7	CCAcaTGTTCTCAcTtA_TaAG	CTaAaTgA_TGAGAACAcaTGG	GTGGGAG	CCAcaTGTTCTCAcTtA_TaAG-GTGGGAG-CTaAaTgA_TGAGAACAcaTGG	CCACATGTTCTCACTTATAAGTGGGAGCTAAATGATGAGAACACATGG
7545	7592	22	6	CCAcaTGTTCTCAcTtA_TaAG	CTaAaTgA_TGAGAACAcaTGG	TGGGAG	CCAcaTGTTCTCAcTtA_TaAG-TGGGAG-CTaAaTgA_TGAGAACAcaTGG	CCACATGTTCTCACTTATAAGTGGGAGCTAAATGATGAGAACACATGG
7545	7592	21	9	CCAcaTGTTCTCAcTtA_TaA	TaAaTgA_TGAGAACAcaTGG	GTGGGAGCT	CCAcaTGTTCTCAcTtA_TaA-GTGGGAGCT-TaAaTgA_TGAGAACAcaTGG	CCACATGTTCTCACTTATAAGTGGGAGCTAAATGATGAGAACACATGG
7545	7592	24	3	CCAcaTGTTCTCAcTtA_TaAG_T	AgCTaAaTgA_TGAGAACAcaTGG	GGG	CCAcaTGTTCTCAcTtA_TaAG_T-GGG-AgCTaAaTgA_TGAGAACAcaTGG	CCACATGTTCTCACTTATAAGTGGGAGCTAAATGATGAGAACACATGG
7545	7592	22	6	CCAcaTGTTCTCAcTtA_TaAG	CTaAaTgA_TGAGAACAcaTGG	TGGGAG	CCAcaTGTTCTCAcTtA_TaAG-TGGGAG-CTaAaTgA_TGAGAACAcaTGG	CCACATGTTCTCACTTATAAGTGGGAGCTAAATGATGAGAACACATGG
7545	7592	22	7	CCAcaTGTTCTCAcTtA_TaAG	CTaAaTgA_TGAGAACAcaTGG	TGGGAGC	CCAcaTGTTCTCAcTtA_TaAG-TGGGAGC-CTaAaTgA_TGAGAACAcaTGG	CCACATGTTCTCACTTATAAGTGGGAGCTAAATGATGAGAACACATGG
>L1PA13B
462	511	22	10	TTAGaCCCCCaTacA_T_AcCC	GGcTgAaTccA_GGGGG_CTAA	CTAGGAAAGA	TTAGaCCCCCaTacA_T_AcCC-CTAGGAAAGA-GGcTgAaTccA_GGGGG_CTAA	TTAGACCCCCATACATACCCCTAGGAAAGAGGCTGAATCCAGGGGGCTAA
462	511	22	9	TTAGaCCCCCaTacATaC_cCC	GGctGaATccA_GGGGG_CTAA	TAGGAAAGA	TTAGaCCCCCaTacATaC_cCC-TAGGAAAGA-GGctGaATccA_GGGGG_CTAA	TTAGACCCCCATACATACCCCTAGGAAAGAGGCTGAATCCAGGGGGCTAA
462	511	23	7	TTAGaCCCCCaTacATaC_cCCT	AGGctGaATccA_GGGGG_CTAA	AGGAAAG	TTAGaCCCCCaTacATaC_cCCT-AGGAAAG-AGGctGaATccA_GGGGG_CTAA	TTAGACCCCCATACATACCCCTAGGAAAGAGGCTGAATCCAGGGGGCTAA
638	683	21	5	CAGGCTGccATcttTGctGTT	AACt_CAgccATtcCAGCCTG	TGGGC	CAGGCTGccATcttTGctGTT-TGGGC-AACt_CAgccATtcCAGCCTG	CAGGCTGCCATCTTTGCTGTTTGGGCAACTCAGCCATTCCAGCCTG
669	724	25	10	AgCCaTTcCAG__CCT_GTgGGCTT	AAGCCaACtAGGggCTG_AAgGGaT	TGGAGAGTCC	AgCCaTTcCAG__CCT_GTgGGCTT-TGGAGAGTCC-AAGCCaACtAGGggCTG_AAgGGaT	AGCCATTCCAGCCTGTGGGCTTTGGAGAGTCCAAGCCAACTAGGGGCTGAAGGGAT
671	721	23	10	CCaTTcCAG__CCT_GTgGGCTT	AAGCCaACtAGGggCTG_AA_GG	TGGAGAGTCC	CCaTTcCAG__CCT_GTgGGCTT-TGGAGAGTCC-AAGCCaACtAGGggCTG_AA_GG	CCATTCCAGCCTGTGGGCTTTGGAGAGTCCAAGCCAACTAGGGGCTGAAGG
671	721	24	9	CCaTTcCAG__CCT_GTgGGCtTT	AA_GCCaACtAGGggCTG_AA_GG	GGAGAGTCC	CCaTTcCAG__CCT_GTgGGCtTT-GGAGAGTCC-AA_GCCaACtAGGggCTG_AA_GG	CCATTCCAGCCTGTGGGCTTTGGAGAGTCCAAGCCAACTAGGGGCTGAAGG
671	721	25	6	CCaTTcCAG__CCT_GTgGGCTTtG	CcAAGCCaACtAGGggCTG_AA_GG	GAGAGT	CCaTTcCAG__CCT_GTgGGCTTtG-GAGAGT-CcAAGCCaACtAGGggCTG_AA_GG	CCATTCCAGCCTGTGGGCTTTGGAGAGTCCAAGCCAACTAGGGGCTGAAGG
671	721	25	7	CCaTTcCAG__CCT_GTgGGCtTTG	CAA_GCCaACtAGGggCTG_AA_GG	GAGAGTC	CCaTTcCAG__CCT_GTgGGCtTTG-GAGAGTC-CAA_GCCaACtAGGggCTG_AA_GG	CCATTCCAGCCTGTGGGCTTTGGAGAGTCCAAGCCAACTAGGGGCTGAAGG
674	719	23	6	TTcCAG__CCT_GTgGGCtTTGG	CCAA_GCCaACtAGGggCTG_AA	GAGAGT	TTcCAG__CCT_GTgGGCtTTGG-GAGAGT-CCAA_GCCaACtAGGggCTG_AA	TTCCAGCCTGTGGGCTTTGGAGAGTCCAAGCCAACTAGGGGCTGAA
671	721	26	5	CCaTTcCAG__CCT_GTgGGCtTTGG	CCAA_GCCaACtAGGggCTG_AA_GG	AGAGT	CCaTTcCAG__CCT_GTgGGCtTTGG-AGAGT-CCAA_GCCaACtAGGggCTG_AA_GG	CCATTCCAGCCTGTGGGCTTTGGAGAGTCCAAGCCAACTAGGGGCTGAAGG
674	719	23	6	TTcCAG__CCT_GTgGGCtTTgG	C_AA_GCCaACtAGGggCTG_AA	AGAGTC	TTcCAG__CCT_GTgGGCtTTgG-AGAGTC-C_AA_GCCaACtAGGggCTG_AA	TTCCAGCCTGTGGGCTTTGGAGAGTCCAAGCCAACTAGGGGCTGAA
674	719	24	4	TTcCAG__CCT_GTgGGCtTTGGA	TCCAA_GCCaACtAGGggCTG_AA	AGAG	TTcCAG__CCT_GTgGGCtTTGGA-AGAG-TCCAA_GCCaACtAGGggCTG_AA	TTCCAGCCTGTGGGCTTTGGAGAGTCCAAGCCAACTAGGGGCTGAA
671	721	27	3	CCaTTcCAG__CCT_GTgGGCtTTGGA	TCCAA_GCCaACtAGGggCTG_AA_GG	GAG	CCaTTcCAG__CCT_GTgGGCtTTGGA-GAG-TCCAA_GCCaACtAGGggCTG_AA_GG	CCATTCCAGCCTGTGGGCTTTGGAGAGTCCAAGCCAACTAGGGGCTGAAGG
674	719	23	6	TTcCAG__CCT_GTgGGCtTTGG	CCAA_GCCaACtAGGggCTG_AA	AGAGTC	TTcCAG__CCT_GTgGGCtTTGG-AGAGTC-CCAA_GCCaACtAGGggCTG_AA	TTCCAGCCTGTGGGCTTTGGAGAGTCCAAGCCAACTAGGGGCTGAA
674	719	24	3	TTcCAG__CCT_GTgGGCtTTGGA	TCCAA_GCCaACtAGGggCTG_AA	GAG	TTcCAG__CCT_GTgGGCtTTGGA-GAG-TCCAA_GCCaACtAGGggCTG_AA	TTCCAGCCTGTGGGCTTTGGAGAGTCCAAGCCAACTAGGGGCTGAA
674	719	24	4	TTcCAG__CCT_GTgGGCtTTGGA	TCCAA_GCCaACtAGGggCTG_AA	GAGT	TTcCAG__CCT_GTgGGCtTTGGA-GAGT-TCCAA_GCCaACtAGGggCTG_AA	TTCCAGCCTGTGGGCTTTGGAGAGTCCAAGCCAACTAGGGGCTGAA
677	717	22	2	CAG__CCT_GTgGGCtTTGGAg	_TCCAA_GCCaACtAGGggCTG	AG	CAG__CCT_GTgGGCtTTGGAg-AG-_TCCAA_GCCaACtAGGggCTG	CAGCCTGTGGGCTTTGGAGAGTCCAAGCCAACTAGGGGCTG
677	717	23	1	CAG__CCT_GTgGGCtTTgGaGA	TC_C_AA_GCCaACtAGGggCTG	G	CAG__CCT_GTgGGCtTTgGaGA-G-TC_C_AA_GCCaACtAGGggCTG	CAGCCTGTGGGCTTTGGAGAGTCCAAGCCAACTAGGGGCTG
943	988	24	5	TTCCaGCCtCC_A___GGCtTTGG	CCAA_GCCaacTaGG_GGC_GGAA	AGAGA	TTCCaGCCtCC_A___GGCtTTGG-AGAGA-CCAA_GCCaacTaGG_GGC_GGAA	TTCCAGCCTCCAGGCTTTGGAGAGACCAAGCCAACTAGGGGCGGAA
1007	1054	21	10	GcAgCTGCTcT_AAGaAAaCA	TGcTT_CTTcA_AGCAGgTcC	ATGGCCAGAC	GcAgCTGCTcT_AAGaAAaCA-ATGGCCAGAC-TGcTT_CTTcA_AGCAGgTcC	GCAGCTGCTCTAAGAAAACATGGCCAGACTGCTTCTTCAAGCAGGTCC
1003	1057	25	9	CAGcGcAgCTGCTcT_AAGaAAaCA	TGcTT_CTTcA_AGCAGgTcC_CTG	TGGCCAGAC	CAGcGcAgCTGCTcT_AAGaAAaCA-TGGCCAGAC-TGcTT_CTTcA_AGCAGgTcC_CTG	CAGCGCAGCTGCTCTAAGAAAACATGGCCAGACTGCTTCTTCAAGCAGGTCCCTG
1007	1054	23	6	GcAgCTGCTcT_AAGaAAaCA_T	AcTGcTT_CTTcA_AGCAGgTcC	GGCCAG	GcAgCTGCTcT_AAGaAAaCA_T-GGCCAG-AcTGcTT_CTTcA_AGCAGgTcC	GCAGCTGCTCTAAGAAAACATGGCCAGACTGCTTCTTCAAGCAGGTCC
1007	1054	21	9	GcAgCTGCTcT_AAGaAAaCA	TGcTT_CTTcA_AGCAGgTcC	TGGCCAGAC	GcAgCTGCTcT_AAGaAAaCA-TGGCCAGAC-TGcTT_CTTcA_AGCAGgTcC	GCAGCTGCTCTAAGAAAACATGGCCAGACTGCTTCTTCAAGCAGGTCC
1009	1052	21	6	AgCTGCTcT_AAGaAAaCA_T	AcTGcTT_CTTcA_AGCAGgT	GGCCAG	AgCTGCTcT_AAGaAAaCA_T-GGCCAG-AcTGcTT_CTTcA_AGCAGgT	AGCTGCTCTAAGAAAACATGGCCAGACTGCTTCTTCAAGCAGGT
1007	1054	23	6	GcAgCTGCTcT_AAGaAAaCAtG	C_TGcTT_CTTcA_AGCAGgTcC	GCCAGA	GcAgCTGCTcT_AAGaAAaCAtG-GCCAGA-C_TGcTT_CTTcA_AGCAGgTcC	GCAGCTGCTCTAAGAAAACATGGCCAGACTGCTTCTTCAAGCAGGTCC
1009	1052	23	2	AgCTGCTcT_AAGaAAaCAtGgC	GaC_TGcTT_CTTcA_AGCAGgT	CA	AgCTGCTcT_AAGaAAaCAtGgC-CA-GaC_TGcTT_CTTcA_AGCAGgT	AGCTGCTCTAAGAAAACATGGCCAGACTGCTTCTTCAAGCAGGT
1136	1184	22	8	CAgGtCTataCC_TCC_CTGGG	CCCAGaGGAaGGggcAGgC_TG	ATGGAGCT	CAgGtCTataCC_TCC_CTGGG-ATGGAGCT-CCCAGaGGAaGGggcAGgC_TG	CAGGTCTATACCTCCCTGGGATGGAGCTCCCAGAGGAAGGGGCAGGCTG
1136	1184	23	6	CAgGtCTataCC_TCC_CTGGGA	TCCCAGaGGAaGGggcAGgC_TG	TGGAGC	CAgGtCTataCC_TCC_CTGGGA-TGGAGC-TCCCAGaGGAaGGggcAGgC_TG	CAGGTCTATACCTCCCTGGGATGGAGCTCCCAGAGGAAGGGGCAGGCTG
1139	1182	22	3	GtCTataCC_TCC_CTGGGAtG	C_TCCCAGaGGAaGGggcAGgC	GAG	GtCTataCC_TCC_CTGGGAtG-GAG-C_TCCCAGaGGAaGGggcAGgC	GTCTATACCTCCCTGGGATGGAGCTCCCAGAGGAAGGGGCAGGC
1907	1950	22	3	TTGGaaAAcaTaTtTCA_GGAT	ATCCaTGAgA_Ac_TTccCCAA	ATC	TTGGaaAAcaTaTtTCA_GGAT-ATC-ATCCaTGAgA_Ac_TTccCCAA	TTGGAAAACATATTTCAGGATATCATCCATGAGAACTTCCCCAA
2870	2910	21	1	GacTTAgAcTC_CCaCACaAT	ATaGTG_GGaGAcTtTAAcaC	A	GacTTAgAcTC_CCaCACaAT-A-ATaGTG_GGaGAcTtTAAcaC	GACTTAGACTCCCACACAATAATAGTGGGAGACTTTAACAC
2959	3001	23	2	TAtTCAGGaCC___TGAaCtCAG	CTG_GaTCAaatGGaCCTGA_TA	CA	TAtTCAGGaCC___TGAaCtCAG-CA-CTG_GaTCAaatGGaCCTGA_TA	TATTCAGGACCTGAACTCAGCACTGGATCAAATGGACCTGATA
3525	3568	20	6	AAAAAACCA_tTCaaaaGAT	ATCcag_GAgcTGGTTTTTT	CAATGA	AAAAAACCA_tTCaaaaGAT-CAATGA-ATCcag_GAgcTGGTTTTTT	AAAAAACCATTCAAAAGATCAATGAATCCAGGAGCTGGTTTTTT
3525	3568	22	3	AAAAAACCA_tTCaaaaGA_TC	GAaTCcag_GAgcTGGTTTTTT	AAT	AAAAAACCA_tTCaaaaGA_TC-AAT-GAaTCcag_GAgcTGGTTTTTT	AAAAAACCATTCAAAAGATCAATGAATCCAGGAGCTGGTTTTTT
3525	3568	20	6	AAAAAACCA_tTCaaaaGAT	ATCcag_GAgcTGGTTTTTT	CAATGA	AAAAAACCA_tTCaaaaGAT-CAATGA-ATCcag_GAgcTGGTTTTTT	AAAAAACCATTCAAAAGATCAATGAATCCAGGAGCTGGTTTTTT
3525	3568	23	1	AAAAAACCA_tTCaaaaGA_TCA	TGAaTCcag_GAgcTGGTTTTTT	A	AAAAAACCA_tTCaaaaGA_TCA-A-TGAaTCcag_GAgcTGGTTTTTT	AAAAAACCATTCAAAAGATCAATGAATCCAGGAGCTGGTTTTTT
3897	3946	22	7	CAG_ccGAATtcTACCAGaTgT	AgAgCTGGTAccATTCctaCTG	ACAAAGA	CAG_ccGAATtcTACCAGaTgT-ACAAAGA-AgAgCTGGTAccATTCctaCTG	CAGCCGAATTCTACCAGATGTACAAAGAAGAGCTGGTACCATTCCTACTG
4060	4110	22	9	GCCAaTATccTTGaTGAacA_T	AaTccTCAaCAAa_ATAcTGGC	CGATGCAAA	GCCAaTATccTTGaTGAacA_T-CGATGCAAA-AaTccTCAaCAAa_ATAcTGGC	GCCAATATCCTTGATGAACATCGATGCAAAAATCCTCAACAAAATACTGGC
4061	4110	21	10	GCCAaTATccTTGaTGAacAT	ATccTCAaCAAa_ATAcTGGC	CGATGCAAAA	GCCAaTATccTTGaTGAacAT-CGATGCAAAA-ATccTCAaCAAa_ATAcTGGC	CCAATATCCTTGATGAACATCGATGCAAAAATCCTCAACAAAATACTGGC
4149	4194	21	5	ATGaTcAAgtAggCTT_CATC	GATGcAAGgtTggTTcAaCAT	CCTGG	ATGaTcAAgtAggCTT_CATC-CCTGG-GATGcAAGgtTggTTcAaCAT	ATGATCAAGTAGGCTTCATCCCTGGGATGCAAGGTTGGTTCAACAT
4149	4194	22	3	ATGaTcAAgtAggCTT_CATCC	GGATGcAAGgtTggTTcAaCAT	CTG	ATGaTcAAgtAggCTT_CATCC-CTG-GGATGcAAGgtTggTTcAaCAT	ATGATCAAGTAGGCTTCATCCCTGGGATGCAAGGTTGGTTCAACAT
4149	4194	23	1	ATGaTcAAgtAggCTT_CATCCC	GGGATGcAAGgtTggTTcAaCAT	T	ATGaTcAAgtAggCTT_CATCCC-T-GGGATGcAAGgtTggTTcAaCAT	ATGATCAAGTAGGCTTCATCCCTGGGATGCAAGGTTGGTTCAACAT
4314	4360	20	9	CTCTcAaTAaacT_AGGTAT	ATACCTcAaaaTAaTaAGAG	TGAAGGAAC	CTCTcAaTAaacT_AGGTAT-TGAAGGAAC-ATACCTcAaaaTAaTaAGAG	CTCTCAATAAACTAGGTATTGAAGGAACATACCTCAAAATAATAAGA
4314	4361	22	6	CTCTcAaTAaacT_AGGTAT_T	AcATACCTcAaaaTAaTaAGAG	GAAGGA	CTCTcAaTAaacT_AGGTAT_T-GAAGGA-AcATACCTcAaaaTAaTaAGAG	CTCTCAATAAACTAGGTATTGAAGGAACATACCTCAAAATAATAAGAG
4314	4361	20	9	CTCTcAaTAaacT_AGGTAT	ATACCTcAaaaTAaTaAGAG	TGAAGGAAC	CTCTcAaTAaacT_AGGTAT-TGAAGGAAC-ATACCTcAaaaTAaTaAGAG	CTCTCAATAAACTAGGTATTGAAGGAACATACCTCAAAATAATAAGAG
4314	4361	21	8	CTCTcAaTAaacT_AGGTAtT	A_TACCTcAaaaTAaTaAGAG	GAAGGAAC	CTCTcAaTAaacT_AGGTAtT-GAAGGAAC-A_TACCTcAaaaTAaTaAGAG	CTCTCAATAAACTAGGTATTGAAGGAACATACCTCAAAATAATAAGAG
4314	4361	22	6	CTCTcAaTAaacT_AGGTAtTG	CA_TACCTcAaaaTAaTaAGAG	AAGGAA	CTCTcAaTAaacT_AGGTAtTG-AAGGAA-CA_TACCTcAaaaTAaTaAGAG	CTCTCAATAAACTAGGTATTGAAGGAACATACCTCAAAATAATAAGAG
4448	4501	23	10	TGCCCTctCtCAccAC_TCCtAT	ATtGGAaGTtcTG_GccAGGGCA	TCAACATAGT	TGCCCTctCtCAccAC_TCCtAT-TCAACATAGT-ATtGGAaGTtcTG_GccAGGGCA	TGCCCTCTCTCACCACTCCTATTCAACATAGTATTGGAAGTTCTGGCCAGGGCA
4526	4576	23	9	GgCAT_T_CAAAtAGGaaGAgAG	CTaTC__CCTgTTTGcAgATGaC	GAAGTCAAA	GgCAT_T_CAAAtAGGaaGAgAG-GAAGTCAAA-CTaTC__CCTgTTTGcAgATGaC	GGCATTCAAATAGGAAGAGAGGAAGTCAAACTATCCCTGTTTGCAGATGAC
4528	4574	21	9	CAT_T_CAAAtAGGaaGAgAG	CTaTC__CCTgTTTGcAgATG	GAAGTCAAA	CAT_T_CAAAtAGGaaGAgAG-GAAGTCAAA-CTaTC__CCTgTTTGcAgATG	CATTCAAATAGGAAGAGAGGAAGTCAAACTATCCCTGTTTGCAGATG
4555	4605	22	10	ACTATccctGTTTgC_AGATgA	T_ATCTaGaAAACccc_ATAGT	CATGATTCTA	ACTATccctGTTTgC_AGATgA-CATGATTCTA-T_ATCTaGaAAACccc_ATAGT	ACTATCCCTGTTTGCAGATGACATGATTCTATATCTAGAAAACCCCATAGT
4926	4974	22	9	AA_G_CAAtTtaTAGaTTcAAT	ATTaAA_CTAccA_TTGaCaTT	GCTATTCCC	AA_G_CAAtTtaTAGaTTcAAT-GCTATTCCC-ATTaAA_CTAccA_TTGaCaTT	AAGCAATTTATAGATTCAATGCTATTCCCATTAAACTACCATTGACATT
4926	4974	23	7	AA_G_CAAtTtaTAGaTTcAATG	CATTaAA_CTAccA_TTGaCaTT	CTATTCC	AA_G_CAAtTtaTAGaTTcAATG-CTATTCC-CATTaAA_CTAccA_TTGaCaTT	AAGCAATTTATAGATTCAATGCTATTCCCATTAAACTACCATTGACATT
4933	4978	22	7	TtAtAG_AT_TCAATGcTA_TT	AAcTAcCATTGAcATtCT_TcA	CCCATTA	TtAtAG_AT_TCAATGcTA_TT-CCCATTA-AAcTAcCATTGAcATtCT_TcA	TTATAGATTCAATGCTATTCCCATTAAACTACCATTGACATTCTTC
4933	4978	21	8	TtAtAG_AT_TCAATGcTAtT	AcTAcCATTGAcATtCT_TcA	CCCATTAA	TtAtAG_AT_TCAATGcTAtT-CCCATTAA-AcTAcCATTGAcATtCT_TcA	TTATAGATTCAATGCTATTCCCATTAAACTACCATTGACATTCTTC
4933	4979	22	7	TtAtAG_AT_TCAATGcTA_TT	AAcTAcCATTGAcATtCT_TcA	CCCATTA	TtAtAG_AT_TCAATGcTA_TT-CCCATTA-AAcTAcCATTGAcATtCT_TcA	TTATAGATTCAATGCTATTCCCATTAAACTACCATTGACATTCTTCA
4933	4979	22	8	TtAtAG_AT_TCAATGcTA_TT	AAcTAcCATTGAcATtCT_TcA	CCCATTAA	TtAtAG_AT_TCAATGcTA_TT-CCCATTAA-AAcTAcCATTGAcATtCT_TcA	TTATAGATTCAATGCTATTCCCATTAAACTACCATTGACATTCTTCA
4933	4979	21	9	TtAtAG_AT_TCAATGcTAtT	AcTAcCATTGAcATtCT_TcA	CCCATTAAA	TtAtAG_AT_TCAATGcTAtT-CCCATTAAA-AcTAcCATTGAcATtCT_TcA	TTATAGATTCAATGCTATTCCCATTAAACTACCATTGACATTCTTCA
4964	5014	26	6	CCAT_TGAcATTcTTcAcAgAAcTAG	CTA_TT_T_T_AA_AAT_TCAtATGG	AAAAAA	CCAT_TGAcATTcTTcAcAgAAcTAG-AAAAAA-CTA_TT_T_T_AA_AAT_TCAtATGG	CCATTGACATTCTTCACAGAACTAGAAAAAACTATTTTAAAATTCATATGG
5793	5834	21	4	cAATgAgATA_CCA_TCTcAC	GTcAGAaTGGcTAT_T_ATTa	ACCA	cAATgAgATA_CCA_TCTcAC-ACCA-GTcAGAaTGGcTAT_T_ATTa	CAATGAGATACCATCTCACACCAGTCAGAATGGCTATTATTA
5794	5833	20	4	AATgAgATA_CCA_TCTcAC	GTcAGAaTGGcTAT_T_ATT	ACCA	AATgAgATA_CCA_TCTcAC-ACCA-GTcAGAaTGGcTAT_T_ATT	AATGAGATACCATCTCACACCAGTCAGAATGGCTATTATT
5794	5833	21	2	AATgAgATA_CCA_TCTcACa	aGTcAGAaTGGcTAT_T_ATT	CC	AATgAgATA_CCA_TCTcACa-CC-aGTcAGAaTGGcTAT_T_ATT	AATGAGATACCATCTCACACCAGTCAGAATGGCTATTATT
5814	5862	21	9	CaGtCAGaAT_gGcTATTaTT	AAaAATAaCagATgCTGgC_G	AAAAAGTCA	CaGtCAGaAT_gGcTATTaTT-AAAAAGTCA-AAaAATAaCagATgCTGgC_G	CAGTCAGAATGGCTATTATTAAAAAGTCAAAAAATAACAGATGCTGGCG
6052	6101	21	10	TAtGTTcATTgCA_GcaCTaT	AaAGa_CaTGgAATcAACcTA	TCACAATAGC	TAtGTTcATTgCA_GcaCTaT-TCACAATAGC-AaAGa_CaTGgAATcAACcTA	TATGTTCATTGCAGCACTATTCACAATAGCAAAGACATGGAATCAACCTA
6052	6101	22	9	TAtGTTcATTgCA_GcaCTaTT	AA_AGa_CaTGgAATcAACcTA	CACAATAGC	TAtGTTcATTgCA_GcaCTaTT-CACAATAGC-AA_AGa_CaTGgAATcAACcTA	TATGTTCATTGCAGCACTATTCACAATAGCAAAGACATGGAATCAACCTA
6134	6171	20	0	ATGtGgTaCATA_TAcaCCA	TGGaaTAcTATGcAgC_CAT		ATGtGgTaCATA_TAcaCCA-TGGaaTAcTATGcAgC_CAT	ATGTGGTACATATACACCATGGAATACTATGCAGCCAT
6263	6313	23	9	TaCCgcaTGTTCTCA_C_TTaTA	TA_AAtGaTGAGAACAcatGG_A	AGTGGGAGC	TaCCgcaTGTTCTCA_C_TTaTA-AGTGGGAGC-TA_AAtGaTGAGAACAcatGG_A	TACCGCATGTTCTCACTTATAAGTGGGAGCTAAATGATGAGAACACATGGA
6265	6312	21	9	CCgcaTGTTCTCA_C_TTaTA	TA_AAtGaTGAGAACAcatGG	AGTGGGAGC	CCgcaTGTTCTCA_C_TTaTA-AGTGGGAGC-TA_AAtGaTGAGAACAcatGG	CCGCATGTTCTCACTTATAAGTGGGAGCTAAATGATGAGAACACATGG
6265	6312	21	8	CCgcaTGTTCTCAcTtA_TaA	TaAaTgA_TGAGAACAcatGG	GTGGGAGC	CCgcaTGTTCTCAcTtA_TaA-GTGGGAGC-TaAaTgA_TGAGAACAcatGG	CCGCATGTTCTCACTTATAAGTGGGAGCTAAATGATGAGAACACATGG
6265	6312	22	6	CCgcaTGTTCTCAcTtA_TaAG	CTaAaTgA_TGAGAACAcatGG	TGGGAG	CCgcaTGTTCTCAcTtA_TaAG-TGGGAG-CTaAaTgA_TGAGAACAcatGG	CCGCATGTTCTCACTTATAAGTGGGAGCTAAATGATGAGAACACATGG
>L1PA13A
165	218	23	10	CtA_CtATaCaCCaGGAcTCATT	AATGAcTCCgGGgGaATgGgT_G	CCTGGCCCCC	CtA_CtATaCaCCaGGAcTCATT-CCTGGCCCCC-AATGAcTCCgGGgGaATgGgT_G	CTACTATACACCAGGACTCATTCCTGGCCCCCAATGACTCCGGGGGAATGGGTG
168	214	20	9	CtATaCaCCaGGAcTCATT_	cAATGAcTCCgGGgGaAT_G	CCTGGCCCC	CtATaCaCCaGGAcTCATT_-CCTGGCCCC-cAATGAcTCCgGGgGaAT_G	CTATACACCAGGACTCATTCCTGGCCCCCAATGACTCCGGGGGAATG
168	215	20	8	CtATaCaCCaGGAcTCATTc	cAATGAcTCCgGGgGaATgG	CTGGCCCC	CtATaCaCCaGGAcTCATTc-CTGGCCCC-cAATGAcTCCgGGgGaATgG	CTATACACCAGGACTCATTCCTGGCCCCCAATGACTCCGGGGGAATGG
168	215	20	9	CtATaCaCCaGGAcTCATTc	_AATGAcTCCgGGgGaATgG	CTGGCCCCC	CtATaCaCCaGGAcTCATTc-CTGGCCCCC-_AATGAcTCCgGGgGaATgG	CTATACACCAGGACTCATTCCTGGCCCCCAATGACTCCGGGGGAATGG
170	213	21	2	ATaCaCCaGGAcTCATTcctG	CcccAATGAcTCCgGGgGaAT	GC	ATaCaCCaGGAcTCATTcctG-GC-CcccAATGAcTCCgGGgGaAT	ATACACCAGGACTCATTCCTGGCCCCCAATGACTCCGGGGGAAT
170	213	21	3	ATaCaCCaGGAcTCATTcctG	Ccc_AATGAcTCCgGGgGaAT	GCC	ATaCaCCaGGAcTCATTcctG-GCC-Ccc_AATGAcTCCgGGgGaAT	ATACACCAGGACTCATTCCTGGCCCCCAATGACTCCGGGGGAAT
170	213	22	0	ATaCaCCaGGAcTCATTcctGG	CCcccAATGAcTCCgGGgGaAT		ATaCaCCaGGAcTCATTcctGG-CCcccAATGAcTCCgGGgGaAT	ATACACCAGGACTCATTCCTGGCCCCCAATGACTCCGGGGGAAT
170	213	22	1	ATaCaCCaGGAcTCATTcctGG	CCcc_AATGAcTCCgGGgGaAT	C	ATaCaCCaGGAcTCATTcctGG-C-CCcc_AATGAcTCCgGGgGaAT	ATACACCAGGACTCATTCCTGGCCCCCAATGACTCCGGGGGAAT
170	213	22	2	ATaCaCCaGGAcTCATTcctGG	CCc__AATGAcTCCgGGgGaAT	CC	ATaCaCCaGGAcTCATTcctGG-CC-CCc__AATGAcTCCgGGgGaAT	ATACACCAGGACTCATTCCTGGCCCCCAATGACTCCGGGGGAAT
384	431	21	8	GAGCaTctGtaG_TGGaGCAT	ATGC_CCAtCccCctAgGCTC	GGCCAGGG	GAGCaTctGtaG_TGGaGCAT-GGCCAGGG-ATGC_CCAtCccCctAgGCTC	GAGCATCTGTAGTGGAGCATGGCCAGGGATGCCCATCCCCCTAGGCTC
394	435	23	1	AGTgGAGCaT_GGccaGGGAT_G	CcATCCC___CCtAgGCTCaACT	C	AGTgGAGCaT_GGccaGGGAT_G-C-CcATCCC___CCtAgGCTCaACT	AGTGGAGCATGGCCAGGGATGCCCATCCCCCTAGGCTCAACT
395	435	22	2	AGTgGAGCaT_GGccaGGGATG	CATCCC___CCtAgGCTCaACT	CC	AGTgGAGCaT_GGccaGGGATG-CC-CATCCC___CCtAgGCTCaACT	GTGGAGCATGGCCAGGGATGCCCATCCCCCTAGGCTCAACT
419	466	22	8	TcCCCCTA_GGCTcAAcT_TgC	GgAgAcTTtAGCCcTAGGGG_A	CTCCCATA	TcCCCCTA_GGCTcAAcT_TgC-CTCCCATA-GgAgAcTTtAGCCcTAGGGG_A	TCCCCCTAGGCTCAACTTGCTCCCATAGGAGACTTTAGCCCTAGGGGA
417	470	25	7	CA_TcCCCCTA_GGCTcAAcT_TgC	GgAgAcTTtAGCCcTAGGGGaAcTG	TCCCATA	CA_TcCCCCTA_GGCTcAAcT_TgC-TCCCATA-GgAgAcTTtAGCCcTAGGGGaAcTG	CATCCCCCTAGGCTCAACTTGCTCCCATAGGAGACTTTAGCCCTAGGGGAACTG
417	470	25	8	CA_TcCCCCTA_GGCTcAAcT_TgC	G_AgAcTTtAGCCcTAGGGGaAcTG	TCCCATAG	CA_TcCCCCTA_GGCTcAAcT_TgC-TCCCATAG-G_AgAcTTtAGCCcTAGGGGaAcTG	CATCCCCCTAGGCTCAACTTGCTCCCATAGGAGACTTTAGCCCTAGGGGAACTG
417	470	24	10	CA_TcCCCCTA_GGCTcAActTgC	G_ActTT_AGCCcTAGGGGaAcTG	TCCCATAGGA	CA_TcCCCCTA_GGCTcAActTgC-TCCCATAGGA-G_ActTT_AGCCcTAGGGGaAcTG	CATCCCCCTAGGCTCAACTTGCTCCCATAGGAGACTTTAGCCCTAGGGGAACTG
419	466	23	6	TcCCCCTA_GGCTcAAcT_TgCT	AGgAgAcTTtAGCCcTAGGGG_A	TCCCAT	TcCCCCTA_GGCTcAAcT_TgCT-TCCCAT-AGgAgAcTTtAGCCcTAGGGG_A	TCCCCCTAGGCTCAACTTGCTCCCATAGGAGACTTTAGCCCTAGGGGA
417	470	26	5	CA_TcCCCCTA_GGCTcAAcT_TgCT	AGgAgAcTTtAGCCcTAGGGGaAcTG	CCCAT	CA_TcCCCCTA_GGCTcAAcT_TgCT-CCCAT-AGgAgAcTTtAGCCcTAGGGGaAcTG	CATCCCCCTAGGCTCAACTTGCTCCCATAGGAGACTTTAGCCCTAGGGGAACTG
419	466	22	8	TcCCCCTA_GGCTcAAcT_TgC	G_AgAcTTtAGCCcTAGGGG_A	TCCCATAG	TcCCCCTA_GGCTcAAcT_TgC-TCCCATAG-G_AgAcTTtAGCCcTAGGGG_A	TCCCCCTAGGCTCAACTTGCTCCCATAGGAGACTTTAGCCCTAGGGGA
419	467	22	9	TcCCCCTA_GGCTcAActTgCT	AG_ActTT_AGCCcTAGGGGaA	TCCCATAGG	TcCCCCTA_GGCTcAActTgCT-TCCCATAGG-AG_ActTT_AGCCcTAGGGGaA	TCCCCCTAGGCTCAACTTGCTCCCATAGGAGACTTTAGCCCTAGGGGAA
417	470	25	8	CA_TcCCCCTA_GGCTcAActTgCT	AG_ActTT_AGCCcTAGGGGaAcTG	CCCATAGG	CA_TcCCCCTA_GGCTcAActTgCT-CCCATAGG-AG_ActTT_AGCCcTAGGGGaAcTG	CATCCCCCTAGGCTCAACTTGCTCCCATAGGAGACTTTAGCCCTAGGGGAACTG
421	465	22	4	CCCCTA_GGCTcAAcT_TgCT_	tAGgAgAcTTtAGCCcTAGGGG	CCCA	CCCCTA_GGCTcAAcT_TgCT_-CCCA-tAGgAgAcTTtAGCCcTAGGGG	CCCCTAGGCTCAACTTGCTCCCATAGGAGACTTTAGCCCTAGGGG
419	466	23	5	TcCCCCTA_GGCTcAAcT_TgCT	AGgAgAcTTtAGCCcTAGGGG_A	CCCAT	TcCCCCTA_GGCTcAAcT_TgCT-CCCAT-AGgAgAcTTtAGCCcTAGGGG_A	TCCCCCTAGGCTCAACTTGCTCCCATAGGAGACTTTAGCCCTAGGGGA
419	466	23	6	TcCCCCTA_GGCTcAAcT_TgCT	AGgAgAcTTtAGCCcTAGGGG_A	CCCATA	TcCCCCTA_GGCTcAAcT_TgCT-CCCATA-AGgAgAcTTtAGCCcTAGGGG_A	TCCCCCTAGGCTCAACTTGCTCCCATAGGAGACTTTAGCCCTAGGGGA
419	467	24	5	TcCCCCTA_GGCTcAActTgCT_C	GgAG_ActTT_AGCCcTAGGGGaA	CCATA	TcCCCCTA_GGCTcAActTgCT_C-CCATA-GgAG_ActTT_AGCCcTAGGGGaA	TCCCCCTAGGCTCAACTTGCTCCCATAGGAGACTTTAGCCCTAGGGGAA
417	470	26	6	CA_TcCCCCTA_GGCTcAActTgCTC	GAG_ActTT_AGCCcTAGGGGaAcTG	CCATAG	CA_TcCCCCTA_GGCTcAActTgCTC-CCATAG-GAG_ActTT_AGCCcTAGGGGaAcTG	CATCCCCCTAGGCTCAACTTGCTCCCATAGGAGACTTTAGCCCTAGGGGAACTG
419	467	22	9	TcCCCCTA_GGCTcAActTgCT	AG_ActTT_AGCCcTAGGGGaA	CCCATAGGA	TcCCCCTA_GGCTcAActTgCT-CCCATAGGA-AG_ActTT_AGCCcTAGGGGaA	TCCCCCTAGGCTCAACTTGCTCCCATAGGAGACTTTAGCCCTAGGGGAA
421	465	22	3	CCCCTA_GGCTcAAcT_TgCTc	tAGgAgAcTTtAGCCcTAGGGG	CCA	CCCCTA_GGCTcAAcT_TgCTc-CCA-tAGgAgAcTTtAGCCcTAGGGG	CCCCTAGGCTCAACTTGCTCCCATAGGAGACTTTAGCCCTAGGGG
421	465	23	4	CCCCTA_GGCTcAActTgCTCC_	aGGAG_ActTT_AGCCcTAGGGG	CCAT	CCCCTA_GGCTcAActTgCTCC_-CCAT-aGGAG_ActTT_AGCCcTAGGGG	CCCCTAGGCTCAACTTGCTCCCATAGGAGACTTTAGCCCTAGGGG
419	467	24	5	TcCCCCTA_GGCTcAActTgCTCC	GGAG_ActTT_AGCCcTAGGGGaA	CCATA	TcCCCCTA_GGCTcAActTgCTCC-CCATA-GGAG_ActTT_AGCCcTAGGGGaA	TCCCCCTAGGCTCAACTTGCTCCCATAGGAGACTTTAGCCCTAGGGGAA
417	470	27	4	CA_TcCCCCTA_GGCTcAActTgCTCC	GGAG_ActTT_AGCCcTAGGGGaAcTG	CATA	CA_TcCCCCTA_GGCTcAActTgCTCC-CATA-GGAG_ActTT_AGCCcTAGGGGaAcTG	CATCCCCCTAGGCTCAACTTGCTCCCATAGGAGACTTTAGCCCTAGGGGAACTG
419	467	24	5	TcCCCCTA_GGCTcAActTgCTcC	G_AG_ActTT_AGCCcTAGGGGaA	CATAG	TcCCCCTA_GGCTcAActTgCTcC-CATAG-G_AG_ActTT_AGCCcTAGGGGaA	TCCCCCTAGGCTCAACTTGCTCCCATAGGAGACTTTAGCCCTAGGGGAA
421	465	23	3	CCCCTA_GGCTcAActTgCTCC_	aGGAG_ActTT_AGCCcTAGGGG	CAT	CCCCTA_GGCTcAActTgCTCC_-CAT-aGGAG_ActTT_AGCCcTAGGGG	CCCCTAGGCTCAACTTGCTCCCATAGGAGACTTTAGCCCTAGGGG
419	467	24	4	TcCCCCTA_GGCTcAActTgCTCC	GGAG_ActTT_AGCCcTAGGGGaA	CATA	TcCCCCTA_GGCTcAActTgCTCC-CATA-GGAG_ActTT_AGCCcTAGGGGaA	TCCCCCTAGGCTCAACTTGCTCCCATAGGAGACTTTAGCCCTAGGGGAA
419	467	25	3	TcCCCCTA_GGCTcAActTgCTcCC	GG_AG_ActTT_AGCCcTAGGGGaA	ATA	TcCCCCTA_GGCTcAActTgCTcCC-ATA-GG_AG_ActTT_AGCCcTAGGGGaA	TCCCCCTAGGCTCAACTTGCTCCCATAGGAGACTTTAGCCCTAGGGGAA
419	467	26	0	TcCCCCTA_GGCTcAActTgCTCCcA	TaGGAG_ActTT_AGCCcTAGGGGaA		TcCCCCTA_GGCTcAActTgCTCCcA-TaGGAG_ActTT_AGCCcTAGGGGaA	TCCCCCTAGGCTCAACTTGCTCCCATAGGAGACTTTAGCCCTAGGGGAA
421	465	23	3	CCCCTA_GGCTcAActTgCTcCC	GG_AG_ActTT_AGCCcTAGGGG	ATA	CCCCTA_GGCTcAActTgCTcCC-ATA-GG_AG_ActTT_AGCCcTAGGGG	CCCCTAGGCTCAACTTGCTCCCATAGGAGACTTTAGCCCTAGGGG
421	465	23	4	CCCCTA_GGCTcAActTgCTcCC	GG_AG_ActTT_AGCCcTAGGGG	ATAG	CCCCTA_GGCTcAActTgCTcCC-ATAG-GG_AG_ActTT_AGCCcTAGGGG	CCCCTAGGCTCAACTTGCTCCCATAGGAGACTTTAGCCCTAGGGG
421	465	25	0	CCCCTA_GGCTcAActTgCTcCCaT	A_GG_AG_ActTT_AGCCcTAGGGG		CCCCTA_GGCTcAActTgCTcCCaT-A_GG_AG_ActTT_AGCCcTAGGGG	CCCCTAGGCTCAACTTGCTCCCATAGGAGACTTTAGCCCTAGGGG
426	478	23	10	AGGcTC_aACttGcTCCCaTAGG	CCTAgGGGAaCt_GTcaGA_CCT	AGACTTTAGC	AGGcTC_aACttGcTCCCaTAGG-AGACTTTAGC-CCTAgGGGAaCt_GTcaGA_CCT	AGGCTCAACTTGCTCCCATAGGAGACTTTAGCCCTAGGGGAACTGTCAGACCT
483	529	21	9	T_CTgCAGGgCAGtCTtG_CC	GGgCcAGtCTGaCCTG_AGcA	CATCAGACG	T_CTgCAGGgCAGtCTtG_CC-CATCAGACG-GGgCcAGtCTGaCCTG_AGcA	TCTGCAGGGCAGTCTTGCCCATCAGACGGGGCCAGTCTGACCTGAGC
482	531	21	10	cT_CTgCAGGgCAGtCTtGCC	GGCcAGtCTGaCCTG_AGcAc	CATCAGACGG	cT_CTgCAGGgCAGtCTtGCC-CATCAGACGG-GGCcAGtCTGaCCTG_AGcAc	CTCTGCAGGGCAGTCTTGCCCATCAGACGGGGCCAGTCTGACCTGAGCAC
484	527	20	8	CTgCAGGgCAGtCTtG_CCC	GGGgCcAGtCTGaCCTG_AG	CATCAGAC	CTgCAGGgCAGtCTtG_CCC-CATCAGAC-GGGgCcAGtCTGaCCTG_AG	CTGCAGGGCAGTCTTGCCCATCAGACGGGGCCAGTCTGACCTGA
483	529	22	7	T_CTgCAGGgCAGtCTtG_CCC	GGGgCcAGtCTGaCCTG_AGcA	ATCAGAC	T_CTgCAGGgCAGtCTtG_CCC-ATCAGAC-GGGgCcAGtCTGaCCTG_AGcA	TCTGCAGGGCAGTCTTGCCCATCAGACGGGGCCAGTCTGACCTGAGC
482	531	22	8	cT_CTgCAGGgCAGtCTtGCCC	GGGCcAGtCTGaCCTG_AGcAc	ATCAGACG	cT_CTgCAGGgCAGtCTtGCCC-ATCAGACG-GGGCcAGtCTGaCCTG_AGcAc	CTCTGCAGGGCAGTCTTGCCCATCAGACGGGGCCAGTCTGACCTGAGCAC
484	530	21	9	T_CTgCAGGgCAGtCtTGcCC	GGcCA_GtCTGaCCTG_AGcA	ATCAGACGG	T_CTgCAGGgCAGtCtTGcCC-ATCAGACGG-GGcCA_GtCTGaCCTG_AGcA	CTGCAGGGCAGTCTTGCCCATCAGACGGGGCCAGTCTGACCTGAGCA
484	528	21	6	CTgCAGGgCAGtCTtG_CCC_	cGGGgCcAGtCTGaCCTG_AG	ATCAGA	CTgCAGGgCAGtCTtG_CCC_-ATCAGA-cGGGgCcAGtCTGaCCTG_AG	CTGCAGGGCAGTCTTGCCCATCAGACGGGGCCAGTCTGACCTGAG
484	528	20	7	CTgCAGGgCAGtCTtG_CCC	GGGgCcAGtCTGaCCTG_AG	ATCAGAC	CTgCAGGgCAGtCTtG_CCC-ATCAGAC-GGGgCcAGtCTGaCCTG_AG	CTGCAGGGCAGTCTTGCCCATCAGACGGGGCCAGTCTGACCTGAG
483	530	21	8	T_CTgCAGGgCAGtCTtGCCC	GGGCcAGtCTGaCCTG_AGcA	ATCAGACG	T_CTgCAGGgCAGtCTtGCCC-ATCAGACG-GGGCcAGtCTGaCCTG_AGcA	TCTGCAGGGCAGTCTTGCCCATCAGACGGGGCCAGTCTGACCTGAGCA
484	530	21	9	T_CTgCAGGgCAGtCTtGCCC	GGGCcAGtCTGaCCTG_AGcA	ATCAGACGG	T_CTgCAGGgCAGtCTtGCCC-ATCAGACGG-GGGCcAGtCTGaCCTG_AGcA	CTGCAGGGCAGTCTTGCCCATCAGACGGGGCCAGTCTGACCTGAGCA
484	528	22	4	CTgCAGGgCAGtCTtG_CCCaT	AcGGGgCcAGtCTGaCCTG_AG	TCAG	CTgCAGGgCAGtCTtG_CCCaT-TCAG-AcGGGgCcAGtCTGaCCTG_AG	CTGCAGGGCAGTCTTGCCCATCAGACGGGGCCAGTCTGACCTGAG
484	528	22	3	CTgCAGGgCAGtCTtG_CCCaT	AcGGGgCcAGtCTGaCCTG_AG	CAG	CTgCAGGgCAGtCTtG_CCCaT-CAG-AcGGGgCcAGtCTGaCCTG_AG	CTGCAGGGCAGTCTTGCCCATCAGACGGGGCCAGTCTGACCTGAG
483	530	22	6	T_CTgCAGGgCAGtCTtGCCCa	gGGGCcAGtCTGaCCTG_AGcA	TCAGAC	T_CTgCAGGgCAGtCTtGCCCa-TCAGAC-gGGGCcAGtCTGaCCTG_AGcA	TCTGCAGGGCAGTCTTGCCCATCAGACGGGGCCAGTCTGACCTGAGCA
483	530	22	7	T_CTgCAGGgCAGtCTtGCCCa	_GGGCcAGtCTGaCCTG_AGcA	TCAGACG	T_CTgCAGGgCAGtCTtGCCCa-TCAGACG-_GGGCcAGtCTGaCCTG_AGcA	TCTGCAGGGCAGTCTTGCCCATCAGACGGGGCCAGTCTGACCTGAGCA
485	530	21	8	TG__CAGGgCAGtCTtGCCCa	_GGGCcAGtCTGaCCTGagCA	TCAGACGG	TG__CAGGgCAGtCTtGCCCa-TCAGACGG-_GGGCcAGtCTGaCCTGagCA	TGCAGGGCAGTCTTGCCCATCAGACGGGGCCAGTCTGACCTGAGCA
484	528	23	2	CTgCAGGgCAGtCTtG_CCCaTC	GAcGGGgCcAGtCTGaCCTG_AG	CA	CTgCAGGgCAGtCTtG_CCCaTC-CA-GAcGGGgCcAGtCTGaCCTG_AG	CTGCAGGGCAGTCTTGCCCATCAGACGGGGCCAGTCTGACCTGAG
484	528	23	1	CTgCAGGgCAGtCTtG_CCCaTC	GAcGGGgCcAGtCTGaCCTG_AG	A	CTgCAGGgCAGtCTtG_CCCaTC-A-GAcGGGgCcAGtCTGaCCTG_AG	CTGCAGGGCAGTCTTGCCCATCAGACGGGGCCAGTCTGACCTGAG
484	528	22	4	CTgCAGGgCAGtCTtG_CCCaT	AcGGGgCcAGtCTGaCCTG_AG	CAGA	CTgCAGGgCAGtCTtG_CCCaT-CAGA-AcGGGgCcAGtCTGaCCTG_AG	CTGCAGGGCAGTCTTGCCCATCAGACGGGGCCAGTCTGACCTGAG
484	528	22	5	CTgCAGGgCAGtCTtGCCCatC	G__GGGCcAGtCTGaCCTG_AG	CAGAC	CTgCAGGgCAGtCTtGCCCatC-CAGAC-G__GGGCcAGtCTGaCCTG_AG	CTGCAGGGCAGTCTTGCCCATCAGACGGGGCCAGTCTGACCTGAG
485	530	23	4	TG__CAGGgCAGtCTtGCCCatC	G__GGGCcAGtCTGaCCTGagCA	AGAC	TG__CAGGgCAGtCTtGCCCatC-AGAC-G__GGGCcAGtCTGaCCTGagCA	TGCAGGGCAGTCTTGCCCATCAGACGGGGCCAGTCTGACCTGAGCA
484	528	23	2	CTgCAGGgCAGtCTtG_CCCaTC	GAcGGGgCcAGtCTGaCCTG_AG	AG	CTgCAGGgCAGtCTtG_CCCaTC-AG-GAcGGGgCcAGtCTGaCCTG_AG	CTGCAGGGCAGTCTTGCCCATCAGACGGGGCCAGTCTGACCTGAG
484	528	22	4	CTgCAGGgCAGtCTtGCCCatC	G__GGGCcAGtCTGaCCTG_AG	AGAC	CTgCAGGgCAGtCTtGCCCatC-AGAC-G__GGGCcAGtCTGaCCTG_AG	CTGCAGGGCAGTCTTGCCCATCAGACGGGGCCAGTCTGACCTGAG
484	528	24	1	CTgCAGGgCAGtCTtGCCCatCaG	C_G__GGGCcAGtCTGaCCTG_AG	A	CTgCAGGgCAGtCTtGCCCatCaG-A-C_G__GGGCcAGtCTGaCCTG_AG	CTGCAGGGCAGTCTTGCCCATCAGACGGGGCCAGTCTGACCTGAG
493	535	22	1	AGtctTGCcCA__TCAGACgGG	CCaGTCTGAccTGaGCAcccCT	G	AGtctTGCcCA__TCAGACgGG-G-CCaGTCTGAccTGaGCAcccCT	AGTCTTGCCCATCAGACGGGGCCAGTCTGACCTGAGCACCCCT
507	552	22	6	GAcGgGGCCAGtCtGACC__tG	CcttGGTCtG_CTGGCCtC_TC	AGCACC	GAcGgGGCCAGtCtGACC__tG-AGCACC-CcttGGTCtG_CTGGCCtC_TC	GACGGGGCCAGTCTGACCTGAGCACCCCTTGGTCTGCTGGCCTCTC
508	552	21	7	GAcGgGGCCAGtCtGACC_tG	CttGGTCtG_CTGGCCtC_TC	AGCACCC	GAcGgGGCCAGtCtGACC_tG-AGCACCC-CttGGTCtG_CTGGCCtC_TC	ACGGGGCCAGTCTGACCTGAGCACCCCTTGGTCTGCTGGCCTCTC
507	552	23	3	GAcGgGGCCAGtCtGACC_tGaG	CcCttGGTCtG_CTGGCCtC_TC	CAC	GAcGgGGCCAGtCtGACC_tGaG-CAC-CcCttGGTCtG_CTGGCCtC_TC	GACGGGGCCAGTCTGACCTGAGCACCCCTTGGTCTGCTGGCCTCTC
507	552	23	4	GAcGgGGCCAGtCtGACCtgA_G	CcTt_GGTCtG_CTGGCCtC_TC	CACC	GAcGgGGCCAGtCtGACCtgA_G-CACC-CcTt_GGTCtG_CTGGCCtC_TC	GACGGGGCCAGTCTGACCTGAGCACCCCTTGGTCTGCTGGCCTCTC
510	552	21	5	G_G_GGCCAGtCtGACCtgAG	CTt_GGTCtG_CTGGCCtCtC	CACCC	G_G_GGCCAGtCtGACCtgAG-CACCC-CTt_GGTCtG_CTGGCCtCtC	GGGGCCAGTCTGACCTGAGCACCCCTTGGTCTGCTGGCCTCTC
510	550	20	3	GgGGCCAGtCtGACC_tGaG	CcCttGGTCtG_CTGGCCtC	CAC	GgGGCCAGtCtGACC_tGaG-CAC-CcCttGGTCtG_CTGGCCtC	GGGGCCAGTCTGACCTGAGCACCCCTTGGTCTGCTGGCCTC
510	552	21	5	G_G_GGCCAGtCtGACCtgAG	CTt_GGTCtG_CTGGCCtCtC	CACCC	G_G_GGCCAGtCtGACCtgAG-CACCC-CTt_GGTCtG_CTGGCCtCtC	GGGGCCAGTCTGACCTGAGCACCCCTTGGTCTGCTGGCCTCTC
556	602	23	6	GGGC_CC_cAGcCTgGCCaC_GC	GCaG_GGC_AGcCTcaGGtGCCC	CTGCTT	GGGC_CC_cAGcCTgGCCaC_GC-CTGCTT-GCaG_GGC_AGcCTcaGGtGCCC	GGGCCCCAGCCTGGCCACGCCTGCTTGCAGGGCAGCCTCAGGTGCCC
572	615	20	4	AcGCctGCttgCAGGGCAgC	GgTGCCCTGgggGCctGCaT	CTCA	AcGCctGCttgCAGGGCAgC-CTCA-GgTGCCCTGgggGCctGCaT	ACGCCTGCTTGCAGGGCAGCCTCAGGTGCCCTGGGGGCCTGCAT
572	615	21	3	AcGCctGCttgCAGGGCAgCC	GG_TGCCCTGgggGCctGCaT	TCA	AcGCctGCttgCAGGGCAgCC-TCA-GG_TGCCCTGgggGCctGCaT	ACGCCTGCTTGCAGGGCAGCCTCAGGTGCCCTGGGGGCCTGCAT
574	613	20	2	GCctGCttgCAGGGCAgCCT	AGG_TGCCCTGgggGCctGC	TC	GCctGCttgCAGGGCAgCCT-TC-AGG_TGCCCTGgggGCctGC	GCCTGCTTGCAGGGCAGCCTCAGGTGCCCTGGGGGCCTGC
572	615	22	1	AcGCctGCttgCAGGGCAgCCT	AGG_TGCCCTGgggGCctGCaT	C	AcGCctGCttgCAGGGCAgCCT-C-AGG_TGCCCTGgggGCctGCaT	ACGCCTGCTTGCAGGGCAGCCTCAGGTGCCCTGGGGGCCTGCAT
578	621	23	3	GCT_TGcAggGCA_G_CCtCAGG	CCTGgGGgCcTGCa_T_CAtAGC	TGC	GCT_TGcAggGCA_G_CCtCAGG-TGC-CCTGgGGgCcTGCa_T_CAtAGC	GCTTGCAGGGCAGCCTCAGGTGCCCTGGGGGCCTGCATCATAGC
608	651	22	4	GCCtG_CA_tCATaGcTcCTGC	GCAG_AcC_ATGccTGaCtGGC	ACTG	GCCtG_CA_tCATaGcTcCTGC-ACTG-GCAG_AcC_ATGccTGaCtGGC	GCCTGCATCATAGCTCCTGCACTGGCAGACCATGCCTGACTGGC
617	661	20	7	atAGCTC_CTGCaCtGgCAG	CTGaCtG_GCAGaGAGCTcc	ACCATGC	atAGCTC_CTGCaCtGgCAG-ACCATGC-CTGaCtG_GCAGaGAGCTcc	ATAGCTCCTGCACTGGCAGACCATGCCTGACTGGCAGAGAGCTCC
619	658	20	4	AGCTC_CTGCaCtGgCAGaC	GcCTGaCtG_GCAGaGAGCT	CCAT	AGCTC_CTGCaCtGgCAGaC-CCAT-GcCTGaCtG_GCAGaGAGCT	AGCTCCTGCACTGGCAGACCATGCCTGACTGGCAGAGAGC
618	660	21	3	tAGCTC_CTGCaCtGgCAGaC	GcCTGaCtG_GCAGaGAGCTc	CAT	tAGCTC_CTGCaCtGgCAGaC-CAT-GcCTGaCtG_GCAGaGAGCTc	TAGCTCCTGCACTGGCAGACCATGCCTGACTGGCAGAGAGCTC
619	659	21	2	AGCTC_CTGCaCtGgCAGaC_	tGcCTGaCtG_GCAGaGAGCT	CA	AGCTC_CTGCaCtGgCAGaC_-CA-tGcCTGaCtG_GCAGaGAGCT	AGCTCCTGCACTGGCAGACCATGCCTGACTGGCAGAGAGCT
619	659	20	3	AGCTC_CTGCaCtGgCAGaC	GcCTGaCtG_GCAGaGAGCT	CAT	AGCTC_CTGCaCtGgCAGaC-CAT-GcCTGaCtG_GCAGaGAGCT	AGCTCCTGCACTGGCAGACCATGCCTGACTGGCAGAGAGCT
620	659	21	2	AGCTC_CTGCaCtGgCAGacC	Gc_CTGaCtG_GCAGaGAGCT	AT	AGCTC_CTGCaCtGgCAGacC-AT-Gc_CTGaCtG_GCAGaGAGCT	GCTCCTGCACTGGCAGACCATGCCTGACTGGCAGAGAGCT
620	659	22	0	AGCTC_CTGCaCtGgCAGacCA	TGc_CTGaCtG_GCAGaGAGCT		AGCTC_CTGCaCtGgCAGacCA-TGc_CTGaCtG_GCAGaGAGCT	GCTCCTGCACTGGCAGACCATGCCTGACTGGCAGAGAGCT
629	679	23	9	C_TGGcaGaCCAtgCCTGaCTGG	CCAG_CAGGg_TGGcCc_CCAtG	CAGAGAGCT	C_TGGcaGaCCAtgCCTGaCTGG-CAGAGAGCT-CCAG_CAGGg_TGGcCc_CCAtG	CTGGCAGACCATGCCTGACTGGCAGAGAGCTCCAGCAGGGTGGCCCCCATG
630	677	24	4	TGGcaGaCCAtgCCTGaCTGGcAG	CT_CCAG_CAGGg_TGGcCc_CCA	AGAG	TGGcaGaCCAtgCCTGaCTGGcAG-AGAG-CT_CCAG_CAGGg_TGGcCc_CCA	TGGCAGACCATGCCTGACTGGCAGAGAGCTCCAGCAGGGTGGCCCCCA
760	804	21	6	GCacGTGtGtGCAtGGGcAGG	CCTtCCC_TGCcC_CACcaGC	GTTTTG	GCacGTGtGtGCAtGGGcAGG-GTTTTG-CCTtCCC_TGCcC_CACcaGC	GCACGTGTGTGCATGGGCAGGTTTTGCCTTCCCTGCCCCACCAGC
761	804	21	5	GCacGTGtGtGCAtGGGcAGG	CCTtCCC_TGCcC_CACcaGC	TTTTG	GCacGTGtGtGCAtGGGcAGG-TTTTG-CCTtCCC_TGCcC_CACcaGC	CACGTGTGTGCATGGGCAGGTTTTGCCTTCCCTGCCCCACCAGC
761	811	23	10	CACGtGTG_TGcaT_GGGCA_GG	CCcTGCCCcAc_CAgCACgCGTG	GTTTTGCCTT	CACGtGTG_TGcaT_GGGCA_GG-GTTTTGCCTT-CCcTGCCCcAc_CAgCACgCGTG	CACGTGTGTGCATGGGCAGGTTTTGCCTTCCCTGCCCCACCAGCACGCGTG
759	812	25	9	AgCACGtGTG_TGcaT_GGGCA_GG	CCcTGCCCcAc_CAgCACgCGTG_T	TTTTGCCTT	AgCACGtGTG_TGcaT_GGGCA_GG-TTTTGCCTT-CCcTGCCCcAc_CAgCACgCGTG_T	AGCACGTGTGTGCATGGGCAGGTTTTGCCTTCCCTGCCCCACCAGCACGCGTGT
759	812	24	10	AgCACGtGTG_TGcaT_GGGCAGG	CCTGCCCcAc_CAgCACgCGTG_T	TTTTGCCTTC	AgCACGtGTG_TGcaT_GGGCAGG-TTTTGCCTTC-CCTGCCCcAc_CAgCACgCGTG_T	AGCACGTGTGTGCATGGGCAGGTTTTGCCTTCCCTGCCCCACCAGCACGCGTGT
760	804	21	5	GCacGTGtGtGCAtGGGcAGG	CCTtCCC_TGCcC_CACcaGC	TTTTG	GCacGTGtGtGCAtGGGcAGG-TTTTG-CCTtCCC_TGCcC_CACcaGC	GCACGTGTGTGCATGGGCAGGTTTTGCCTTCCCTGCCCCACCAGC
761	811	23	9	CACGtGTG_TGcaT_GGGCA_GG	CCcTGCCCcAc_CAgCACgCGTG	TTTTGCCTT	CACGtGTG_TGcaT_GGGCA_GG-TTTTGCCTT-CCcTGCCCcAc_CAgCACgCGTG	CACGTGTGTGCATGGGCAGGTTTTGCCTTCCCTGCCCCACCAGCACGCGTG
759	812	24	10	AgCACGtGTG_TGcaT_GGGCAGG	CCTGCCCcAc_CAgCACgCGTG_T	TTTTGCCTTC	AgCACGtGTG_TGcaT_GGGCAGG-TTTTGCCTTC-CCTGCCCcAc_CAgCACgCGTG_T	AGCACGTGTGTGCATGGGCAGGTTTTGCCTTCCCTGCCCCACCAGCACGCGTGT
761	811	23	8	CACGtGTG_TGcaT_GGGCAGGt	cCCTGCCCcAc_CAgCACgCGTG	TTTGCCTT	CACGtGTG_TGcaT_GGGCAGGt-TTTGCCTT-cCCTGCCCcAc_CAgCACgCGTG	CACGTGTGTGCATGGGCAGGTTTTGCCTTCCCTGCCCCACCAGCACGCGTG
761	811	23	9	CACGtGTG_TGcaT_GGGCAGGt	_CCTGCCCcAc_CAgCACgCGTG	TTTGCCTTC	CACGtGTG_TGcaT_GGGCAGGt-TTTGCCTTC-_CCTGCCCcAc_CAgCACgCGTG	CACGTGTGTGCATGGGCAGGTTTTGCCTTCCCTGCCCCACCAGCACGCGTG
761	811	23	10	CACGtGTG_TGcaT_GGGCAGGt	_CCTGCCCcAc_CAgCACgCGTG	TTTGCCTTCC	CACGtGTG_TGcaT_GGGCAGGt-TTTGCCTTCC-_CCTGCCCcAc_CAgCACgCGTG	CACGTGTGTGCATGGGCAGGTTTTGCCTTCCCTGCCCCACCAGCACGCGTG
798	846	22	9	CACcAGCAcGC_GTGtG_tGcG	CcCtgC_CACtGC_TGCTaGTG	TGCACCCTG	CACcAGCAcGC_GTGtG_tGcG-TGCACCCTG-CcCtgC_CACtGC_TGCTaGTG	CACCAGCACGCGTGTGTGCGTGCACCCTGCCCTGCCACTGCTGCTAGTG
798	846	23	7	CACcAGCAcGCgtGTGtGC_GtG	CcCtGC_CACt_GC_TGCTaGTG	CACCCTG	CACcAGCAcGCgtGTGtGC_GtG-CACCCTG-CcCtGC_CACt_GC_TGCTaGTG	CACCAGCACGCGTGTGTGCGTGCACCCTGCCCTGCCACTGCTGCTAGTG
798	846	24	5	CACcAGCAcGCgtGTGtGC_GtGC	GCcCtGC_CACt_GC_TGCTaGTG	ACCCT	CACcAGCAcGCgtGTGtGC_GtGC-ACCCT-GCcCtGC_CACt_GC_TGCTaGTG	CACCAGCACGCGTGTGTGCGTGCACCCTGCCCTGCCACTGCTGCTAGTG
798	846	25	3	CACcAGCAcGCgtGTGtGC_GtGCA	TGCcCtGC_CACt_GC_TGCTaGTG	CCC	CACcAGCAcGCgtGTGtGC_GtGCA-CCC-TGCcCtGC_CACt_GC_TGCTaGTG	CACCAGCACGCGTGTGTGCGTGCACCCTGCCCTGCCACTGCTGCTAGTG
811	860	22	9	GTGtGcGTGCACcCtgCcCT_G	CtAGtGt_GaGTGCACtC_CAC	CCACTGCTG	GTGtGcGTGCACcCtgCcCT_G-CCACTGCTG-CtAGtGt_GaGTGCACtC_CAC	GTGTGCGTGCACCCTGCCCTGCCACTGCTGCTAGTGTGAGTGCACTCCAC
811	860	23	7	GTGtGcGTGCACcCtgCcCT_GC	GCtAGtGt_GaGTGCACtC_CAC	CACTGCT	GTGtGcGTGCACcCtgCcCT_GC-CACTGCT-GCtAGtGt_GaGTGCACtC_CAC	GTGTGCGTGCACCCTGCCCTGCCACTGCTGCTAGTGTGAGTGCACTCCAC
833	881	21	8	CAcTGcTGcTaGT_GTGaGtG	CcCcCACcACcAcCAcCAtTG	CACTCCAC	CAcTGcTGcTaGT_GTGaGtG-CACTCCAC-CcCcCACcACcAcCAcCAtTG	CACTGCTGCTAGTGTGAGTGCACTCCACCCCCCACCACCACCACCATTG
833	881	21	9	CAcTGcTGcTaGT_GTGaGtG	CcC_CACcACcAcCAcCAtTG	CACTCCACC	CAcTGcTGcTaGT_GTGaGtG-CACTCCACC-CcC_CACcACcAcCAcCAtTG	CACTGCTGCTAGTGTGAGTGCACTCCACCCCCCACCACCACCACCATTG
1104	1153	22	10	GCAcAGtCA_C_CAGC_aGGGG	CCCCgaGCTGtGcTGcCTcTGC	CCCCCTGCCC	GCAcAGtCA_C_CAGC_aGGGG-CCCCCTGCCC-CCCCgaGCTGtGcTGcCTcTGC	GCACAGTCACCAGCAGGGGCCCCCTGCCCCCCCGAGCTGTGCTGCCTCTG
1139	1193	25	10	GCTGtGcTGCCT__CTgCCAcTGcT	A_CA_TGG_AGgcAGGCAcCcCAGC	GTGAACGCCC	GCTGtGcTGCCT__CTgCCAcTGcT-GTGAACGCCC-A_CA_TGG_AGgcAGGCAcCcCAGC	GCTGTGCTGCCTCTGCCACTGCTGTGAACGCCCACATGGAGGCAGGCACCCCAGC
1139	1193	26	8	GCTGtGcTGCCT__CTgCCAcTGcTG	CA_CA_TGG_AGgcAGGCAcCcCAGC	TGAACGCC	GCTGtGcTGCCT__CTgCCAcTGcTG-TGAACGCC-CA_CA_TGG_AGgcAGGCAcCcCAGC	GCTGTGCTGCCTCTGCCACTGCTGTGAACGCCCACATGGAGGCAGGCACCCCAGC
1144	1188	23	4	GcTGCCT__CTgCCAcTGcTGtG	CcCA_CA_TGG_AGgcAGGCAcC	AACG	GcTGCCT__CTgCCAcTGcTGtG-AACG-CcCA_CA_TGG_AGgcAGGCAcC	GCTGCCTCTGCCACTGCTGTGAACGCCCACATGGAGGCAGGCACC
1208	1257	23	8	TG_CtGCAGCtAacGaGCAtGCA	TGC_TGC_CacT_GCTGCtGgCA	CCCCACTG	TG_CtGCAGCtAacGaGCAtGCA-CCCCACTG-TGC_TGC_CacT_GCTGCtGgCA	TGCTGCAGCTAACGAGCATGCACCCCACTGTGCTGCCACTGCTGCTGGCA
1208	1257	24	6	TG_CtGCAGCtAacGaGCAtGCAC	GTGC_TGC_CacT_GCTGCtGgCA	CCCACT	TG_CtGCAGCtAacGaGCAtGCAC-CCCACT-GTGC_TGC_CacT_GCTGCtGgCA	TGCTGCAGCTAACGAGCATGCACCCCACTGTGCTGCCACTGCTGCTGGCA
1215	1256	22	1	GCtAaCgAGCA_T_GCAcCcCA	TGtGcTGCcAcTGCT_GcTgGC	C	GCtAaCgAGCA_T_GCAcCcCA-C-TGtGcTGCcAcTGCT_GcTgGC	GCTAACGAGCATGCACCCCACTGTGCTGCCACTGCTGCTGGC
1325	1367	22	1	AgTGtAGtGaCC_A_GTGgTCC	GGAgCACcTtGGcCcCTcCAgT	G	AgTGtAGtGaCC_A_GTGgTCC-G-GGAgCACcTtGGcCcCTcCAgT	AGTGTAGTGACCAGTGGTCCGGGAGCACCTTGGCCCCTCCAGT
1696	1734	21	1	A_CC_TCTcCAGCaagGGTTC	GAACCag_GCTG_AGAtGGcT	T	A_CC_TCTcCAGCaagGGTTC-T-GAACCag_GCTG_AGAtGGcT	ACCTCTCCAGCAAGGGTTCTGAACCAGGCTGAGATGGCT
2143	2186	22	3	TTGGaaAAcaTaTtTCA_GGAT	ATCCaTGAgA_Ac_TTccCCAA	ATC	TTGGaaAAcaTaTtTCA_GGAT-ATC-ATCCaTGAgA_Ac_TTccCCAA	TTGGAAAACATATTTCAGGATATCATCCATGAGAACTTCCCCAA
3195	3237	23	2	TAtTCAGGaCC___TGAaCtCAG	CTG_GaTCAaatGGaCCTGA_TA	CA	TAtTCAGGaCC___TGAaCtCAG-CA-CTG_GaTCAaatGGaCCTGA_TA	TATTCAGGACCTGAACTCAGCACTGGATCAAATGGACCTGATA
3760	3805	20	8	CAAAAAACC_AtTCaaaaGA	TCcag_GAgTtGGTTTTTTG	TCAATAAA	CAAAAAACC_AtTCaaaaGA-TCAATAAA-TCcag_GAgTtGGTTTTTTG	CAAAAAACCATTCAAAAGATCAATAAATCCAGGAGTTGGTTTTTTG
3760	3805	22	5	CAAAAAACC_AtTCaaaaGA_T	AaTCcag_GAgTtGGTTTTTTG	CAATA	CAAAAAACC_AtTCaaaaGA_T-CAATA-AaTCcag_GAgTtGGTTTTTTG	CAAAAAACCATTCAAAAGATCAATAAATCCAGGAGTTGGTTTTTTG
3760	3805	21	6	CAAAAAACC_AtTCaaaaGAT	ATCcag_GAgTtGGTTTTTTG	CAATAA	CAAAAAACC_AtTCaaaaGAT-CAATAA-ATCcag_GAgTtGGTTTTTTG	CAAAAAACCATTCAAAAGATCAATAAATCCAGGAGTTGGTTTTTTG
3760	3805	21	7	CAAAAAACC_AtTCaaaaGAT	ATCcag_GAgTtGGTTTTTTG	CAATAAA	CAAAAAACC_AtTCaaaaGAT-CAATAAA-ATCcag_GAgTtGGTTTTTTG	CAAAAAACCATTCAAAAGATCAATAAATCCAGGAGTTGGTTTTTTG
3764	3813	21	9	AAaccaTTCAAAAgAtCAA_T	AgTTGgTtTTTTGAAaaaaTT	AAATCCAGG	AAaccaTTCAAAAgAtCAA_T-AAATCCAGG-AgTTGgTtTTTTGAAaaaaTT	AAACCATTCAAAAGATCAATAAATCCAGGAGTTGGTTTTTTGAAAAAATT
4133	4182	22	7	CAG_ccGAATtcTACCAGaTgT	AgAgCTGGTAccATTCctaCTG	ACAAAGA	CAG_ccGAATtcTACCAGaTgT-ACAAAGA-AgAgCTGGTAccATTCctaCTG	CAGCCGAATTCTACCAGATGTACAAAGAAGAGCTGGTACCATTCCTACTG
4190	4232	21	3	TccAAaaAaTTgA_GGAGGAG	CTCCTCCcT_AAcTcaTTctA	GGA	TccAAaaAaTTgA_GGAGGAG-GGA-CTCCTCCcT_AAcTcaTTctA	TCCAAAAAATTGAGGAGGAGGGACTCCTCCCTAACTCATTCTA
4190	4235	22	6	TcCAaAaAAtTGAG_gA_GGAG	CTCCcTaaCTCA_TTcTaTG_A	GGACTC	TcCAaAaAAtTGAG_gA_GGAG-GGACTC-CTCCcTaaCTCA_TTcTaTG_A	TCCAAAAAATTGAGGAGGAGGGACTCCTCCCTAACTCATTCTATGA
4190	4235	23	4	TcCAaAaAAtTGAG_gA_GGAGG	CCTCCcTaaCTCA_TTcTaTG_A	GACT	TcCAaAaAAtTGAG_gA_GGAGG-GACT-CCTCCcTaaCTCA_TTcTaTG_A	TCCAAAAAATTGAGGAGGAGGGACTCCTCCCTAACTCATTCTATGA
4192	4234	23	1	CAaAaAAtTGAG_gA_GGAGG_G	CtCCTCCcTaaCTCA_TTcTaTG	A	CAaAaAAtTGAG_gA_GGAGG_G-A-CtCCTCCcTaaCTCA_TTcTaTG	CAAAAAATTGAGGAGGAGGGACTCCTCCCTAACTCATTCTATG
4192	4234	21	4	CAaAaAAtTGAG_gA_GGAGG	CCTCCcTaaCTCA_TTcTaTG	GACT	CAaAaAAtTGAG_gA_GGAGG-GACT-CCTCCcTaaCTCA_TTcTaTG	CAAAAAATTGAGGAGGAGGGACTCCTCCCTAACTCATTCTATG
4192	4234	22	3	CAaAaAAtTGAG_gA_GGAgGG	CC_TCCcTaaCTCA_TTcTaTG	ACT	CAaAaAAtTGAG_gA_GGAgGG-ACT-CC_TCCcTaaCTCA_TTcTaTG	CAAAAAATTGAGGAGGAGGGACTCCTCCCTAACTCATTCTATG
4192	4234	23	1	CAaAaAAtTGAG_gA_GGAgGGA	TCC_TCCcTaaCTCA_TTcTaTG	C	CAaAaAAtTGAG_gA_GGAgGGA-C-TCC_TCCcTaaCTCA_TTcTaTG	CAAAAAATTGAGGAGGAGGGACTCCTCCCTAACTCATTCTATG
4296	4346	22	9	GCCAaTATccTTGaTGAacA_T	AaTccTCAaCAAa_ATAcTGGC	TGATGCAAA	GCCAaTATccTTGaTGAacA_T-TGATGCAAA-AaTccTCAaCAAa_ATAcTGGC	GCCAATATCCTTGATGAACATTGATGCAAAAATCCTCAACAAAATACTGGC
4297	4346	21	10	GCCAaTATccTTGaTGAacAT	ATccTCAaCAAa_ATAcTGGC	TGATGCAAAA	GCCAaTATccTTGaTGAacAT-TGATGCAAAA-ATccTCAaCAAa_ATAcTGGC	CCAATATCCTTGATGAACATTGATGCAAAAATCCTCAACAAAATACTGGC
4296	4346	23	7	GCCAaTATccTTGaTGAacA_TT	AAaTccTCAaCAAa_ATAcTGGC	GATGCAA	GCCAaTATccTTGaTGAacA_TT-GATGCAA-AAaTccTCAaCAAa_ATAcTGGC	GCCAATATCCTTGATGAACATTGATGCAAAAATCCTCAACAAAATACTGGC
4297	4346	22	8	GCCAaTATccTTGaTGAacATT	AATccTCAaCAAa_ATAcTGGC	GATGCAAA	GCCAaTATccTTGaTGAacATT-GATGCAAA-AATccTCAaCAAa_ATAcTGGC	CCAATATCCTTGATGAACATTGATGCAAAAATCCTCAACAAAATACTGGC
4296	4346	22	9	GCCAaTATccTTGaTGAacAtT	A_TccTCAaCAAa_ATAcTGGC	GATGCAAAA	GCCAaTATccTTGaTGAacAtT-GATGCAAAA-A_TccTCAaCAAa_ATAcTGGC	GCCAATATCCTTGATGAACATTGATGCAAAAATCCTCAACAAAATACTGGC
4296	4346	22	8	GCCAaTATccTTGaTGAacATT	AATccTCAaCAAa_ATAcTGGC	GATGCAAA	GCCAaTATccTTGaTGAacATT-GATGCAAA-AATccTCAaCAAa_ATAcTGGC	GCCAATATCCTTGATGAACATTGATGCAAAAATCCTCAACAAAATACTGGC
4296	4346	22	9	GCCAaTATccTTGaTGAacATT	AATccTCAaCAAa_ATAcTGGC	GATGCAAAA	GCCAaTATccTTGaTGAacATT-GATGCAAAA-AATccTCAaCAAa_ATAcTGGC	GCCAATATCCTTGATGAACATTGATGCAAAAATCCTCAACAAAATACTGGC
4301	4341	21	0	TATccTTGaTGAacATTgaTG	CAaaAATccTCAaCAAa_ATA		TATccTTGaTGAacATTgaTG-CAaaAATccTCAaCAAa_ATA	TATCCTTGATGAACATTGATGCAAAAATCCTCAACAAAATA
4526	4572	21	7	TTCAAcACC_ccTTcATgTtA	TcA_ATaAActaGGTaTTGAA	AAAACTC	TTCAAcACC_ccTTcATgTtA-AAAACTC-TcA_ATaAActaGGTaTTGAA	TTCAACACCCCTTCATGTTAAAAACTCTCAATAAACTAGGTATTGAA
4550	4596	20	9	CTCTcAaTAaacT_AGGTAT	ATACCTcAaaaTAaTaAGAG	TGAAGGAAC	CTCTcAaTAaacT_AGGTAT-TGAAGGAAC-ATACCTcAaaaTAaTaAGAG	CTCTCAATAAACTAGGTATTGAAGGAACATACCTCAAAATAATAAGA
4550	4597	22	6	CTCTcAaTAaacT_AGGTAT_T	AcATACCTcAaaaTAaTaAGAG	GAAGGA	CTCTcAaTAaacT_AGGTAT_T-GAAGGA-AcATACCTcAaaaTAaTaAGAG	CTCTCAATAAACTAGGTATTGAAGGAACATACCTCAAAATAATAAGAG
4550	4597	20	9	CTCTcAaTAaacT_AGGTAT	ATACCTcAaaaTAaTaAGAG	TGAAGGAAC	CTCTcAaTAaacT_AGGTAT-TGAAGGAAC-ATACCTcAaaaTAaTaAGAG	CTCTCAATAAACTAGGTATTGAAGGAACATACCTCAAAATAATAAGAG
4550	4597	21	8	CTCTcAaTAaacT_AGGTAtT	A_TACCTcAaaaTAaTaAGAG	GAAGGAAC	CTCTcAaTAaacT_AGGTAtT-GAAGGAAC-A_TACCTcAaaaTAaTaAGAG	CTCTCAATAAACTAGGTATTGAAGGAACATACCTCAAAATAATAAGAG
4550	4597	22	6	CTCTcAaTAaacT_AGGTAtTG	CA_TACCTcAaaaTAaTaAGAG	AAGGAA	CTCTcAaTAaacT_AGGTAtTG-AAGGAA-CA_TACCTcAaaaTAaTaAGAG	CTCTCAATAAACTAGGTATTGAAGGAACATACCTCAAAATAATAAGAG
4762	4812	23	9	GgCATC__CAAAtAGGaaGAgAG	CTaTC__CCTgTTTGcaGATGaC	GAAGTCAAA	GgCATC__CAAAtAGGaaGAgAG-GAAGTCAAA-CTaTC__CCTgTTTGcaGATGaC	GGCATCCAAATAGGAAGAGAGGAAGTCAAACTATCCCTGTTTGCAGATGAC
4764	4810	21	9	CATC__CAAAtAGGaaGAgAG	CTaTC__CCTgTTTGcaGATG	GAAGTCAAA	CATC__CAAAtAGGaaGAgAG-GAAGTCAAA-CTaTC__CCTgTTTGcaGATG	CATCCAAATAGGAAGAGAGGAAGTCAAACTATCCCTGTTTGCAGATG
4791	4841	22	10	ACTATccctGTTTgC_AGATgA	T_ATCTaGaAAACccc_ATAGT	CATGATTCTA	ACTATccctGTTTgC_AGATgA-CATGATTCTA-T_ATCTaGaAAACccc_ATAGT	ACTATCCCTGTTTGCAGATGACATGATTCTATATCTAGAAAACCCCATAGT
5200	5250	26	6	CCA_ATGAcATTcTTcAcAgAAcTAG	CTA_TT_T_T_AA_AAT_TCATaTGG	AAAAAA	CCA_ATGAcATTcTTcAcAgAAcTAG-AAAAAA-CTA_TT_T_T_AA_AAT_TCATaTGG	CCAATGACATTCTTCACAGAACTAGAAAAAACTATTTTAAAATTCATATGG
6029	6070	21	4	cAATgAgATA_CCA_TCTcAC	GTcAGAaTGGcTAT_T_ATTa	ACCA	cAATgAgATA_CCA_TCTcAC-ACCA-GTcAGAaTGGcTAT_T_ATTa	CAATGAGATACCATCTCACACCAGTCAGAATGGCTATTATTA
6030	6069	20	4	AATgAgATA_CCA_TCTcAC	GTcAGAaTGGcTAT_T_ATT	ACCA	AATgAgATA_CCA_TCTcAC-ACCA-GTcAGAaTGGcTAT_T_ATT	AATGAGATACCATCTCACACCAGTCAGAATGGCTATTATT
6030	6069	21	2	AATgAgATA_CCA_TCTcACa	aGTcAGAaTGGcTAT_T_ATT	CC	AATgAgATA_CCA_TCTcACa-CC-aGTcAGAaTGGcTAT_T_ATT	AATGAGATACCATCTCACACCAGTCAGAATGGCTATTATT
6050	6098	21	9	CaGtCAGaAT_gGcTATTaTT	AAaAATAaCagATgCTGgC_G	AAAAAGTCA	CaGtCAGaAT_gGcTATTaTT-AAAAAGTCA-AAaAATAaCagATgCTGgC_G	CAGTCAGAATGGCTATTATTAAAAAGTCAAAAAATAACAGATGCTGGCG
6288	6337	21	10	TAtGTTcATTgCA_GcaCTaT	AaAGa_CaTGgAATcAACcTA	TCACAATAGC	TAtGTTcATTgCA_GcaCTaT-TCACAATAGC-AaAGa_CaTGgAATcAACcTA	TATGTTCATTGCAGCACTATTCACAATAGCAAAGACATGGAATCAACCTA
6288	6337	22	9	TAtGTTcATTgCA_GcaCTaTT	AA_AGa_CaTGgAATcAACcTA	CACAATAGC	TAtGTTcATTgCA_GcaCTaTT-CACAATAGC-AA_AGa_CaTGgAATcAACcTA	TATGTTCATTGCAGCACTATTCACAATAGCAAAGACATGGAATCAACCTA
6370	6407	20	0	ATGtGgTaCATA_TAcaCCA	TGGaaTAcTATGcAgC_CAT		ATGtGgTaCATA_TAcaCCA-TGGaaTAcTATGcAgC_CAT	ATGTGGTACATATACACCATGGAATACTATGCAGCCAT
6499	6549	23	9	TaCCgcaTGTTCTCA_C_TTaTA	TA_AAtGaTGAGAACAcatGG_A	AGTGGGAGC	TaCCgcaTGTTCTCA_C_TTaTA-AGTGGGAGC-TA_AAtGaTGAGAACAcatGG_A	TACCGCATGTTCTCACTTATAAGTGGGAGCTAAATGATGAGAACACATGGA
6501	6548	21	9	CCgcaTGTTCTCA_C_TTaTA	TA_AAtGaTGAGAACAcatGG	AGTGGGAGC	CCgcaTGTTCTCA_C_TTaTA-AGTGGGAGC-TA_AAtGaTGAGAACAcatGG	CCGCATGTTCTCACTTATAAGTGGGAGCTAAATGATGAGAACACATGG
6501	6548	21	8	CCgcaTGTTCTCAcTtA_TaA	TaAaTgA_TGAGAACAcatGG	GTGGGAGC	CCgcaTGTTCTCAcTtA_TaA-GTGGGAGC-TaAaTgA_TGAGAACAcatGG	CCGCATGTTCTCACTTATAAGTGGGAGCTAAATGATGAGAACACATGG
6501	6548	22	6	CCgcaTGTTCTCAcTtA_TaAG	CTaAaTgA_TGAGAACAcatGG	TGGGAG	CCgcaTGTTCTCAcTtA_TaAG-TGGGAG-CTaAaTgA_TGAGAACAcatGG	CCGCATGTTCTCACTTATAAGTGGGAGCTAAATGATGAGAACACATGG
>L1PA14
313	356	22	3	ACTCCAcCAggGC_CT_TcaGT	ACacAcAGaGCtaTG_TGGAGT	CTG	ACTCCAcCAggGC_CT_TcaGT-CTG-ACacAcAGaGCtaTG_TGGAGT	ACTCCACCAGGGCCTTCAGTCTGACACACAGAGCTATGTGGAGT
313	356	23	1	ACTCCAcCAggGC_CT_TcaGTC	GACacAcAGaGCtaTG_TGGAGT	T	ACTCCAcCAggGC_CT_TcaGTC-T-GACacAcAGaGCtaTG_TGGAGT	ACTCCACCAGGGCCTTCAGTCTGACACACAGAGCTATGTGGAGT
313	356	23	1	ACTCCAcCAggGcCtTCaGTcTG	CAcACaGA_G_CtaTG_TGGAGT	A	ACTCCAcCAggGcCtTCaGTcTG-A-CAcACaGA_G_CtaTG_TGGAGT	ACTCCACCAGGGCCTTCAGTCTGACACACAGAGCTATGTGGAGT
394	441	22	8	TGGAGccTT__AGaTACTTggG	CaaAAGTAgCTgcAA__CTCCA	CTTCCTGG	TGGAGccTT__AGaTACTTggG-CTTCCTGG-CaaAAGTAgCTgcAA__CTCCA	TGGAGCCTTAGATACTTGGGCTTCCTGGCAAAAGTAGCTGCAACTCCA
394	441	23	6	TGGAGccTT__AGaTACTTggGC	GCaaAAGTAgCTgcAA__CTCCA	TTCCTG	TGGAGccTT__AGaTACTTggGC-TTCCTG-GCaaAAGTAgCTgcAA__CTCCA	TGGAGCCTTAGATACTTGGGCTTCCTGGCAAAAGTAGCTGCAACTCCA
588	638	23	8	GCGGCattGCaCCT__CCCTGaG	CcCAGGGggAGGgGCgg_GCCGC	AAGGAGCT	GCGGCattGCaCCT__CCCTGaG-AAGGAGCT-CcCAGGGggAGGgGCgg_GCCGC	GCGGCATTGCACCTCCCTGAGAAGGAGCTCCCAGGGGGAGGGGCGGGCCGC
588	638	23	9	GCGGCattGCaCCT__CCCTGaG	C_CAGGGggAGGgGCgg_GCCGC	AAGGAGCTC	GCGGCattGCaCCT__CCCTGaG-AAGGAGCTC-C_CAGGGggAGGgGCgg_GCCGC	GCGGCATTGCACCTCCCTGAGAAGGAGCTCCCAGGGGGAGGGGCGGGCCGC
588	638	21	10	GCGGCattGCaCCTCCCtgaG	CaggGGGAGGgGCgg_GCCGC	AAGGAGCTCC	GCGGCattGCaCCTCCCtgaG-AAGGAGCTCC-CaggGGGAGGgGCgg_GCCGC	GCGGCATTGCACCTCCCTGAGAAGGAGCTCCCAGGGGGAGGGGCGGGCCGC
588	638	24	6	GCGGCattGCaCCT__CCCTGaGA	TCcCAGGGggAGGgGCgg_GCCGC	AGGAGC	GCGGCattGCaCCT__CCCTGaGA-AGGAGC-TCcCAGGGggAGGgGCgg_GCCGC	GCGGCATTGCACCTCCCTGAGAAGGAGCTCCCAGGGGGAGGGGCGGGCCGC
673	714	21	1	CCTTCaGgCttTGGagAG_TC	GAgCTgaCCAggGgCgGAAGG	T	CCTTCaGgCttTGGagAG_TC-T-GAgCTgaCCAggGgCgGAAGG	CCTTCAGGCTTTGGAGAGTCTGAGCTGACCAGGGGCGGAAGG
673	714	21	1	CCTTCaGgCttTGGagAGtCT	AG_CTgaCCAggGgCgGAAGG	G	CCTTCaGgCttTGGagAGtCT-G-AG_CTgaCCAggGgCgGAAGG	CCTTCAGGCTTTGGAGAGTCTGAGCTGACCAGGGGCGGAAGG
686	740	24	10	GAG_AGtCTGaGCTG_aCcaGGGG	CCCCcaGcaCAGCaCAG_CTgCTC	CGGAAGGGAT	GAG_AGtCTGaGCTG_aCcaGGGG-CGGAAGGGAT-CCCCcaGcaCAGCaCAG_CTgCTC	GAGAGTCTGAGCTGACCAGGGGCGGAAGGGATCCCCCAGCACAGCACAGCTGCTC
689	736	20	10	AGtCTGaGCTG_aCcaGGGG	CCCCcaGcaCAGCaCAG_CT	CGGAAGGGAT	AGtCTGaGCTG_aCcaGGGG-CGGAAGGGAT-CCCCcaGcaCAGCaCAG_CT	AGTCTGAGCTGACCAGGGGCGGAAGGGATCCCCCAGCACAGCACAGCT
689	736	21	9	AGtCTGaGCTGacCaGGGGcG	C_CCCCaGcaCAGCaCAG_CT	GGAAGGGAT	AGtCTGaGCTGacCaGGGGcG-GGAAGGGAT-C_CCCCaGcaCAGCaCAG_CT	AGTCTGAGCTGACCAGGGGCGGAAGGGATCCCCCAGCACAGCACAGCT
686	740	25	8	GAG_AGtCTGaGCTGacCaGGGGcG	C_CCCCaGcaCAGCaCAG_CTgCTC	GAAGGGAT	GAG_AGtCTGaGCTGacCaGGGGcG-GAAGGGAT-C_CCCCaGcaCAGCaCAG_CTgCTC	GAGAGTCTGAGCTGACCAGGGGCGGAAGGGATCCCCCAGCACAGCACAGCTGCTC
689	736	21	8	AGtCTGaGCTGacCaGGGGcG	C_CCCCaGcaCAGCaCAG_CT	GAAGGGAT	AGtCTGaGCTGacCaGGGGcG-GAAGGGAT-C_CCCCaGcaCAGCaCAG_CT	AGTCTGAGCTGACCAGGGGCGGAAGGGATCCCCCAGCACAGCACAGCT
689	736	23	5	AGtCTGaGCTGacCagGGGcGGA	TCC_CCCa_GcaCAGCaCAG_CT	AGGGA	AGtCTGaGCTGacCagGGGcGGA-AGGGA-TCC_CCCa_GcaCAGCaCAG_CT	AGTCTGAGCTGACCAGGGGCGGAAGGGATCCCCCAGCACAGCACAGCT
733	776	21	6	AgCTGCTcTAcgAAAA_C_GT	ACtGcTTTTt_TA_AGCAGgT	GGCCAG	AgCTGCTcTAcgAAAA_C_GT-GGCCAG-ACtGcTTTTt_TA_AGCAGgT	AGCTGCTCTACGAAAACGTGGCCAGACTGCTTTTTTAAGCAGGT
860	906	22	6	GGttTgAaaCCT_CC_CTGGGA	TCCCAGaGGgAGGggT_AggCC	TAGAGC	GGttTgAaaCCT_CC_CTGGGA-TAGAGC-TCCCAGaGGgAGGggT_AggCC	GGTTTGAAACCTCCCTGGGATAGAGCTCCCAGAGGGAGGGGTAGGCC
1126	1179	23	10	GCAaCagGTCCaTaCCtCcCTGG	CCAGaG_GG_AgGGACagGcTGC	GACAAAGCTC	GCAaCagGTCCaTaCCtCcCTGG-GACAAAGCTC-CCAGaG_GG_AgGGACagGcTGC	GCAACAGGTCCATACCTCCCTGGGACAAAGCTCCCAGAGGGAGGGACAGGCTGC
1126	1179	24	8	GCAaCagGTCCaTaCCtCcCTGGG	CCCAGaG_GG_AgGGACagGcTGC	ACAAAGCT	GCAaCagGTCCaTaCCtCcCTGGG-ACAAAGCT-CCCAGaG_GG_AgGGACagGcTGC	GCAACAGGTCCATACCTCCCTGGGACAAAGCTCCCAGAGGGAGGGACAGGCTGC
1130	1178	22	9	CAgGtCC_aTaCCTCCCT_gGG	CCagAGGGAGGgAcaGG_C_TG	ACAAAGCTC	CAgGtCC_aTaCCTCCCT_gGG-ACAAAGCTC-CCagAGGGAGGgAcaGG_C_TG	CAGGTCCATACCTCCCTGGGACAAAGCTCCCAGAGGGAGGGACAGGCTG
1130	1175	21	7	CagGTCCaTaCCtCcCTGGGA	TCCCAGaG_GG_AgGGACagG	ACAAAGC	CagGTCCaTaCCtCcCTGGGA-ACAAAGC-TCCCAGaG_GG_AgGGACagG	CAGGTCCATACCTCCCTGGGACAAAGCTCCCAGAGGGAGGGACAGG
1126	1179	25	6	GCAaCagGTCCaTaCCtCcCTGGGA	TCCCAGaG_GG_AgGGACagGcTGC	CAAAGC	GCAaCagGTCCaTaCCtCcCTGGGA-CAAAGC-TCCCAGaG_GG_AgGGACagGcTGC	GCAACAGGTCCATACCTCCCTGGGACAAAGCTCCCAGAGGGAGGGACAGGCTGC
1133	1172	20	4	GTCCaTaCCtCcCTGGGA_C	GcTCCCAGaG_GG_AgGGAC	CAAA	GTCCaTaCCtCcCTGGGA_C-CAAA-GcTCCCAGaG_GG_AgGGAC	GTCCATACCTCCCTGGGACAAAGCTCCCAGAGGGAGGGAC
1130	1175	23	3	CagGTCCaTaCCtCcCTGGGA_C	GcTCCCAGaG_GG_AgGGACagG	AAA	CagGTCCaTaCCtCcCTGGGA_C-AAA-GcTCCCAGaG_GG_AgGGACagG	CAGGTCCATACCTCCCTGGGACAAAGCTCCCAGAGGGAGGGACAGG
1130	1175	21	6	CagGTCCaTaCCtCcCTGGGA	TCCCAGaG_GG_AgGGACagG	CAAAGC	CagGTCCaTaCCtCcCTGGGA-CAAAGC-TCCCAGaG_GG_AgGGACagG	CAGGTCCATACCTCCCTGGGACAAAGCTCCCAGAGGGAGGGACAGG
1133	1172	21	2	GTCCaTaCCtCcCTGGGA_C_	aGcTCCCAGaG_GG_AgGGAC	AA	GTCCaTaCCtCcCTGGGA_C_-AA-aGcTCCCAGaG_GG_AgGGAC	GTCCATACCTCCCTGGGACAAAGCTCCCAGAGGGAGGGAC
1134	1172	20	3	GTCCaTaCCtCcCTGGGA_C	GcTCCCAGaG_GG_AgGGAC	AAA	GTCCaTaCCtCcCTGGGA_C-AAA-GcTCCCAGaG_GG_AgGGAC	TCCATACCTCCCTGGGACAAAGCTCCCAGAGGGAGGGAC
1272	1319	21	10	cACA_GCAgCCCtACGgAAaA	TgTTaCGT_GGG_TGCcTGTt	GTGGCCAGAC	cACA_GCAgCCCtACGgAAaA-GTGGCCAGAC-TgTTaCGT_GGG_TGCcTGTt	ACAGCAGCCCTACGGAAAAGTGGCCAGACTGTTACGTGGGTGCCTGTT
1272	1318	22	8	ACA_GCAgCCCtACGgAAaAG_	aCTgTTaCGT_GGG_TGCcTGT	GTGGCCAG	ACA_GCAgCCCtACGgAAaAG_-GTGGCCAG-aCTgTTaCGT_GGG_TGCcTGT	ACAGCAGCCCTACGGAAAAGTGGCCAGACTGTTACGTGGGTGCCTGT
1272	1318	21	9	ACA_GCAgCCCtACGgAAaAG	CTgTTaCGT_GGG_TGCcTGT	GTGGCCAGA	ACA_GCAgCCCtACGgAAaAG-GTGGCCAGA-CTgTTaCGT_GGG_TGCcTGT	ACAGCAGCCCTACGGAAAAGTGGCCAGACTGTTACGTGGGTGCCTGT
1272	1319	22	8	cACA_GCAgCCCtACGgAAaAG	CTgTTaCGT_GGG_TGCcTGTt	TGGCCAGA	cACA_GCAgCCCtACGgAAaAG-TGGCCAGA-CTgTTaCGT_GGG_TGCcTGTt	ACAGCAGCCCTACGGAAAAGTGGCCAGACTGTTACGTGGGTGCCTGTT
1272	1318	24	4	ACA_GCAgCCCtACGgAAaAG__T	AgaCTgTTaCGT_GGG_TGCcTGT	GGCC	ACA_GCAgCCCtACGgAAaAG__T-GGCC-AgaCTgTTaCGT_GGG_TGCcTGT	ACAGCAGCCCTACGGAAAAGTGGCCAGACTGTTACGTGGGTGCCTGT
1272	1318	22	7	ACA_GCAgCCCtACGgAAaAGT	ACTgTTaCGT_GGG_TGCcTGT	TGGCCAG	ACA_GCAgCCCtACGgAAaAGT-TGGCCAG-ACTgTTaCGT_GGG_TGCcTGT	ACAGCAGCCCTACGGAAAAGTGGCCAGACTGTTACGTGGGTGCCTGT
1272	1319	23	6	cACA_GCAgCCCtACGgAAaAGT	ACTgTTaCGT_GGG_TGCcTGTt	GGCCAG	cACA_GCAgCCCtACGgAAaAGT-GGCCAG-ACTgTTaCGT_GGG_TGCcTGTt	ACAGCAGCCCTACGGAAAAGTGGCCAGACTGTTACGTGGGTGCCTGTT
1273	1318	21	9	ACA_GCAgCCCtACGgAAaAG	CTgTTaCGT_GGG_TGCcTGT	TGGCCAGAC	ACA_GCAgCCCtACGgAAaAG-TGGCCAGAC-CTgTTaCGT_GGG_TGCcTGT	CAGCAGCCCTACGGAAAAGTGGCCAGACTGTTACGTGGGTGCCTGT
1272	1318	25	2	ACA_GCAgCCCtACGgAAaAG__TG	CAgaCTgTTaCGT_GGG_TGCcTGT	GC	ACA_GCAgCCCtACGgAAaAG__TG-GC-CAgaCTgTTaCGT_GGG_TGCcTGT	ACAGCAGCCCTACGGAAAAGTGGCCAGACTGTTACGTGGGTGCCTGT
1272	1318	23	5	ACA_GCAgCCCtACGgAAaAGT_	gACTgTTaCGT_GGG_TGCcTGT	GGCCA	ACA_GCAgCCCtACGgAAaAGT_-GGCCA-gACTgTTaCGT_GGG_TGCcTGT	ACAGCAGCCCTACGGAAAAGTGGCCAGACTGTTACGTGGGTGCCTGT
1273	1318	22	6	ACA_GCAgCCCtACGgAAaAGT	ACTgTTaCGT_GGG_TGCcTGT	GGCCAG	ACA_GCAgCCCtACGgAAaAGT-GGCCAG-ACTgTTaCGT_GGG_TGCcTGT	CAGCAGCCCTACGGAAAAGTGGCCAGACTGTTACGTGGGTGCCTGT
1273	1318	22	7	ACA_GCAgCCCtACGgAAaAGT	ACTgTTaCGT_GGG_TGCcTGT	GGCCAGA	ACA_GCAgCCCtACGgAAaAGT-GGCCAGA-ACTgTTaCGT_GGG_TGCcTGT	CAGCAGCCCTACGGAAAAGTGGCCAGACTGTTACGTGGGTGCCTGT
1272	1318	26	0	ACA_GCAgCCCtACGgAAaAG__TGG	CCAgaCTgTTaCGT_GGG_TGCcTGT		ACA_GCAgCCCtACGgAAaAG__TGG-CCAgaCTgTTaCGT_GGG_TGCcTGT	ACAGCAGCCCTACGGAAAAGTGGCCAGACTGTTACGTGGGTGCCTGT
1272	1318	25	1	ACA_GCAgCCCtACGgAAaAGT_gG	CagACTgTTaCGT_GGG_TGCcTGT	C	ACA_GCAgCCCtACGgAAaAGT_gG-C-CagACTgTTaCGT_GGG_TGCcTGT	ACAGCAGCCCTACGGAAAAGTGGCCAGACTGTTACGTGGGTGCCTGT
1272	1318	23	4	ACA_GCAgCCCtACGgAAaAGTg	gACTgTTaCGT_GGG_TGCcTGT	GCCA	ACA_GCAgCCCtACGgAAaAGTg-GCCA-gACTgTTaCGT_GGG_TGCcTGT	ACAGCAGCCCTACGGAAAAGTGGCCAGACTGTTACGTGGGTGCCTGT
1272	1318	23	5	ACA_GCAgCCCtACGgAAaAGTg	_ACTgTTaCGT_GGG_TGCcTGT	GCCAG	ACA_GCAgCCCtACGgAAaAGTg-GCCAG-_ACTgTTaCGT_GGG_TGCcTGT	ACAGCAGCCCTACGGAAAAGTGGCCAGACTGTTACGTGGGTGCCTGT
1272	1318	23	6	ACA_GCAgCCCtACGgAAaAGTg	_ACTgTTaCGT_GGG_TGCcTGT	GCCAGA	ACA_GCAgCCCtACGgAAaAGTg-GCCAGA-_ACTgTTaCGT_GGG_TGCcTGT	ACAGCAGCCCTACGGAAAAGTGGCCAGACTGTTACGTGGGTGCCTGT
1272	1318	25	2	ACA_GCAgCCCtACGgAAaAGTggC	G__ACTgTTaCGT_GGG_TGCcTGT	CA	ACA_GCAgCCCtACGgAAaAGTggC-CA-G__ACTgTTaCGT_GGG_TGCcTGT	ACAGCAGCCCTACGGAAAAGTGGCCAGACTGTTACGTGGGTGCCTGT
1335	1374	20	2	CAGGcaGGT_cCTccAGGCC	GGCCTccAGccACCc_CCTG	TG	CAGGcaGGT_cCTccAGGCC-TG-GGCCTccAGccACCc_CCTG	CAGGCAGGTCCTCCAGGCCTGGGCCTCCAGCCACCCCCTG
1421	1465	21	5	C_CTcCAGgGGCaAcTGaaAG	CTgcCAcT_GCCtCTGcAGtG	CCTCT	C_CTcCAGgGGCaAcTGaaAG-CCTCT-CTgcCAcT_GCCtCTGcAGtG	CCTCCAGGGGCAACTGAAAGCCTCTCTGCCACTGCCTCTGCAGTG
1543	1587	22	5	GT_caACCCAaGGaGAgGA_GG	CCaTC_TC_CCaTGGGTcccAC	CCAGT	GT_caACCCAaGGaGAgGA_GG-CCAGT-CCaTC_TC_CCaTGGGTcccAC	GTCAACCCAAGGAGAGGAGGCCAGTCCATCTCCCATGGGTCCCAC
1598	1639	22	2	CTGcTtGtCaCC_AGaCA_GGG	CCCcTGgCTtGG_GcCcA_CAG	AA	CTGcTtGtCaCC_AGaCA_GGG-AA-CCCcTGgCTtGG_GcCcA_CAG	CTGCTTGTCACCAGACAGGGAACCCCTGGCTTGGGCCCACAG
1599	1639	21	3	CTGcTtGtCaCC_AGaCAGGG	CCCTGgCTtGG_GcCcA_CAG	AAC	CTGcTtGtCaCC_AGaCAGGG-AAC-CCCTGgCTtGG_GcCcA_CAG	TGCTTGTCACCAGACAGGGAACCCCTGGCTTGGGCCCACAG
1599	1641	22	3	TGCT_T_GtCaCC_AGaCAGGG	CCCTGgCTtGG_GcCcAcAGCA	AAC	TGCT_T_GtCaCC_AGaCAGGG-AAC-CCCTGgCTtGG_GcCcAcAGCA	TGCTTGTCACCAGACAGGGAACCCCTGGCTTGGGCCCACAGCA
1599	1641	22	4	TGCT_T_GtCaCC_AGaCAGGG	CCCTGgCTtGG_GcCcAcAGCA	AACC	TGCT_T_GtCaCC_AGaCAGGG-AACC-CCCTGgCTtGG_GcCcAcAGCA	TGCTTGTCACCAGACAGGGAACCCCTGGCTTGGGCCCACAGCA
1681	1727	21	6	TgaccTGCaTcTCT_CTGGGG	CCCCAGgAGAcAaGCAaaagA	TGGAGC	TgaccTGCaTcTCT_CTGGGG-TGGAGC-CCCCAGgAGAcAaGCAaaagA	TGACCTGCATCTCTCTGGGGTGGAGCCCCCAGGAGACAAGCAAAAGA
1684	1724	20	3	ccTGCaTcTCT_CTGGGGtG	C_CCCCAGgAGAcAaGCAaa	GAG	ccTGCaTcTCT_CTGGGGtG-GAG-C_CCCCAGgAGAcAaGCAaa	CCTGCATCTCTCTGGGGTGGAGCCCCCAGGAGACAAGCAAA
1748	1791	21	4	TaAgGTcCCTTCCtCtgC_TG	CAaGttGgGGAAGGaACaT_A	CCTC	TaAgGTcCCTTCCtCtgC_TG-CCTC-CAaGttGgGGAAGGaACaT_A	TAAGGTCCCTTCCTCTGCTGCCTCCAAGTTGGGGAAGGAACATA
1877	1922	21	8	CC_CACAcTTtCAGagCAT_T	AcATGg_CTGcAAcTGTGaGG	GAGAGGGA	CC_CACAcTTtCAGagCAT_T-GAGAGGGA-AcATGg_CTGcAAcTGTGaGG	CCCACACTTTCAGAGCATTGAGAGGGAACATGGCTGCAACTGTGAG
1877	1922	20	8	CcCACAcTTtCAGagCAT_T	AcATGg_CTGcAAcTGTGaG	GAGAGGGA	CcCACAcTTtCAGagCAT_T-GAGAGGGA-AcATGg_CTGcAAcTGTGaG	CCCACACTTTCAGAGCATTGAGAGGGAACATGGCTGCAACTGTGAG
1877	1923	21	9	CC_CACAcTTtCAGagCAtTG	CA_TGg_CTGcAAcTGTGaGG	GAGAGGGAA	CC_CACAcTTtCAGagCAtTG-GAGAGGGAA-CA_TGg_CTGcAAcTGTGaGG	CCCACACTTTCAGAGCATTGAGAGGGAACATGGCTGCAACTGTGAGG
1878	1923	21	8	CC_CACAcTTtCAGagCAtTG	CA_TGg_CTGcAAcTGTGaGG	AGAGGGAA	CC_CACAcTTtCAGagCAtTG-AGAGGGAA-CA_TGg_CTGcAAcTGTGaGG	CCACACTTTCAGAGCATTGAGAGGGAACATGGCTGCAACTGTGAGG
2195	2237	21	2	ACgcAaGA_ACTCTGGtaAcT	AaTggCCAGAGTgTCgTatGT	CA	ACgcAaGA_ACTCTGGtaAcT-CA-AaTggCCAGAGTgTCgTatGT	ACGCAAGAACTCTGGTAACTCAAATGGCCAGAGTGTCGTATGT
2195	2237	21	3	ACgcAaGA_ACTCTGGtaAcT	A_TggCCAGAGTgTCgTatGT	CAA	ACgcAaGA_ACTCTGGtaAcT-CAA-A_TggCCAGAGTgTCgTatGT	ACGCAAGAACTCTGGTAACTCAAATGGCCAGAGTGTCGTATGT
2703	2746	21	6	TTGGaaAAcaTaTTTCA_GGA	TCCaTGAAA_Ac_TTccCCAA	ATATCA	TTGGaaAAcaTaTTTCA_GGA-ATATCA-TCCaTGAAA_Ac_TTccCCAA	TTGGAAAACATATTTCAGGATATCATCCATGAAAACTTCCCCAA
2704	2746	21	5	TTGGaaAAcaTaTTTCA_GGA	TCCaTGAAA_Ac_TTccCCAA	TATCA	TTGGaaAAcaTaTTTCA_GGA-TATCA-TCCaTGAAA_Ac_TTccCCAA	TGGAAAACATATTTCAGGATATCATCCATGAAAACTTCCCCAA
2703	2746	22	4	TTGGaaAAcaTaTTTCA_GGAT	ATCCaTGAAA_Ac_TTccCCAA	TATC	TTGGaaAAcaTaTTTCA_GGAT-TATC-ATCCaTGAAA_Ac_TTccCCAA	TTGGAAAACATATTTCAGGATATCATCCATGAAAACTTCCCCAA
2704	2746	22	3	TTGGaaAAcaTaTTTCA_GGAT	ATCCaTGAAA_Ac_TTccCCAA	ATC	TTGGaaAAcaTaTTTCA_GGAT-ATC-ATCCaTGAAA_Ac_TTccCCAA	TGGAAAACATATTTCAGGATATCATCCATGAAAACTTCCCCAA
2703	2746	24	0	TTGGaaAAcaTaTTTCA_GGAT_A	TcATCCaTGAAA_Ac_TTccCCAA		TTGGaaAAcaTaTTTCA_GGAT_A-TcATCCaTGAAA_Ac_TTccCCAA	TTGGAAAACATATTTCAGGATATCATCCATGAAAACTTCCCCAA
2703	2746	22	3	TTGGaaAAcaTaTTTCA_GGAT	ATCCaTGAAA_Ac_TTccCCAA	ATC	TTGGaaAAcaTaTTTCA_GGAT-ATC-ATCCaTGAAA_Ac_TTccCCAA	TTGGAAAACATATTTCAGGATATCATCCATGAAAACTTCCCCAA
2703	2746	22	4	TTGGaaAAcaTaTTTCA_GGAT	ATCCaTGAAA_Ac_TTccCCAA	ATCA	TTGGaaAAcaTaTTTCA_GGAT-ATCA-ATCCaTGAAA_Ac_TTccCCAA	TTGGAAAACATATTTCAGGATATCATCCATGAAAACTTCCCCAA
2982	3029	22	7	ATAtTcAAcATTCTT_aaaGAA	TTCaaccAAGAAT_TTcA_TAT	AAAAATC	ATAtTcAAcATTCTT_aaaGAA-AAAAATC-TTCaaccAAGAAT_TTcA_TAT	ATATTCAACATTCTTAAAGAAAAAAATCTTCAACCAAGAATTTCATAT
3108	3149	21	2	A_ccAGacCTgCCTTaCAAGA	TCTTGaAAGG_AGcaCTaaaT	GA	A_ccAGacCTgCCTTaCAAGA-GA-TCTTGaAAGG_AGcaCTaaaT	ACCAGACCTGCCTTACAAGAGATCTTGAAAGGAGCACTAAAT
4320	4365	20	8	CAAAAAACC_AtTCaaaaGA	TCcag_GAgTtGGTTTTTTG	TCAATGAA	CAAAAAACC_AtTCaaaaGA-TCAATGAA-TCcag_GAgTtGGTTTTTTG	CAAAAAACCATTCAAAAGATCAATGAATCCAGGAGTTGGTTTTTTG
4320	4365	22	5	CAAAAAACC_AtTCaaaaGA_T	AaTCcag_GAgTtGGTTTTTTG	CAATG	CAAAAAACC_AtTCaaaaGA_T-CAATG-AaTCcag_GAgTtGGTTTTTTG	CAAAAAACCATTCAAAAGATCAATGAATCCAGGAGTTGGTTTTTTG
4320	4365	21	6	CAAAAAACC_AtTCaaaaGAT	ATCcag_GAgTtGGTTTTTTG	CAATGA	CAAAAAACC_AtTCaaaaGAT-CAATGA-ATCcag_GAgTtGGTTTTTTG	CAAAAAACCATTCAAAAGATCAATGAATCCAGGAGTTGGTTTTTTG
4320	4365	23	3	CAAAAAACC_AtTCaaaaGA_TC	GAaTCcag_GAgTtGGTTTTTTG	AAT	CAAAAAACC_AtTCaaaaGA_TC-AAT-GAaTCcag_GAgTtGGTTTTTTG	CAAAAAACCATTCAAAAGATCAATGAATCCAGGAGTTGGTTTTTTG
4320	4365	21	6	CAAAAAACC_AtTCaaaaGAT	ATCcag_GAgTtGGTTTTTTG	CAATGA	CAAAAAACC_AtTCaaaaGAT-CAATGA-ATCcag_GAgTtGGTTTTTTG	CAAAAAACCATTCAAAAGATCAATGAATCCAGGAGTTGGTTTTTTG
4320	4365	21	7	CAAAAAACC_AtTCaaaaGAT	ATCcag_GAgTtGGTTTTTTG	CAATGAA	CAAAAAACC_AtTCaaaaGAT-CAATGAA-ATCcag_GAgTtGGTTTTTTG	CAAAAAACCATTCAAAAGATCAATGAATCCAGGAGTTGGTTTTTTG
4320	4365	24	1	CAAAAAACC_AtTCaaaaGA_TCA	TGAaTCcag_GAgTtGGTTTTTTG	A	CAAAAAACC_AtTCaaaaGA_TCA-A-TGAaTCcag_GAgTtGGTTTTTTG	CAAAAAACCATTCAAAAGATCAATGAATCCAGGAGTTGGTTTTTTG
4324	4373	21	9	AAaccaTTCAAAAgAtCAA_T	AgTTGgTtTTTTGAAaaaaTT	GAATCCAGG	AAaccaTTCAAAAgAtCAA_T-GAATCCAGG-AgTTGgTtTTTTGAAaaaaTT	AAACCATTCAAAAGATCAATGAATCCAGGAGTTGGTTTTTTGAAAAAATT
4693	4742	22	7	CAG_ccGAATtcTACCAGaTgT	AgAgCTGGTAccATTCctaCTG	ACAAAGA	CAG_ccGAATtcTACCAGaTgT-ACAAAGA-AgAgCTGGTAccATTCctaCTG	CAGCCGAATTCTACCAGATGTACAAAGAAGAGCTGGTACCATTCCTACTG
4750	4792	20	4	TccAAaaAaTTGaGGAGGAG	CTCCTCCcCAAcTcaTTctA	GGGA	TccAAaaAaTTGaGGAGGAG-GGGA-CTCCTCCcCAAcTcaTTctA	TCCAAAAAATTGAGGAGGAGGGACTCCTCCCCAACTCATTCTA
4750	4792	20	3	TccAAaaAaTTGaGGAGGAG	CTCCTCCcCAAcTcaTTctA	GGA	TccAAaaAaTTGaGGAGGAG-GGA-CTCCTCCcCAAcTcaTTctA	TCCAAAAAATTGAGGAGGAGGGACTCCTCCCCAACTCATTCTA
4750	4795	22	6	TcCAaAaAAtTGAG__GaGGAG	CTCCcCaaCTCA_TTcTaTG_A	GGACTC	TcCAaAaAAtTGAG__GaGGAG-GGACTC-CTCCcCaaCTCA_TTcTaTG_A	TCCAAAAAATTGAGGAGGAGGGACTCCTCCCCAACTCATTCTATGA
4750	4792	20	3	TccAAaaAaTTGaGGAGGAG	CTCCTCCcCAAcTcaTTctA	GGA	TccAAaaAaTTGaGGAGGAG-GGA-CTCCTCCcCAAcTcaTTctA	TCCAAAAAATTGAGGAGGAGGGACTCCTCCCCAACTCATTCTA
4750	4792	21	2	TccAAaaAaTTGaGGAGGAgG	C_TCCTCCcCAAcTcaTTctA	GA	TccAAaaAaTTGaGGAGGAgG-GA-C_TCCTCCcCAAcTcaTTctA	TCCAAAAAATTGAGGAGGAGGGACTCCTCCCCAACTCATTCTA
4750	4795	23	4	TcCAaAaAAtTGAG__GaGGAGG	CCTCCcCaaCTCA_TTcTaTG_A	GACT	TcCAaAaAAtTGAG__GaGGAGG-GACT-CCTCCcCaaCTCA_TTcTaTG_A	TCCAAAAAATTGAGGAGGAGGGACTCCTCCCCAACTCATTCTATGA
4752	4794	23	1	CAaAaAAtTGAG__GaGGAGG_G	CtCCTCCcCaaCTCA_TTcTaTG	A	CAaAaAAtTGAG__GaGGAGG_G-A-CtCCTCCcCaaCTCA_TTcTaTG	CAAAAAATTGAGGAGGAGGGACTCCTCCCCAACTCATTCTATG
4752	4794	21	4	CAaAaAAtTGAG__GaGGAGG	CCTCCcCaaCTCA_TTcTaTG	GACT	CAaAaAAtTGAG__GaGGAGG-GACT-CCTCCcCaaCTCA_TTcTaTG	CAAAAAATTGAGGAGGAGGGACTCCTCCCCAACTCATTCTATG
4752	4794	22	3	CAaAaAAtTGAG__GaGGAgGG	CC_TCCcCaaCTCA_TTcTaTG	ACT	CAaAaAAtTGAG__GaGGAgGG-ACT-CC_TCCcCaaCTCA_TTcTaTG	CAAAAAATTGAGGAGGAGGGACTCCTCCCCAACTCATTCTATG
4752	4794	23	1	CAaAaAAtTGAG__GaGGAgGGA	TCC_TCCcCaaCTCA_TTcTaTG	C	CAaAaAAtTGAG__GaGGAgGGA-C-TCC_TCCcCaaCTCA_TTcTaTG	CAAAAAATTGAGGAGGAGGGACTCCTCCCCAACTCATTCTATG
4858	4905	20	10	CAA_TATccTTGaTGAacAT	ATccTCAaCAAa_ATAcTTG	CGATGCAAAA	CAA_TATccTTGaTGAacAT-CGATGCAAAA-ATccTCAaCAAa_ATAcTTG	CAATATCCTTGATGAACATCGATGCAAAAATCCTCAACAAAATACTTG
4945	4990	21	5	ATGaTcAAgtAggCTT_CATC	GATGcAAGgtTggTTcAaCAT	CCTGG	ATGaTcAAgtAggCTT_CATC-CCTGG-GATGcAAGgtTggTTcAaCAT	ATGATCAAGTAGGCTTCATCCCTGGGATGCAAGGTTGGTTCAACAT
4945	4990	22	3	ATGaTcAAgtAggCTT_CATCC	GGATGcAAGgtTggTTcAaCAT	CTG	ATGaTcAAgtAggCTT_CATCC-CTG-GGATGcAAGgtTggTTcAaCAT	ATGATCAAGTAGGCTTCATCCCTGGGATGCAAGGTTGGTTCAACAT
4945	4990	23	1	ATGaTcAAgtAggCTT_CATCCC	GGGATGcAAGgtTggTTcAaCAT	T	ATGaTcAAgtAggCTT_CATCCC-T-GGGATGcAAGgtTggTTcAaCAT	ATGATCAAGTAGGCTTCATCCCTGGGATGCAAGGTTGGTTCAACAT
5110	5156	20	9	CTCTcAaTAaacT_AGGTAT	ATACCTcAaaaTAaTaAGAG	TGAAGGAAC	CTCTcAaTAaacT_AGGTAT-TGAAGGAAC-ATACCTcAaaaTAaTaAGAG	CTCTCAATAAACTAGGTATTGAAGGAACATACCTCAAAATAATAAGA
5110	5157	22	6	CTCTcAaTAaacT_AGGTAT_T	AcATACCTcAaaaTAaTaAGAG	GAAGGA	CTCTcAaTAaacT_AGGTAT_T-GAAGGA-AcATACCTcAaaaTAaTaAGAG	CTCTCAATAAACTAGGTATTGAAGGAACATACCTCAAAATAATAAGAG
5110	5157	20	9	CTCTcAaTAaacT_AGGTAT	ATACCTcAaaaTAaTaAGAG	TGAAGGAAC	CTCTcAaTAaacT_AGGTAT-TGAAGGAAC-ATACCTcAaaaTAaTaAGAG	CTCTCAATAAACTAGGTATTGAAGGAACATACCTCAAAATAATAAGAG
5110	5157	21	8	CTCTcAaTAaacT_AGGTAtT	A_TACCTcAaaaTAaTaAGAG	GAAGGAAC	CTCTcAaTAaacT_AGGTAtT-GAAGGAAC-A_TACCTcAaaaTAaTaAGAG	CTCTCAATAAACTAGGTATTGAAGGAACATACCTCAAAATAATAAGAG
5110	5157	22	6	CTCTcAaTAaacT_AGGTAtTG	CA_TACCTcAaaaTAaTaAGAG	AAGGAA	CTCTcAaTAaacT_AGGTAtTG-AAGGAA-CA_TACCTcAaaaTAaTaAGAG	CTCTCAATAAACTAGGTATTGAAGGAACATACCTCAAAATAATAAGAG
5322	5372	23	9	GgCATC__CAAAtAgGaAGAgAG	CTaTCT_C_TgTTTGcaGATGaC	GAAGTCAAA	GgCATC__CAAAtAgGaAGAgAG-GAAGTCAAA-CTaTCT_C_TgTTTGcaGATGaC	GGCATCCAAATAGGAAGAGAGGAAGTCAAACTATCTCTGTTTGCAGATGAC
5324	5370	21	9	CATC__CAAAtAgGaAGAgAG	CTaTCT_C_TgTTTGcaGATG	GAAGTCAAA	CATC__CAAAtAgGaAGAgAG-GAAGTCAAA-CTaTCT_C_TgTTTGcaGATG	CATCCAAATAGGAAGAGAGGAAGTCAAACTATCTCTGTTTGCAGATG
5351	5401	22	10	ACTATctctGTTTgC_AGATgA	T_ATCTaGaAAACccc_ATAGT	CATGATTCTA	ACTATctctGTTTgC_AGATgA-CATGATTCTA-T_ATCTaGaAAACccc_ATAGT	ACTATCTCTGTTTGCAGATGACATGATTCTATATCTAGAAAACCCCATAGT
5760	5810	26	6	CCA_ATGAcATTcTTcAcAgAAcTAG	CTA_TT_T_T_AA_AAT_TCATaTGG	AAAAAA	CCA_ATGAcATTcTTcAcAgAAcTAG-AAAAAA-CTA_TT_T_T_AA_AAT_TCATaTGG	CCAATGACATTCTTCACAGAACTAGAAAAAACTATTTTAAAATTCATATGG
6589	6630	21	4	cAATgAgATA_CCA_TCTcAC	GTcAGAaTGGcTAT_T_ATTa	ACCA	cAATgAgATA_CCA_TCTcAC-ACCA-GTcAGAaTGGcTAT_T_ATTa	CAATGAGATACCATCTCACACCAGTCAGAATGGCTATTATTA
6590	6629	20	4	AATgAgATA_CCA_TCTcAC	GTcAGAaTGGcTAT_T_ATT	ACCA	AATgAgATA_CCA_TCTcAC-ACCA-GTcAGAaTGGcTAT_T_ATT	AATGAGATACCATCTCACACCAGTCAGAATGGCTATTATT
6590	6629	21	2	AATgAgATA_CCA_TCTcACa	aGTcAGAaTGGcTAT_T_ATT	CC	AATgAgATA_CCA_TCTcACa-CC-aGTcAGAaTGGcTAT_T_ATT	AATGAGATACCATCTCACACCAGTCAGAATGGCTATTATT
6610	6658	21	9	CaGtCAGaAT_gGcTATTaTT	AAaAATAaCagATgCTGgC_G	AAAAAGTCA	CaGtCAGaAT_gGcTATTaTT-AAAAAGTCA-AAaAATAaCagATgCTGgC_G	CAGTCAGAATGGCTATTATTAAAAAGTCAAAAAATAACAGATGCTGGCG
6671	6721	23	10	AAaGG__GAAC_AcTTaTACACT	AGTGTA_AAtTaGTTCaaCCaTT	TGTTGGTGGG	AAaGG__GAAC_AcTTaTACACT-TGTTGGTGGG-AGTGTA_AAtTaGTTCaaCCaTT	AAAGGGAACACTTATACACTGTTGGTGGGAGTGTAAATTAGTTCAACCATT
6671	6720	23	9	AAaGG__GAAC_AcTTaTACACT	AGTGTA_AAtTaGTTCaaCCaTT	GTTGGTGGG	AAaGG__GAAC_AcTTaTACACT-GTTGGTGGG-AGTGTA_AAtTaGTTCaaCCaTT	AAAGGGAACACTTATACACTGTTGGTGGGAGTGTAAATTAGTTCAACCAT
6671	6721	23	10	AAaGG__GAAC_AcTTaTACACT	AGTGTA_AAtTaGTTCaaCCaTT	GTTGGTGGGA	AAaGG__GAAC_AcTTaTACACT-GTTGGTGGGA-AGTGTA_AAtTaGTTCaaCCaTT	AAAGGGAACACTTATACACTGTTGGTGGGAGTGTAAATTAGTTCAACCATT
6765	6807	21	3	CT_accATtTgACCCAGcAAT	ATTaCTGGGT_AtATacccAG	CCC	CT_accATtTgACCCAGcAAT-CCC-ATTaCTGGGT_AtATacccAG	CTACCATTTGACCCAGCAATCCCATTACTGGGTATATACCCAG
6930	6967	20	0	ATGtGgTaCATA_TAcaCCA	TGGaaTAcTATGcAgC_CAT		ATGtGgTaCATA_TAcaCCA-TGGaaTAcTATGcAgC_CAT	ATGTGGTACATATACACCATGGAATACTATGCAGCCAT
6956	7004	20	9	CtATGcagCCAtAAAAaAgA	TgTcTTTTgTGGgaaCATgG	ACGAGATCA	CtATGcagCCAtAAAAaAgA-ACGAGATCA-TgTcTTTTgTGGgaaCATgG	CTATGCAGCCATAAAAAAGAACGAGATCATGTCTTTTGTGGGAACATGG
7062	7107	21	6	CgcAtGTTCTCAcTtA_TaAG	CTaAaTgA_TGAGAACtTatG	TGGGAG	CgcAtGTTCTCAcTtA_TaAG-TGGGAG-CTaAaTgA_TGAGAACtTatG	CGCATGTTCTCACTTATAAGTGGGAGCTAAATGATGAGAACTTATG
>L1PA15A
51	92	22	1	CCaTCaaGAAGAT_TG_gCAcA	TcTGagCAgATCTTCa_GAaGG	C	CCaTCaaGAAGAT_TG_gCAcA-C-TcTGagCAgATCTTCa_GAaGG	CCATCAAGAAGATTGGCACACTCTGAGCAGATCTTCAGAAGG
51	92	21	4	CCaTCaaGAAGAT_TgGCaCA	TGaGC_AgATCTTCa_GAaGG	ACTC	CCaTCaaGAAGAT_TgGCaCA-ACTC-TGaGC_AgATCTTCa_GAaGG	CCATCAAGAAGATTGGCACACTCTGAGCAGATCTTCAGAAGG
52	92	21	3	CCaTCaaGAAGAT_TgGCaCA	TGaGC_AgATCTTCa_GAaGG	CTC	CCaTCaaGAAGAT_TgGCaCA-CTC-TGaGC_AgATCTTCa_GAaGG	CATCAAGAAGATTGGCACACTCTGAGCAGATCTTCAGAAGG
143	182	20	2	gaGGaaGCT_GGgAACCCTG	CAGGGTTgCCgAGCa_CCag	CA	gaGGaaGCT_GGgAACCCTG-CA-CAGGGTTgCCgAGCa_CCag	GAGGAAGCTGGGAACCCTGCACAGGGTTGCCGAGCACCAG
322	371	23	8	GaGCTaCC_TGgAGaGtTGGcAG	CT_CCAgC_CTgCAtGG_AGCcC	GGACAGGA	GaGCTaCC_TGgAGaGtTGGcAG-GGACAGGA-CT_CCAgC_CTgCAtGG_AGCcC	GAGCTACCTGGAGAGTTGGCAGGGACAGGACTCCAGCCTGCATGGAGCCC
458	497	22	2	TAGCCttTGTTaaCTGT_CA_G	CcTGgACAG__AACAg_GGCTA	GA	TAGCCttTGTTaaCTGT_CA_G-GA-CcTGgACAG__AACAg_GGCTA	TAGCCTTTGTTAACTGTCAGACCTGGACAGAACAGGGCTA
459	497	22	1	TAGCCttTGTTaaCTGT_CA_G	CcTGgACAG__AACAg_GGCTA	A	TAGCCttTGTTaaCTGT_CA_G-A-CcTGgACAG__AACAg_GGCTA	AGCCTTTGTTAACTGTCAGACCTGGACAGAACAGGGCTA
459	498	22	2	_TAGCCttTGTTaaCTGT_CAG	CTGgACAG__AACAg_GGCTAt	AC	_TAGCCttTGTTaaCTGT_CAG-AC-CTGgACAG__AACAg_GGCTAt	AGCCTTTGTTAACTGTCAGACCTGGACAGAACAGGGCTAT
459	497	21	2	TAGCCttTGTTaaCTGT_CAG	CTGgACAG__AACAg_GGCTA	AC	TAGCCttTGTTaaCTGT_CAG-AC-CTGgACAG__AACAg_GGCTA	AGCCTTTGTTAACTGTCAGACCTGGACAGAACAGGGCTA
579	626	22	10	CCACTTGC_AGTacaGCCtCA_	cTGgGGC___ACTtGCAAGTGG	AGATGCCCAA	CCACTTGC_AGTacaGCCtCA_-AGATGCCCAA-cTGgGGC___ACTtGCAAGTGG	CCACTTGCAGTACAGCCTCAGATGCCCAACTGGGGCACTTGCAAGTGG
580	627	22	10	_CCACTTGC_AGTacaGCCtCA	TGgGGC___ACTtGCAAGTGGc	GATGCCCAAC	_CCACTTGC_AGTacaGCCtCA-GATGCCCAAC-TGgGGC___ACTtGCAAGTGGc	CACTTGCAGTACAGCCTCAGATGCCCAACTGGGGCACTTGCAAGTGGC
579	626	23	8	CCACTTGC_AGTacaGCCtCAG_	aCTGgGGC___ACTtGCAAGTGG	GATGCCCA	CCACTTGC_AGTacaGCCtCAG_-GATGCCCA-aCTGgGGC___ACTtGCAAGTGG	CCACTTGCAGTACAGCCTCAGATGCCCAACTGGGGCACTTGCAAGTGG
580	626	22	9	CCACTTGC_AGTacaGCCtCAG	CTGgGGC___ACTtGCAAGTGG	GATGCCCAA	CCACTTGC_AGTacaGCCtCAG-GATGCCCAA-CTGgGGC___ACTtGCAAGTGG	CACTTGCAGTACAGCCTCAGATGCCCAACTGGGGCACTTGCAAGTGG
580	627	23	8	_CCACTTGC_AGTacaGCCtCAG	CTGgGGC___ACTtGCAAGTGGc	ATGCCCAA	_CCACTTGC_AGTacaGCCtCAG-ATGCCCAA-CTGgGGC___ACTtGCAAGTGGc	CACTTGCAGTACAGCCTCAGATGCCCAACTGGGGCACTTGCAAGTGGC
579	626	23	7	CCACTTGC_AGTacaGCCtCAG_	aCTGgGGC___ACTtGCAAGTGG	ATGCCCA	CCACTTGC_AGTacaGCCtCAG_-ATGCCCA-aCTGgGGC___ACTtGCAAGTGG	CCACTTGCAGTACAGCCTCAGATGCCCAACTGGGGCACTTGCAAGTGG
580	626	22	8	CCACTTGC_AGTacaGCCtCAG	CTGgGGC___ACTtGCAAGTGG	ATGCCCAA	CCACTTGC_AGTacaGCCtCAG-ATGCCCAA-CTGgGGC___ACTtGCAAGTGG	CACTTGCAGTACAGCCTCAGATGCCCAACTGGGGCACTTGCAAGTGG
580	626	22	9	CCACTTGC_AGTacaGCCtCAG	CTGgGGC___ACTtGCAAGTGG	ATGCCCAAC	CCACTTGC_AGTacaGCCtCAG-ATGCCCAAC-CTGgGGC___ACTtGCAAGTGG	CACTTGCAGTACAGCCTCAGATGCCCAACTGGGGCACTTGCAAGTGG
579	626	24	5	CCACTTGC_AGTacaGCCtCAGaT	AaCTGgGGC___ACTtGCAAGTGG	TGCCC	CCACTTGC_AGTacaGCCtCAGaT-TGCCC-AaCTGgGGC___ACTtGCAAGTGG	CCACTTGCAGTACAGCCTCAGATGCCCAACTGGGGCACTTGCAAGTGG
580	626	24	4	CCACTTGC_AGTacaGCCtCAGaT	AaCTGgGGC___ACTtGCAAGTGG	GCCC	CCACTTGC_AGTacaGCCtCAGaT-GCCC-AaCTGgGGC___ACTtGCAAGTGG	CACTTGCAGTACAGCCTCAGATGCCCAACTGGGGCACTTGCAAGTGG
580	626	24	5	CCACTTGC_AGTacaGCCtCAGaT	A_CTGgGGC___ACTtGCAAGTGG	GCCCA	CCACTTGC_AGTacaGCCtCAGaT-GCCCA-A_CTGgGGC___ACTtGCAAGTGG	CACTTGCAGTACAGCCTCAGATGCCCAACTGGGGCACTTGCAAGTGG
579	626	26	1	CCACTTGC_AGTacaGCCtCAGaT_G	CcAaCTGgGGC___ACTtGCAAGTGG	C	CCACTTGC_AGTacaGCCtCAGaT_G-C-CcAaCTGgGGC___ACTtGCAAGTGG	CCACTTGCAGTACAGCCTCAGATGCCCAACTGGGGCACTTGCAAGTGG
580	626	25	2	CCACTTGC_AGTacaGCCtCAGaTG	CAaCTGgGGC___ACTtGCAAGTGG	CC	CCACTTGC_AGTacaGCCtCAGaTG-CC-CAaCTGgGGC___ACTtGCAAGTGG	CACTTGCAGTACAGCCTCAGATGCCCAACTGGGGCACTTGCAAGTGG
579	626	24	5	CCACTTGC_AGTacaGCCtCAGaT	A_CTGgGGC___ACTtGCAAGTGG	GCCCA	CCACTTGC_AGTacaGCCtCAGaT-GCCCA-A_CTGgGGC___ACTtGCAAGTGG	CCACTTGCAGTACAGCCTCAGATGCCCAACTGGGGCACTTGCAAGTGG
579	626	24	6	CCACTTGC_AGTacaGCCtCAGaT	A_CTGgGGC___ACTtGCAAGTGG	GCCCAA	CCACTTGC_AGTacaGCCtCAGaT-GCCCAA-A_CTGgGGC___ACTtGCAAGTGG	CCACTTGCAGTACAGCCTCAGATGCCCAACTGGGGCACTTGCAAGTGG
579	626	25	2	CCACTTGC_AGTacaGCCtCAGaTG	CAaCTGgGGC___ACTtGCAAGTGG	CC	CCACTTGC_AGTacaGCCtCAGaTG-CC-CAaCTGgGGC___ACTtGCAAGTGG	CCACTTGCAGTACAGCCTCAGATGCCCAACTGGGGCACTTGCAAGTGG
579	626	25	3	CCACTTGC_AGTacaGCCtCAGaTG	CAaCTGgGGC___ACTtGCAAGTGG	CCC	CCACTTGC_AGTacaGCCtCAGaTG-CCC-CAaCTGgGGC___ACTtGCAAGTGG	CCACTTGCAGTACAGCCTCAGATGCCCAACTGGGGCACTTGCAAGTGG
813	856	21	4	CTcGGCCcCTccAG_caAAGC	GCTTaaaCTcaAGaGGCC_AG	AGGT	CTcGGCCcCTccAG_caAAGC-AGGT-GCTTaaaCTcaAGaGGCC_AG	CTCGGCCCCTCCAGCAAAGCAGGTGCTTAAACTCAAGAGGCCAG
813	856	22	2	CTcGGCCcCTccAG_caAAGCA	TGCTTaaaCTcaAGaGGCC_AG	GG	CTcGGCCcCTccAG_caAAGCA-GG-TGCTTaaaCTcaAGaGGCC_AG	CTCGGCCCCTCCAGCAAAGCAGGTGCTTAAACTCAAGAGGCCAG
866	912	23	6	CCaTGGGcCTG_GT_C_CcAgCC	GGtTaGaGcACgCAG_CCCA_GG	CCCCAG	CCaTGGGcCTG_GT_C_CcAgCC-CCCCAG-GGtTaGaGcACgCAG_CCCA_GG	CCATGGGCCTGGTCCCAGCCCCCCAGGGTTAGAGCACGCAGCCCAGG
866	912	24	4	CCaTGGGcCTG_GT_C_CcAgCCC	GGGtTaGaGcACgCAG_CCCA_GG	CCCA	CCaTGGGcCTG_GT_C_CcAgCCC-CCCA-GGGtTaGaGcACgCAG_CCCA_GG	CCATGGGCCTGGTCCCAGCCCCCCAGGGTTAGAGCACGCAGCCCAGG
880	921	21	2	C_CAGCcCcCCaGGGtTaGaG	CgC_AgCCCaGGaGtGCTGaG	CA	C_CAGCcCcCCaGGGtTaGaG-CA-CgC_AgCCCaGGaGtGCTGaG	CCAGCCCCCCAGGGTTAGAGCACGCAGCCCAGGAGTGCTGAG
1089	1141	23	10	GAaccAgcGcAAGA_ACTCTGGC	GCCAGAGTgTCTT_Ct_TaccTC	AACTCAAAAA	GAaccAgcGcAAGA_ACTCTGGC-AACTCAAAAA-GCCAGAGTgTCTT_Ct_TaccTC	GAACCAGCGCAAGAACTCTGGCAACTCAAAAAGCCAGAGTGTCTTCTTACCTC
1096	1135	20	2	cGcAAGA_ACTCTGGCaacT	AaaaGCCAGAGTgTCTT_Ct	CA	cGcAAGA_ACTCTGGCaacT-CA-AaaaGCCAGAGTgTCTT_Ct	CGCAAGAACTCTGGCAACTCAAAAAGCCAGAGTGTCTTCT
1425	1462	20	0	TGaAGAAagAaTC_TCaGAG	CTC_GAaGAcTggTTCTcCA		TGaAGAAagAaTC_TCaGAG-CTC_GAaGAcTggTTCTcCA	TGAAGAAAGAATCTCAGAGCTCGAAGACTGGTTCTCCA
1603	1646	21	6	TTGGaaAAcATaTTT_GaGGA	TCCaCgAAA_AT_TTccCCAA	ATATTG	TTGGaaAAcATaTTT_GaGGA-ATATTG-TCCaCgAAA_AT_TTccCCAA	TTGGAAAACATATTTGAGGATATTGTCCACGAAAATTTCCCCAA
1604	1646	21	5	TTGGaaAAcATaTTT_GaGGA	TCCaCgAAA_AT_TTccCCAA	TATTG	TTGGaaAAcATaTTT_GaGGA-TATTG-TCCaCgAAA_AT_TTccCCAA	TGGAAAACATATTTGAGGATATTGTCCACGAAAATTTCCCCAA
1603	1646	23	1	TTGGaaAAcATaTTT_GaGGAtA	TgTCCaCgAAA_AT_TTccCCAA	T	TTGGaaAAcATaTTT_GaGGAtA-T-TgTCCaCgAAA_AT_TTccCCAA	TTGGAAAACATATTTGAGGATATTGTCCACGAAAATTTCCCCAA
2924	2972	21	9	ATcTgCT_CCTgAATgaCtTT	AAtGaaATTaAGGcAGaA_AT	TGGGTAAAC	ATcTgCT_CCTgAATgaCtTT-TGGGTAAAC-AAtGaaATTaAGGcAGaA_AT	ATCTGCTCCTGAATGACTTTTGGGTAAACAATGAAATTAAGGCAGAAAT
2925	2969	22	5	TCTGctCCTgAATgaC_TT_TT	AAcAAtGaaATTaAGG__CAGA	GGGTA	TCTGctCCTgAATgaC_TT_TT-GGGTA-AAcAAtGaaATTaAGG__CAGA	TCTGCTCCTGAATGACTTTTGGGTAAACAATGAAATTAAGGCAGA
3593	3642	22	7	CAGccGaATT_cTACCAGaTgT	AgAgCTGGTAccAATcCtaCTG	ATAAAGA	CAGccGaATT_cTACCAGaTgT-ATAAAGA-AgAgCTGGTAccAATcCtaCTG	CAGCCGAATTCTACCAGATGTATAAAGAAGAGCTGGTACCAATCCTACTG
3650	3692	21	3	TccAAaaAaTTgA_GGAGGAG	CTCCTCCcT_AAcTcaTTctA	GGA	TccAAaaAaTTgA_GGAGGAG-GGA-CTCCTCCcT_AAcTcaTTctA	TCCAAAAAATTGAGGAGGAGGGACTCCTCCCTAACTCATTCTA
3650	3695	22	6	TcCAaAaAAtTGAG_gA_GGAG	CTCCcTaaCTCA_TTcTaTG_A	GGACTC	TcCAaAaAAtTGAG_gA_GGAG-GGACTC-CTCCcTaaCTCA_TTcTaTG_A	TCCAAAAAATTGAGGAGGAGGGACTCCTCCCTAACTCATTCTATGA
3650	3695	23	4	TcCAaAaAAtTGAG_gA_GGAGG	CCTCCcTaaCTCA_TTcTaTG_A	GACT	TcCAaAaAAtTGAG_gA_GGAGG-GACT-CCTCCcTaaCTCA_TTcTaTG_A	TCCAAAAAATTGAGGAGGAGGGACTCCTCCCTAACTCATTCTATGA
3652	3694	23	1	CAaAaAAtTGAG_gA_GGAGG_G	CtCCTCCcTaaCTCA_TTcTaTG	A	CAaAaAAtTGAG_gA_GGAGG_G-A-CtCCTCCcTaaCTCA_TTcTaTG	CAAAAAATTGAGGAGGAGGGACTCCTCCCTAACTCATTCTATG
3652	3694	21	4	CAaAaAAtTGAG_gA_GGAGG	CCTCCcTaaCTCA_TTcTaTG	GACT	CAaAaAAtTGAG_gA_GGAGG-GACT-CCTCCcTaaCTCA_TTcTaTG	CAAAAAATTGAGGAGGAGGGACTCCTCCCTAACTCATTCTATG
3652	3694	22	3	CAaAaAAtTGAG_gA_GGAgGG	CC_TCCcTaaCTCA_TTcTaTG	ACT	CAaAaAAtTGAG_gA_GGAgGG-ACT-CC_TCCcTaaCTCA_TTcTaTG	CAAAAAATTGAGGAGGAGGGACTCCTCCCTAACTCATTCTATG
3652	3694	23	1	CAaAaAAtTGAG_gA_GGAgGGA	TCC_TCCcTaaCTCA_TTcTaTG	C	CAaAaAAtTGAG_gA_GGAgGGA-C-TCC_TCCcTaaCTCA_TTcTaTG	CAAAAAATTGAGGAGGAGGGACTCCTCCCTAACTCATTCTATG
4224	4270	21	9	CATC__CAAAtAgGaAGAgAG	CTaTCT_C_TgTTTGcaGATG	GAAGTCAAA	CATC__CAAAtAgGaAGAgAG-GAAGTCAAA-CTaTCT_C_TgTTTGcaGATG	CATCCAAATAGGAAGAGAGGAAGTCAAACTATCTCTGTTTGCAGATG
4241	4286	24	4	AGG_A_AGtcAAaC_TATC_TCTG	CAGAtGATAtGaTT__CTaTaCCT	TTTG	AGG_A_AGtcAAaC_TATC_TCTG-TTTG-CAGAtGATAtGaTT__CTaTaCCT	AGGAAGTCAAACTATCTCTGTTTGCAGATGATATGATTCTATACCT
4264	4307	23	2	GCAGAtGA_TAT__GaTTcTaTA	TAgAaAAcCccATAgTC_TCTGC	CC	GCAGAtGA_TAT__GaTTcTaTA-CC-TAgAaAAcCccATAgTC_TCTGC	GCAGATGATATGATTCTATACCTAGAAAACCCCATAGTCTCTGC
4355	4403	20	9	ACAaaATcaaTGTAcAaAAA	TTTcTaTACAccaATaaTGT	TCAGTAGCA	ACAaaATcaaTGTAcAaAAA-TCAGTAGCA-TTTcTaTACAccaATaaTGT	ACAAAATCAATGTACAAAAATCAGTAGCATTTCTATACACCAATAATGT
4355	4403	21	7	ACAaaATcaaTGTAcAaAAAT	ATTTcTaTACAccaATaaTGT	CAGTAGC	ACAaaATcaaTGTAcAaAAAT-CAGTAGC-ATTTcTaTACAccaATaaTGT	ACAAAATCAATGTACAAAAATCAGTAGCATTTCTATACACCAATAATGT
4671	4712	21	1	TTtCAcA_GAATTagAaAAaA	TaTTcTaaAATTCaTaTGgAA	C	TTtCAcA_GAATTagAaAAaA-C-TaTTcTaaAATTCaTaTGgAA	TTTCACAGAATTAGAAAAAACTATTCTAAAATTCATATGGAA
5489	5530	21	4	cAATgAgATA_CCA_TCTcAC	GTcAGAaTGGcTAT_T_ATTa	ACCA	cAATgAgATA_CCA_TCTcAC-ACCA-GTcAGAaTGGcTAT_T_ATTa	CAATGAGATACCATCTCACACCAGTCAGAATGGCTATTATTA
5490	5529	20	4	AATgAgATA_CCA_TCTcAC	GTcAGAaTGGcTAT_T_ATT	ACCA	AATgAgATA_CCA_TCTcAC-ACCA-GTcAGAaTGGcTAT_T_ATT	AATGAGATACCATCTCACACCAGTCAGAATGGCTATTATT
5490	5529	21	2	AATgAgATA_CCA_TCTcACa	aGTcAGAaTGGcTAT_T_ATT	CC	AATgAgATA_CCA_TCTcACa-CC-aGTcAGAaTGGcTAT_T_ATT	AATGAGATACCATCTCACACCAGTCAGAATGGCTATTATT
5510	5558	21	9	CaGtCAGaAT_gGcTATTaTT	AAaAATAaCagATgCTGgC_G	AAAAAGTCA	CaGtCAGaAT_gGcTATTaTT-AAAAAGTCA-AAaAATAaCagATgCTGgC_G	CAGTCAGAATGGCTATTATTAAAAAGTCAAAAAATAACAGATGCTGGCG
5620	5662	21	2	CTGTggaAAGcagTTTgGAGA	TCTC_AAAgaaCTTaaaACAG	TT	CTGTggaAAGcagTTTgGAGA-TT-TCTC_AAAgaaCTTaaaACAG	CTGTGGAAAGCAGTTTGGAGATTTCTCAAAGAACTTAAAACAG
5748	5797	21	10	TAtGTTcATTaCA_GcaCTaT	AaAGa_CaTGgAATcAACcTA	TCACAATAGC	TAtGTTcATTaCA_GcaCTaT-TCACAATAGC-AaAGa_CaTGgAATcAACcTA	TATGTTCATTACAGCACTATTCACAATAGCAAAGACATGGAATCAACCTA
5748	5797	22	9	TAtGTTcATTaCA_GcaCTaTT	AA_AGa_CaTGgAATcAACcTA	CACAATAGC	TAtGTTcATTaCA_GcaCTaTT-CACAATAGC-AA_AGa_CaTGgAATcAACcTA	TATGTTCATTACAGCACTATTCACAATAGCAAAGACATGGAATCAACCTA
5880	5925	22	4	GATcATGtCCttTgCAGCaaCA	TGgaGCTGgA__GGcCATtATC	TGGA	GATcATGtCCttTgCAGCaaCA-TGGA-TGgaGCTGgA__GGcCATtATC	GATCATGTCCTTTGCAGCAACATGGATGGAGCTGGAGGCCATTATC
5880	5925	23	2	GATcATGtCCttTgCAGCaaCAT	ATGgaGCTGgA__GGcCATtATC	GG	GATcATGtCCttTgCAGCaaCAT-GG-ATGgaGCTGgA__GGcCATtATC	GATCATGTCCTTTGCAGCAACATGGATGGAGCTGGAGGCCATTATC
5962	6008	23	6	CgCATGT_T_CTCAcT_TaTaAG	CTaA_AcAtTGAGtAcACATG_G	TGGGAG	CgCATGT_T_CTCAcT_TaTaAG-TGGGAG-CTaA_AcAtTGAGtAcACATG_G	CGCATGTTCTCACTTATAAGTGGGAGCTAAACATTGAGTACACATGG
>L1PA15B
187	228	22	1	ACTCAttCCTggCCCC__cAGT	ACTcctGGGGaaAGGg_TGAGT	G	ACTCAttCCTggCCCC__cAGT-G-ACTcctGGGGaaAGGg_TGAGT	ACTCATTCCTGGCCCCCAGTGACTCCTGGGGAAAGGGTGAGT
187	228	22	1	ACTCAttCCTggcCCCCA_GtG	CtCcTGGGGaa_AGGg_TGAGT	A	ACTCAttCCTggcCCCCA_GtG-A-CtCcTGGGGaa_AGGg_TGAGT	ACTCATTCCTGGCCCCCAGTGACTCCTGGGGAAAGGGTGAGT
187	228	22	2	ACTCAttCCTggcCCCCAGtGA	TC_CTGGGGaa_AGGg_TGAGT	AC	ACTCAttCCTggcCCCCAGtGA-AC-TC_CTGGGGaa_AGGg_TGAGT	ACTCATTCCTGGCCCCCAGTGACTCCTGGGGAAAGGGTGAGT
188	228	22	1	ACTCAttCCTggcCCCCAGtGA	TC_CTGGGGaa_AGGg_TGAGT	C	ACTCAttCCTggcCCCCAGtGA-C-TC_CTGGGGaa_AGGg_TGAGT	CTCATTCCTGGCCCCCAGTGACTCCTGGGGAAAGGGTGAGT
274	322	20	9	CCTGgCAGCaggAGaccCCA	TGGacaCTtgaGCTGgCAGG	CAACCCCCA	CCTGgCAGCaggAGaccCCA-CAACCCCCA-TGGacaCTtgaGCTGgCAGG	CCTGGCAGCAGGAGACCCCACAACCCCCATGGACACTTGAGCTGGCAGG
315	364	22	9	CtGGCagGGAGagCTGCT__TA	TAggAGCAGgaCTCCa_GCCtG	GAGAGGTGG	CtGGCagGGAGagCTGCT__TA-GAGAGGTGG-TAggAGCAGgaCTCCa_GCCtG	CTGGCAGGGAGAGCTGCTTAGAGAGGTGGTAGGAGCAGGACTCCAGCCTG
429	471	23	2	CC_CAAGGCTcgccAtG_CTCCT	AGGAGaCtTt___AGCCTTGaGG	CT	CC_CAAGGCTcgccAtG_CTCCT-CT-AGGAGaCtTt___AGCCTTGaGG	CCCAAGGCTCGCCATGCTCCTCTAGGAGACTTTAGCCTTGAGG
433	484	23	10	AGGcTC_GcCAtGcTCCTCtA_G	CcTtGAGGAaC_TGtCaGA_CCT	GAGACTTTAG	AGGcTC_GcCAtGcTCCTCtA_G-GAGACTTTAG-CcTtGAGGAaC_TGtCaGA_CCT	AGGCTCGCCATGCTCCTCTAGGAGACTTTAGCCTTGAGGAACTGTCAGACCT
433	484	23	10	AGGcTC_GcCAtGcTCCTCtAGG	CCTtGAGGAaC_TGtCaGA_CCT	GAGACTTTAG	AGGcTC_GcCAtGcTCCTCtAGG-GAGACTTTAG-CCTtGAGGAaC_TGtCaGA_CCT	AGGCTCGCCATGCTCCTCTAGGAGACTTTAGCCTTGAGGAACTGTCAGACCT
431	486	25	9	CaAGGcTC_GcCAtGcTCCTCtAGG	CCTtGAGGAaC_TGtCaGA_CCTgG	AGACTTTAG	CaAGGcTC_GcCAtGcTCCTCtAGG-AGACTTTAG-CCTtGAGGAaC_TGtCaGA_CCTgG	CAAGGCTCGCCATGCTCCTCTAGGAGACTTTAGCCTTGAGGAACTGTCAGACCTGG
433	484	23	10	AGGcTC_GcCAtGcTCCTCtAgG	CtT_GAGGAaC_TGtCaGA_CCT	AGACTTTAGC	AGGcTC_GcCAtGcTCCTCtAgG-AGACTTTAGC-CtT_GAGGAaC_TGtCaGA_CCT	AGGCTCGCCATGCTCCTCTAGGAGACTTTAGCCTTGAGGAACTGTCAGACCT
436	480	22	5	CTcGcCAtGcTCCTCtAGG__A	TagCCTtGAGGAaC_TGtC_AG	GACTT	CTcGcCAtGcTCCTCtAGG__A-GACTT-TagCCTtGAGGAaC_TGtC_AG	CTCGCCATGCTCCTCTAGGAGACTTTAGCCTTGAGGAACTGTCAG
433	484	23	9	AGGcTC_GcCAtGcTCCTCtAGG	CCTtGAGGAaC_TGtCaGA_CCT	AGACTTTAG	AGGcTC_GcCAtGcTCCTCtAGG-AGACTTTAG-CCTtGAGGAaC_TGtCaGA_CCT	AGGCTCGCCATGCTCCTCTAGGAGACTTTAGCCTTGAGGAACTGTCAGACCT
433	484	23	10	AGGcTC_GcCAtGcTCCTCtAGG	CCTtGAGGAaC_TGtCaGA_CCT	AGACTTTAGC	AGGcTC_GcCAtGcTCCTCtAGG-AGACTTTAGC-CCTtGAGGAaC_TGtCaGA_CCT	AGGCTCGCCATGCTCCTCTAGGAGACTTTAGCCTTGAGGAACTGTCAGACCT
437	481	20	7	TC_GcCAtGcTCCTCtAGGa	gCCTtGAGGAaC_TGtCaGA	GACTTTA	TC_GcCAtGcTCCTCtAGGa-GACTTTA-gCCTtGAGGAaC_TGtCaGA	TCGCCATGCTCCTCTAGGAGACTTTAGCCTTGAGGAACTGTCAGA
437	481	22	3	TC_GcCAtGcTCCTCtAGGagA	TagCCTtGAGGAaC_TGtCaGA	CTT	TC_GcCAtGcTCCTCtAGGagA-CTT-TagCCTtGAGGAaC_TGtCaGA	TCGCCATGCTCCTCTAGGAGACTTTAGCCTTGAGGAACTGTCAGA
577	618	21	4	CACaCCTGcTT__GCAgTgCA	TGgA_TGCccAAcCAGG_GTG	GCCT	CACaCCTGcTT__GCAgTgCA-GCCT-TGgA_TGCccAAcCAGG_GTG	CACACCTGCTTGCAGTGCAGCCTTGGATGCCCAACCAGGGTG
577	618	23	1	CACaCCTGcTT__GCAgTgC_AG	CTtGgA_TGCccAAcCAGG_GTG	C	CACaCCTGcTT__GCAgTgC_AG-C-CTtGgA_TGCccAAcCAGG_GTG	CACACCTGCTTGCAGTGCAGCCTTGGATGCCCAACCAGGGTG
577	618	21	4	CACaCCTGcTT__GCAgTgCA	TGgA_TGCccAAcCAGG_GTG	GCCT	CACaCCTGcTT__GCAgTgCA-GCCT-TGgA_TGCccAAcCAGG_GTG	CACACCTGCTTGCAGTGCAGCCTTGGATGCCCAACCAGGGTG
578	620	23	2	A_CA_CCTGcTTGcaGtGCAgCC	GGaTGC_C__CAAcCAGGgTGcT	TT	A_CA_CCTGcTTGcaGtGCAgCC-TT-GGaTGC_C__CAAcCAGGgTGcT	ACACCTGCTTGCAGTGCAGCCTTGGATGCCCAACCAGGGTGCT
587	635	22	8	TGcAGtGCagCCTtGGAtGC_C	GtGCtTCCcAGGg_GCcCT_CA	CAACCAGG	TGcAGtGCagCCTtGGAtGC_C-CAACCAGG-GtGCtTCCcAGGg_GCcCT_CA	TGCAGTGCAGCCTTGGATGCCCAACCAGGGTGCTTCCCAGGGGCCCTCA
587	635	23	6	TGcAGtGCagCCTtGGAtGC_CC	GGtGCtTCCcAGGg_GCcCT_CA	AACCAG	TGcAGtGCagCCTtGGAtGC_CC-AACCAG-GGtGCtTCCcAGGg_GCcCT_CA	TGCAGTGCAGCCTTGGATGCCCAACCAGGGTGCTTCCCAGGGGCCCTCA
587	635	22	7	TGcAGtGCagCCTtGGAtGCcC	GtGCtTCCcAGGg_GCcCT_CA	AACCAGG	TGcAGtGCagCCTtGGAtGCcC-AACCAGG-GtGCtTCCcAGGg_GCcCT_CA	TGCAGTGCAGCCTTGGATGCCCAACCAGGGTGCTTCCCAGGGGCCCTCA
590	633	20	6	AGtGCagCCTtGGAtGC_CC	GGtGCtTCCcAGGg_GCcCT	AACCAG	AGtGCagCCTtGGAtGC_CC-AACCAG-GGtGCtTCCcAGGg_GCcCT	AGTGCAGCCTTGGATGCCCAACCAGGGTGCTTCCCAGGGGCCCT
741	789	22	8	GCATGCACttGC_cCaCAGccA	TtcCTG_GctGCc_GTGCATGC	CTCACAAA	GCATGCACttGC_cCaCAGccA-CTCACAAA-TtcCTG_GctGCc_GTGCATGC	GCATGCACTTGCCCACAGCCACTCACAAATTCCTGGCTGCCGTGCATGC
743	791	21	10	ATGCActTGC_CcaCAGCCAc	cTGGCTGccGtGCA__TGCAT	TCACAAATTC	ATGCActTGC_CcaCAGCCAc-TCACAAATTC-cTGGCTGccGtGCA__TGCAT	ATGCACTTGCCCACAGCCACTCACAAATTCCTGGCTGCCGTGCATGCAT
821	866	20	10	GCGcTaCATGtGCA_CAcCA	TGcTGcTGC_CATG_AcCGC	ACCATGCCAC	GCGcTaCATGtGCA_CAcCA-ACCATGCCAC-TGcTGcTGC_CATG_AcCGC	GCGCTACATGTGCACACCACCATGCCACTGCTGCTGCCATGACCGC
821	867	21	9	aGCGcTaCATGtGCA_CAcCA	TGcTGcTGC_CATG_AcCGCa	CCATGCCAC	aGCGcTaCATGtGCA_CAcCA-CCATGCCAC-TGcTGcTGC_CATG_AcCGCa	GCGCTACATGTGCACACCACCATGCCACTGCTGCTGCCATGACCGCA
821	866	21	8	GCGcTaCATGtGCA_CAcCA_	cTGcTGcTGC_CATG_AcCGC	CCATGCCA	GCGcTaCATGtGCA_CAcCA_-CCATGCCA-cTGcTGcTGC_CATG_AcCGC	GCGCTACATGTGCACACCACCATGCCACTGCTGCTGCCATGACCGC
822	866	20	9	GCGcTaCATGtGCA_CAcCA	TGcTGcTGC_CATG_AcCGC	CCATGCCAC	GCGcTaCATGtGCA_CAcCA-CCATGCCAC-TGcTGcTGC_CATG_AcCGC	CGCTACATGTGCACACCACCATGCCACTGCTGCTGCCATGACCGC
821	866	21	7	GCGcTaCATGtGCA_CAcCAc	cTGcTGcTGC_CATG_AcCGC	CATGCCA	GCGcTaCATGtGCA_CAcCAc-CATGCCA-cTGcTGcTGC_CATG_AcCGC	GCGCTACATGTGCACACCACCATGCCACTGCTGCTGCCATGACCGC
1099	1143	22	7	ATG_T_AC_CcCAcCAcTGCCA	TGGCA_TG_TGcGaGTgAgCAT	CAGCTGA	ATG_T_AC_CcCAcCAcTGCCA-CAGCTGA-TGGCA_TG_TGcGaGTgAgCAT	ATGTACCCCACCACTGCCACAGCTGATGGCATGTGCGAGTGAGCA
1099	1144	24	4	ATG_T_AC_CcCAcCAcTGCCA_C	GaTGGCA_TG_TGcGaGTgAgCAT	AGCT	ATG_T_AC_CcCAcCAcTGCCA_C-AGCT-GaTGGCA_TG_TGcGaGTgAgCAT	ATGTACCCCACCACTGCCACAGCTGATGGCATGTGCGAGTGAGCAT
1099	1144	22	7	ATG_T_AC_CcCAcCAcTGCCA	TGGCA_TG_TGcGaGTgAgCAT	CAGCTGA	ATG_T_AC_CcCAcCAcTGCCA-CAGCTGA-TGGCA_TG_TGcGaGTgAgCAT	ATGTACCCCACCACTGCCACAGCTGATGGCATGTGCGAGTGAGCAT
1099	1144	22	8	ATG_T_AC_CcCAcCAcTGCCA	TGGCA_TG_TGcGaGTgAgCAT	CAGCTGAT	ATG_T_AC_CcCAcCAcTGCCA-CAGCTGAT-TGGCA_TG_TGcGaGTgAgCAT	ATGTACCCCACCACTGCCACAGCTGATGGCATGTGCGAGTGAGCAT
1099	1144	25	2	ATG_T_AC_CcCAcCAcTGCCA_CA	TGaTGGCA_TG_TGcGaGTgAgCAT	GC	ATG_T_AC_CcCAcCAcTGCCA_CA-GC-TGaTGGCA_TG_TGcGaGTgAgCAT	ATGTACCCCACCACTGCCACAGCTGATGGCATGTGCGAGTGAGCAT
1099	1144	26	0	ATG_T_AC_CcCAcCAcTGCCA_CAG	CTGaTGGCA_TG_TGcGaGTgAgCAT		ATG_T_AC_CcCAcCAcTGCCA_CAG-CTGaTGGCA_TG_TGcGaGTgAgCAT	ATGTACCCCACCACTGCCACAGCTGATGGCATGTGCGAGTGAGCAT
1122	1169	23	7	TGaT__GGCAtGT_GCgAGTGaG	CcCACT_GCcAC_TGCCccAaCA	CATGGAT	TGaT__GGCAtGT_GCgAGTGaG-CATGGAT-CcCACT_GCcAC_TGCCccAaCA	TGATGGCATGTGCGAGTGAGCATGGATCCCACTGCCACTGCCCCAACA
1122	1169	23	8	TGaT__GGCAtGT_GCgAGTGaG	C_CACT_GCcAC_TGCCccAaCA	CATGGATC	TGaT__GGCAtGT_GCgAGTGaG-CATGGATC-C_CACT_GCcAC_TGCCccAaCA	TGATGGCATGTGCGAGTGAGCATGGATCCCACTGCCACTGCCCCAACA
1125	1166	23	2	T__GGCAtGT_GCgAGTGaGcAT	ATcC_CACT_GCcAC_TGCCccA	GG	T__GGCAtGT_GCgAGTGaGcAT-GG-ATcC_CACT_GCcAC_TGCCccA	TGGCATGTGCGAGTGAGCATGGATCCCACTGCCACTGCCCCA
1173	1213	23	0	CACttTGGCCAgCAcCA__CCcA	TtGGaaTGtTG_TGGCCA__GTG		CACttTGGCCAgCAcCA__CCcA-TtGGaaTGtTG_TGGCCA__GTG	CACTTTGGCCAGCACCACCCATTGGAATGTTGTGGCCAGTG
1175	1213	20	1	CttTGGCCAgCAcCA_cCCA	TGGaaTGtTG_TGGCCAgtG	T	CttTGGCCAgCAcCA_cCCA-T-TGGaaTGtTG_TGGCCAgtG	CTTTGGCCAGCACCACCCATTGGAATGTTGTGGCCAGTG
1226	1270	21	7	CT_TGGCCCCTccA_GTgcAG	CTa_ACcTtaAGGGGCCAgAG	CAGGTTC	CT_TGGCCCCTccA_GTgcAG-CAGGTTC-CTa_ACcTtaAGGGGCCAgAG	CTTGGCCCCTCCAGTGCAGCAGGTTCCTAACCTTAAGGGGCCAGA
1226	1271	21	8	CT_TGGCCCCTccA_GTgcAG	CTa_ACcTtaAGGGGCCAgAG	CAGGTTCC	CT_TGGCCCCTccA_GTgcAG-CAGGTTCC-CTa_ACcTtaAGGGGCCAgAG	CTTGGCCCCTCCAGTGCAGCAGGTTCCTAACCTTAAGGGGCCAGAG
1226	1271	23	3	CT_TGGCCCCTccA_GTgcAGcA	TcCTa_ACcTtaAGGGGCCAgAG	GGT	CT_TGGCCCCTccA_GTgcAGcA-GGT-TcCTa_ACcTtaAGGGGCCAgAG	CTTGGCCCCTCCAGTGCAGCAGGTTCCTAACCTTAAGGGGCCAGAG
1228	1268	20	3	TGGCCCCTccA_GTgcAGcA	TcCTa_ACcTtaAGGGGCCA	GGT	TGGCCCCTccA_GTgcAGcA-GGT-TcCTa_ACcTtaAGGGGCCA	TGGCCCCTCCAGTGCAGCAGGTTCCTAACCTTAAGGGGCCA
1496	1548	23	10	GAaccAgcGcAAGA_ACTCTGGC	GCCAGAGTgTCTT_Ct_TaccTC	AACTCAAAAA	GAaccAgcGcAAGA_ACTCTGGC-AACTCAAAAA-GCCAGAGTgTCTT_Ct_TaccTC	GAACCAGCGCAAGAACTCTGGCAACTCAAAAAGCCAGAGTGTCTTCTTACCTC
1503	1542	20	2	cGcAAGA_ACTCTGGCaacT	AaaaGCCAGAGTgTCTT_Ct	CA	cGcAAGA_ACTCTGGCaacT-CA-AaaaGCCAGAGTgTCTT_Ct	CGCAAGAACTCTGGCAACTCAAAAAGCCAGAGTGTCTTCT
1832	1869	20	0	TGaAGAAagAaTC_TCaGAG	CTC_GAaGAcTggTTCTcCA		TGaAGAAagAaTC_TCaGAG-CTC_GAaGAcTggTTCTcCA	TGAAGAAAGAATCTCAGAGCTCGAAGACTGGTTCTCCA
2010	2053	21	6	TTGGaaAAcATaTTT_GaGGA	TCCaCgAAA_AT_TTccCCAA	ATATTG	TTGGaaAAcATaTTT_GaGGA-ATATTG-TCCaCgAAA_AT_TTccCCAA	TTGGAAAACATATTTGAGGATATTGTCCACGAAAATTTCCCCAA
2011	2053	21	5	TTGGaaAAcATaTTT_GaGGA	TCCaCgAAA_AT_TTccCCAA	TATTG	TTGGaaAAcATaTTT_GaGGA-TATTG-TCCaCgAAA_AT_TTccCCAA	TGGAAAACATATTTGAGGATATTGTCCACGAAAATTTCCCCAA
2010	2053	23	1	TTGGaaAAcATaTTT_GaGGAtA	TgTCCaCgAAA_AT_TTccCCAA	T	TTGGaaAAcATaTTT_GaGGAtA-T-TgTCCaCgAAA_AT_TTccCCAA	TTGGAAAACATATTTGAGGATATTGTCCACGAAAATTTCCCCAA
3331	3379	21	9	ATcTgCT_CCTgAATgaCtTT	AAtGaaATTaAGGcAGaA_AT	TGGGTAAAC	ATcTgCT_CCTgAATgaCtTT-TGGGTAAAC-AAtGaaATTaAGGcAGaA_AT	ATCTGCTCCTGAATGACTTTTGGGTAAACAATGAAATTAAGGCAGAAAT
3332	3376	22	5	TCTGctCCTgAATgaC_TT_TT	AAcAAtGaaATTaAGG__CAGA	GGGTA	TCTGctCCTgAATgaC_TT_TT-GGGTA-AAcAAtGaaATTaAGG__CAGA	TCTGCTCCTGAATGACTTTTGGGTAAACAATGAAATTAAGGCAGA
4000	4049	22	7	CAGccGaATT_cTACCAGaTgT	AgAgCTGGTAccAATcCtaCTG	ATAAAGA	CAGccGaATT_cTACCAGaTgT-ATAAAGA-AgAgCTGGTAccAATcCtaCTG	CAGCCGAATTCTACCAGATGTATAAAGAAGAGCTGGTACCAATCCTACTG
4057	4099	21	3	TccAAaaAaTTgA_GGAGGAG	CTCCTCCcT_AAcTcaTTctA	GGA	TccAAaaAaTTgA_GGAGGAG-GGA-CTCCTCCcT_AAcTcaTTctA	TCCAAAAAATTGAGGAGGAGGGACTCCTCCCTAACTCATTCTA
4057	4102	22	6	TcCAaAaAAtTGAG_gA_GGAG	CTCCcTaaCTCA_TTcTaTG_A	GGACTC	TcCAaAaAAtTGAG_gA_GGAG-GGACTC-CTCCcTaaCTCA_TTcTaTG_A	TCCAAAAAATTGAGGAGGAGGGACTCCTCCCTAACTCATTCTATGA
4057	4102	23	4	TcCAaAaAAtTGAG_gA_GGAGG	CCTCCcTaaCTCA_TTcTaTG_A	GACT	TcCAaAaAAtTGAG_gA_GGAGG-GACT-CCTCCcTaaCTCA_TTcTaTG_A	TCCAAAAAATTGAGGAGGAGGGACTCCTCCCTAACTCATTCTATGA
4059	4101	23	1	CAaAaAAtTGAG_gA_GGAGG_G	CtCCTCCcTaaCTCA_TTcTaTG	A	CAaAaAAtTGAG_gA_GGAGG_G-A-CtCCTCCcTaaCTCA_TTcTaTG	CAAAAAATTGAGGAGGAGGGACTCCTCCCTAACTCATTCTATG
4059	4101	21	4	CAaAaAAtTGAG_gA_GGAGG	CCTCCcTaaCTCA_TTcTaTG	GACT	CAaAaAAtTGAG_gA_GGAGG-GACT-CCTCCcTaaCTCA_TTcTaTG	CAAAAAATTGAGGAGGAGGGACTCCTCCCTAACTCATTCTATG
4059	4101	22	3	CAaAaAAtTGAG_gA_GGAgGG	CC_TCCcTaaCTCA_TTcTaTG	ACT	CAaAaAAtTGAG_gA_GGAgGG-ACT-CC_TCCcTaaCTCA_TTcTaTG	CAAAAAATTGAGGAGGAGGGACTCCTCCCTAACTCATTCTATG
4059	4101	23	1	CAaAaAAtTGAG_gA_GGAgGGA	TCC_TCCcTaaCTCA_TTcTaTG	C	CAaAaAAtTGAG_gA_GGAgGGA-C-TCC_TCCcTaaCTCA_TTcTaTG	CAAAAAATTGAGGAGGAGGGACTCCTCCCTAACTCATTCTATG
4631	4677	21	9	CATC__CAAAtAgGaAGAgAG	CTaTCT_C_TgTTTGcaGATG	GAAGTCAAA	CATC__CAAAtAgGaAGAgAG-GAAGTCAAA-CTaTCT_C_TgTTTGcaGATG	CATCCAAATAGGAAGAGAGGAAGTCAAACTATCTCTGTTTGCAGATG
4648	4693	24	4	AGG_A_AGtcAAaC_TATC_TCTG	CAGAtGATAtGaTT__CTaTaCCT	TTTG	AGG_A_AGtcAAaC_TATC_TCTG-TTTG-CAGAtGATAtGaTT__CTaTaCCT	AGGAAGTCAAACTATCTCTGTTTGCAGATGATATGATTCTATACCT
4671	4714	23	2	GCAGAtGA_TAT__GaTTcTaTA	TAgAaAAcCccATAgTC_TCTGC	CC	GCAGAtGA_TAT__GaTTcTaTA-CC-TAgAaAAcCccATAgTC_TCTGC	GCAGATGATATGATTCTATACCTAGAAAACCCCATAGTCTCTGC
4762	4810	20	9	ACAaaATcaaTGTAcAaAAA	TTTcTaTACAccaATaaTGT	TCAGTAGCA	ACAaaATcaaTGTAcAaAAA-TCAGTAGCA-TTTcTaTACAccaATaaTGT	ACAAAATCAATGTACAAAAATCAGTAGCATTTCTATACACCAATAATGT
4762	4810	21	7	ACAaaATcaaTGTAcAaAAAT	ATTTcTaTACAccaATaaTGT	CAGTAGC	ACAaaATcaaTGTAcAaAAAT-CAGTAGC-ATTTcTaTACAccaATaaTGT	ACAAAATCAATGTACAAAAATCAGTAGCATTTCTATACACCAATAATGT
5078	5119	21	1	TTtCAcA_GAATTagAaAAaA	TaTTcTaaAATTCaTaTGgAA	C	TTtCAcA_GAATTagAaAAaA-C-TaTTcTaaAATTCaTaTGgAA	TTTCACAGAATTAGAAAAAACTATTCTAAAATTCATATGGAA
5896	5937	21	4	cAATgAgATA_CCA_TCTcAC	GTcAGAaTGGcTAT_T_ATTa	ACCA	cAATgAgATA_CCA_TCTcAC-ACCA-GTcAGAaTGGcTAT_T_ATTa	CAATGAGATACCATCTCACACCAGTCAGAATGGCTATTATTA
5897	5936	20	4	AATgAgATA_CCA_TCTcAC	GTcAGAaTGGcTAT_T_ATT	ACCA	AATgAgATA_CCA_TCTcAC-ACCA-GTcAGAaTGGcTAT_T_ATT	AATGAGATACCATCTCACACCAGTCAGAATGGCTATTATT
5897	5936	21	2	AATgAgATA_CCA_TCTcACa	aGTcAGAaTGGcTAT_T_ATT	CC	AATgAgATA_CCA_TCTcACa-CC-aGTcAGAaTGGcTAT_T_ATT	AATGAGATACCATCTCACACCAGTCAGAATGGCTATTATT
5917	5965	21	9	CaGtCAGaAT_gGcTATTaTT	AAaAATAaCagATgCTGgC_G	AAAAAGTCA	CaGtCAGaAT_gGcTATTaTT-AAAAAGTCA-AAaAATAaCagATgCTGgC_G	CAGTCAGAATGGCTATTATTAAAAAGTCAAAAAATAACAGATGCTGGCG
6027	6069	21	2	CTGTggaAAGcagTTTgGAGA	TCTC_AAAgaaCTTaaaACAG	TT	CTGTggaAAGcagTTTgGAGA-TT-TCTC_AAAgaaCTTaaaACAG	CTGTGGAAAGCAGTTTGGAGATTTCTCAAAGAACTTAAAACAG
6155	6204	21	10	TAtGTTcATTaCA_GcaCTaT	AaAGa_CaTGgAATcAACcTA	TCACAATAGC	TAtGTTcATTaCA_GcaCTaT-TCACAATAGC-AaAGa_CaTGgAATcAACcTA	TATGTTCATTACAGCACTATTCACAATAGCAAAGACATGGAATCAACCTA
6155	6204	22	9	TAtGTTcATTaCA_GcaCTaTT	AA_AGa_CaTGgAATcAACcTA	CACAATAGC	TAtGTTcATTaCA_GcaCTaTT-CACAATAGC-AA_AGa_CaTGgAATcAACcTA	TATGTTCATTACAGCACTATTCACAATAGCAAAGACATGGAATCAACCTA
6287	6332	22	4	GATcATGtCCttTgCAGCaaCA	TGgaGCTGgA__GGcCATtATC	TGGA	GATcATGtCCttTgCAGCaaCA-TGGA-TGgaGCTGgA__GGcCATtATC	GATCATGTCCTTTGCAGCAACATGGATGGAGCTGGAGGCCATTATC
6287	6332	23	2	GATcATGtCCttTgCAGCaaCAT	ATGgaGCTGgA__GGcCATtATC	GG	GATcATGtCCttTgCAGCaaCAT-GG-ATGgaGCTGgA__GGcCATtATC	GATCATGTCCTTTGCAGCAACATGGATGGAGCTGGAGGCCATTATC
6369	6415	23	6	CgCATGT_T_CTCAcT_TaTaAG	CTaA_AcAtTGAGtAcACATG_G	TGGGAG	CgCATGT_T_CTCAcT_TaTaAG-TGGGAG-CTaA_AcAtTGAGtAcACATG_G	CGCATGTTCTCACTTATAAGTGGGAGCTAAACATTGAGTACACATGG
>L1PA16
206	255	22	9	AAGccccAGT_ACAtGAGaGAG	CTCcCTC_TGTgACTcac_CTT	GCAGAGAGC	AAGccccAGT_ACAtGAGaGAG-GCAGAGAGC-CTCcCTC_TGTgACTcac_CTT	AAGCCCCAGTACATGAGAGAGGCAGAGAGCCTCCCTCTGTGACTCACCTT
206	255	23	7	AAGccccAGT_ACAtGAGaGAGG	CCTCcCTC_TGTgACTcac_CTT	CAGAGAG	AAGccccAGT_ACAtGAGaGAGG-CAGAGAG-CCTCcCTC_TGTgACTcac_CTT	AAGCCCCAGTACATGAGAGAGGCAGAGAGCCTCCCTCTGTGACTCACCTT
206	255	24	5	AAGccccAGT_ACAtGAGaGAGGC	GCCTCcCTC_TGTgACTcac_CTT	AGAGA	AAGccccAGT_ACAtGAGaGAGGC-AGAGA-GCCTCcCTC_TGTgACTcac_CTT	AAGCCCCAGTACATGAGAGAGGCAGAGAGCCTCCCTCTGTGACTCACCTT
244	295	23	10	GTGaCTC_aCCTTtcCaCTgGGG	CCC_AG_GccAAGGgaGAG_CAC	ATCTGAGCAA	GTGaCTC_aCCTTtcCaCTgGGG-ATCTGAGCAA-CCC_AG_GccAAGGgaGAG_CAC	GTGACTCACCTTTCCACTGGGGATCTGAGCAACCCAGGCCAAGGGAGAGCAC
248	290	22	3	CTCaCCTTtcCaCTGGG__GaT	AgCaaCCCAG_GccAAGG_GAG	CTG	CTCaCCTTtcCaCTGGG__GaT-CTG-AgCaaCCCAG_GccAAGG_GAG	CTCACCTTTCCACTGGGGATCTGAGCAACCCAGGCCAAGGGAG
248	290	23	1	CTCaCCTTtcCaCTGGG__GaTC	GAgCaaCCCAG_GccAAGG_GAG	T	CTCaCCTTtcCaCTGGG__GaTC-T-GAgCaaCCCAG_GccAAGG_GAG	CTCACCTTTCCACTGGGGATCTGAGCAACCCAGGCCAAGGGAG
248	290	23	1	CTCaCCTTtcCaCTgGGGaT_CT	AGcAaCCC_AG_GccAAGG_GAG	G	CTCaCCTTtcCaCTgGGGaT_CT-G-AGcAaCCC_AG_GccAAGG_GAG	CTCACCTTTCCACTGGGGATCTGAGCAACCCAGGCCAAGGGAG
271	320	22	9	AGCaacCCAGGcCaaGGGAG_A	TtCTCCCaaGcCCTGGa__GCT	GCACTTTGT	AGCaacCCAGGcCaaGGGAG_A-GCACTTTGT-TtCTCCCaaGcCCTGGa__GCT	AGCAACCCAGGCCAAGGGAGAGCACTTTGTTTCTCCCAAGCCCTGGAGCT
271	324	23	10	AG_cAaC_CCAGGcCaaGGGAGA	TCTCCCaaGcCCTGGaGcTaaCT	GCACTTTGTT	AG_cAaC_CCAGGcCaaGGGAGA-GCACTTTGTT-TCTCCCaaGcCCTGGaGcTaaCT	AGCAACCCAGGCCAAGGGAGAGCACTTTGTTTCTCCCAAGCCCTGGAGCTAACT
274	320	22	5	AaC_CCAGGcCaaGGGAG_AgC	GtTtCTCCCaaGcCCTGGaGcT	ACTTT	AaC_CCAGGcCaaGGGAG_AgC-ACTTT-GtTtCTCCCaaGcCCTGGaGcT	AACCCAGGCCAAGGGAGAGCACTTTGTTTCTCCCAAGCCCTGGAGCT
274	320	20	8	AaC_CCAGGcCaaGGGAGAg	tTCTCCCaaGcCCTGGaGcT	CACTTTGT	AaC_CCAGGcCaaGGGAGAg-CACTTTGT-tTCTCCCaaGcCCTGGaGcT	AACCCAGGCCAAGGGAGAGCACTTTGTTTCTCCCAAGCCCTGGAGCT
274	320	20	9	AaC_CCAGGcCaaGGGAGAg	_TCTCCCaaGcCCTGGaGcT	CACTTTGTT	AaC_CCAGGcCaaGGGAGAg-CACTTTGTT-_TCTCCCaaGcCCTGGaGcT	AACCCAGGCCAAGGGAGAGCACTTTGTTTCTCCCAAGCCCTGGAGCT
274	320	23	3	AaC_CCAGGcCaaGGGAG_AgCA	TGtTtCTCCCaaGcCCTGGaGcT	CTT	AaC_CCAGGcCaaGGGAG_AgCA-CTT-TGtTtCTCCCaaGcCCTGGaGcT	AACCCAGGCCAAGGGAGAGCACTTTGTTTCTCCCAAGCCCTGGAGCT
274	320	22	5	AaC_CCAGGcCaaGGGAGAgcA	Tt_TCTCCCaaGcCCTGGaGcT	CTTTG	AaC_CCAGGcCaaGGGAGAgcA-CTTTG-Tt_TCTCCCaaGcCCTGGaGcT	AACCCAGGCCAAGGGAGAGCACTTTGTTTCTCCCAAGCCCTGGAGCT
275	320	22	6	A_C_CCAGGcCaaGGGAGAgcA	T__TCTCCCaaGcCCTGGaGcT	CTTTGT	A_C_CCAGGcCaaGGGAGAgcA-CTTTGT-T__TCTCCCaaGcCCTGGaGcT	ACCCAGGCCAAGGGAGAGCACTTTGTTTCTCCCAAGCCCTGGAGCT
274	320	23	3	AaC_CCAGGcCaaGGGAGAgcAC	GTt_TCTCCCaaGcCCTGGaGcT	TTT	AaC_CCAGGcCaaGGGAGAgcAC-TTT-GTt_TCTCCCaaGcCCTGGaGcT	AACCCAGGCCAAGGGAGAGCACTTTGTTTCTCCCAAGCCCTGGAGCT
277	316	20	2	CCAGGcCaaGGGAG_AgCAc	_TGtTtCTCCCaaGcCCTGG	TT	CCAGGcCaaGGGAG_AgCAc-TT-_TGtTtCTCCCaaGcCCTGG	CCAGGCCAAGGGAGAGCACTTTGTTTCTCCCAAGCCCTGG
276	318	21	3	C_CCAGGcCaaGGGAGAgcAC	GTt_TCTCCCaaGcCCTGGaG	TTT	C_CCAGGcCaaGGGAGAgcAC-TTT-GTt_TCTCCCaaGcCCTGGaG	CCCAGGCCAAGGGAGAGCACTTTGTTTCTCCCAAGCCCTGGAG
276	318	21	4	C_CCAGGcCaaGGGAGAgcAC	GTt_TCTCCCaaGcCCTGGaG	TTTG	C_CCAGGcCaaGGGAGAgcAC-TTTG-GTt_TCTCCCaaGcCCTGGaG	CCCAGGCCAAGGGAGAGCACTTTGTTTCTCCCAAGCCCTGGAG
473	512	21	0	GCAGG_CatTttAgTCTTgGG	CCaAAGAtTggAg_GaCCTGC		GCAGG_CatTttAgTCTTgGG-CCaAAGAtTggAg_GaCCTGC	GCAGGCATTTTAGTCTTGGGCCAAAGATTGGAGGACCTGC
508	550	22	2	C_CtGcTCTGGagTGgGGtAGG	CCT_CCaCAa_CCAGAaCtGtG	GG	C_CtGcTCTGGagTGgGGtAGG-GG-CCT_CCaCAa_CCAGAaCtGtG	CCTGCTCTGGAGTGGGGTAGGGGCCTCCACAACCAGAACTGTG
518	567	21	10	AgTGggGtAGGgGC_cTCCAC	GTGGAaaGCaCCT_CagCAgT	AACCAGAACT	AgTGggGtAGGgGC_cTCCAC-AACCAGAACT-GTGGAaaGCaCCT_CagCAgT	AGTGGGGTAGGGGCCTCCACAACCAGAACTGTGGAAAGCACCTCAGCAGT
518	567	22	8	AgTGggGtAGGgGC_cTCCACA	TGTGGAaaGCaCCT_CagCAgT	ACCAGAAC	AgTGggGtAGGgGC_cTCCACA-ACCAGAAC-TGTGGAaaGCaCCT_CagCAgT	AGTGGGGTAGGGGCCTCCACAACCAGAACTGTGGAAAGCACCTCAGCAGT
520	565	20	8	TGggGtAGGgGC_cTCCACA	TGTGGAaaGCaCCT_CagCA	ACCAGAAC	TGggGtAGGgGC_cTCCACA-ACCAGAAC-TGTGGAaaGCaCCT_CagCA	TGGGGTAGGGGCCTCCACAACCAGAACTGTGGAAAGCACCTCAGCA
548	591	22	4	GtGGAaAGCAC__cTCagCAGT	ACTG__GAattGTGCTcTCCcC	AGGC	GtGGAaAGCAC__cTCagCAGT-AGGC-ACTG__GAattGTGCTcTCCcC	GTGGAAAGCACCTCAGCAGTAGGCACTGGAATTGTGCTCTCCCC
579	624	22	4	TtG_tGCTCTCC_CCcAtCaCA	TGgGgTaGGaGGAGAGCtgCtA	AGTC	TtG_tGCTCTCC_CCcAtCaCA-AGTC-TGgGgTaGGaGGAGAGCtgCtA	TTGTGCTCTCCCCCATCACAAGTCTGGGGTAGGAGGAGAGCTGCTA
582	620	20	1	tGCTCTCC_CCcAtCaCaAG	CTgGgG_TaGGaGGAGAGCt	T	tGCTCTCC_CCcAtCaCaAG-T-CTgGgG_TaGGaGGAGAGCt	TGCTCTCCCCCATCACAAGTCTGGGGTAGGAGGAGAGCT
648	693	21	6	TG_AGACttGcagCCAGGcCA	TGaCCTGGaacCg_GTCTgCA	GCTTGG	TG_AGACttGcagCCAGGcCA-GCTTGG-TGaCCTGGaacCg_GTCTgCA	TGAGACTTGCAGCCAGGCCAGCTTGGTGACCTGGAACCGGTCTGCA
648	700	25	9	TGaG_ACtTGCAG_CCaGG__CCAG	CTGGaaCC_GGtCTGCAtGTgC_CA	CTTGGTGAC	TGaG_ACtTGCAG_CCaGG__CCAG-CTTGGTGAC-CTGGaaCC_GGtCTGCAtGTgC_CA	TGAGACTTGCAGCCAGGCCAGCTTGGTGACCTGGAACCGGTCTGCATGTGCCA
652	695	22	5	ACtTGCAG_CCaGG__CCAGcT	AcCTGGaaCC_GGtCTGCAtGT	TGGTG	ACtTGCAG_CCaGG__CCAGcT-TGGTG-AcCTGGaaCC_GGtCTGCAtGT	ACTTGCAGCCAGGCCAGCTTGGTGACCTGGAACCGGTCTGCATG
652	696	23	4	ACtTGCAG_CCaGG__CCAGctT	Ac_CTGGaaCC_GGtCTGCAtGT	GGTG	ACtTGCAG_CCaGG__CCAGctT-GGTG-Ac_CTGGaaCC_GGtCTGCAtGT	ACTTGCAGCCAGGCCAGCTTGGTGACCTGGAACCGGTCTGCATGT
657	706	22	9	CAGCcA_GGcCAgCtTGgtGAC	GTCtgCAtG_TG_CCaTtGCTG	CTGGAACCG	CAGCcA_GGcCAgCtTGgtGAC-CTGGAACCG-GTCtgCAtG_TG_CCaTtGCTG	CAGCCAGGCCAGCTTGGTGACCTGGAACCGGTCTGCATGTGCCATTGCTG
657	706	23	7	CAGCcA_GGcCAgCtTGgtGACC	GGTCtgCAtG_TG_CCaTtGCTG	TGGAACC	CAGCcA_GGcCAgCtTGgtGACC-TGGAACC-GGTCtgCAtG_TG_CCaTtGCTG	CAGCCAGGCCAGCTTGGTGACCTGGAACCGGTCTGCATGTGCCATTGCTG
665	707	22	2	CCAGC_tTGGtgACcTGgA_AC	GTcTgCAtGTg_CCAttGCTGG	CG	CCAGC_tTGGtgACcTGgA_AC-CG-GTcTgCAtGTg_CCAttGCTGG	CCAGCTTGGTGACCTGGAACCGGTCTGCATGTGCCATTGCTGG
665	707	23	0	CCAGC_tTGGtgACcTGgA_ACC	GGTcTgCAtGTg_CCAttGCTGG		CCAGC_tTGGtgACcTGgA_ACC-GGTcTgCAtGTg_CCAttGCTGG	CCAGCTTGGTGACCTGGAACCGGTCTGCATGTGCCATTGCTGG
688	731	22	3	TCTgCAtGtG_cCAttGCTGGG	CCCAGCc_TGctCcCcTG_AGA	TGC	TCTgCAtGtG_cCAttGCTGGG-TGC-CCCAGCc_TGctCcCcTG_AGA	TCTGCATGTGCCATTGCTGGGTGCCCCAGCCTGCTCCCCTGAGA
764	819	24	10	CcCAGGCaG_aaATCCAGGC_AtT	AcTtGCCTGGATcagCaGCCTGaG	TGGAGCACCC	CcCAGGCaG_aaATCCAGGC_AtT-TGGAGCACCC-AcTtGCCTGGATcagCaGCCTGaG	CCCAGGCAGAAATCCAGGCATTTGGAGCACCCACTTGCCTGGATCAGCAGCCTGAG
766	817	22	10	CAGGCaG_aaATCCAGGC_AtT	AcTtGCCTGGATcagCaGCCTG	TGGAGCACCC	CAGGCaG_aaATCCAGGC_AtT-TGGAGCACCC-AcTtGCCTGGATcagCaGCCTG	CAGGCAGAAATCCAGGCATTTGGAGCACCCACTTGCCTGGATCAGCAGCCTG
764	819	24	9	CcCAGGCaG_aaATCCAGGCAttT	ActTGCCTGGATcagCaGCCTGaG	GGAGCACCC	CcCAGGCaG_aaATCCAGGCAttT-GGAGCACCC-ActTGCCTGGATcagCaGCCTGaG	CCCAGGCAGAAATCCAGGCATTTGGAGCACCCACTTGCCTGGATCAGCAGCCTGAG
766	817	24	6	CAGGCaG_aaATCCAGGC_AtTtG	CcAcTtGCCTGGATcagCaGCCTG	GAGCAC	CAGGCaG_aaATCCAGGC_AtTtG-GAGCAC-CcAcTtGCCTGGATcagCaGCCTG	CAGGCAGAAATCCAGGCATTTGGAGCACCCACTTGCCTGGATCAGCAGCCTG
764	819	25	7	CcCAGGCaG_aaATCCAGGCAttTG	CActTGCCTGGATcagCaGCCTGaG	GAGCACC	CcCAGGCaG_aaATCCAGGCAttTG-GAGCACC-CActTGCCTGGATcagCaGCCTGaG	CCCAGGCAGAAATCCAGGCATTTGGAGCACCCACTTGCCTGGATCAGCAGCCTGAG
766	817	22	10	CAGGCaG_aaATCCAGGCAttT	ActTGCCTGGATcagCaGCCTG	GGAGCACCCA	CAGGCaG_aaATCCAGGCAttT-GGAGCACCCA-ActTGCCTGGATcagCaGCCTG	CAGGCAGAAATCCAGGCATTTGGAGCACCCACTTGCCTGGATCAGCAGCCTG
766	817	23	9	CAGGCaG_aaATCCAGGCAtttG	Ct__TGCCTGGATcagCaGCCTG	GAGCACCCA	CAGGCaG_aaATCCAGGCAtttG-GAGCACCCA-Ct__TGCCTGGATcagCaGCCTG	CAGGCAGAAATCCAGGCATTTGGAGCACCCACTTGCCTGGATCAGCAGCCTG
769	811	21	5	GCaGaaATCCAGGC_AtTtGG	CCcAcTtGCCTGGAT__CaGC	GAGCA	GCaGaaATCCAGGC_AtTtGG-GAGCA-CCcAcTtGCCTGGAT__CaGC	GCAGAAATCCAGGCATTTGGAGCACCCACTTGCCTGGATCAGC
766	817	25	4	CAGGCaG_aaATCCAGGC_AtTtGG	CCcAcTtGCCTGGATcagCaGCCTG	AGCA	CAGGCaG_aaATCCAGGC_AtTtGG-AGCA-CCcAcTtGCCTGGATcagCaGCCTG	CAGGCAGAAATCCAGGCATTTGGAGCACCCACTTGCCTGGATCAGCAGCCTG
764	819	26	5	CcCAGGCaG_aaATCCAGGCAttTGG	CCActTGCCTGGATcagCaGCCTGaG	AGCAC	CcCAGGCaG_aaATCCAGGCAttTGG-AGCAC-CCActTGCCTGGATcagCaGCCTGaG	CCCAGGCAGAAATCCAGGCATTTGGAGCACCCACTTGCCTGGATCAGCAGCCTGAG
766	817	24	6	CAGGCaG_aaATCCAGGCAttTgG	C_ActTGCCTGGATcagCaGCCTG	AGCACC	CAGGCaG_aaATCCAGGCAttTgG-AGCACC-C_ActTGCCTGGATcagCaGCCTG	CAGGCAGAAATCCAGGCATTTGGAGCACCCACTTGCCTGGATCAGCAGCCTG
769	811	21	4	GCaGaaATCCAGGC_AtTtGG	CCcAcTtGCCTGGAT__CaGC	AGCA	GCaGaaATCCAGGC_AtTtGG-AGCA-CCcAcTtGCCTGGAT__CaGC	GCAGAAATCCAGGCATTTGGAGCACCCACTTGCCTGGATCAGC
766	817	24	5	CAGGCaG_aaATCCAGGCAttTGG	CCActTGCCTGGATcagCaGCCTG	AGCAC	CAGGCaG_aaATCCAGGCAttTGG-AGCAC-CCActTGCCTGGATcagCaGCCTG	CAGGCAGAAATCCAGGCATTTGGAGCACCCACTTGCCTGGATCAGCAGCCTG
766	817	24	6	CAGGCaG_aaATCCAGGCAttTGG	CCActTGCCTGGATcagCaGCCTG	AGCACC	CAGGCaG_aaATCCAGGCAttTGG-AGCACC-CCActTGCCTGGATcagCaGCCTG	CAGGCAGAAATCCAGGCATTTGGAGCACCCACTTGCCTGGATCAGCAGCCTG
769	811	23	0	GCaGaaATCCAGGC_AtTtGGaG	CaCCcAcTtGCCTGGAT__CaGC		GCaGaaATCCAGGC_AtTtGGaG-CaCCcAcTtGCCTGGAT__CaGC	GCAGAAATCCAGGCATTTGGAGCACCCACTTGCCTGGATCAGC
769	811	22	3	GCaGaaATCCAGGCAttTGGaG	C_CCActTGCCTGGAT__CaGC	GCA	GCaGaaATCCAGGCAttTGGaG-GCA-C_CCActTGCCTGGAT__CaGC	GCAGAAATCCAGGCATTTGGAGCACCCACTTGCCTGGATCAGC
766	817	26	2	CAGGCaG_aaATCCAGGCAttTGGaG	C_CCActTGCCTGGATcagCaGCCTG	CA	CAGGCaG_aaATCCAGGCAttTGGaG-CA-C_CCActTGCCTGGATcagCaGCCTG	CAGGCAGAAATCCAGGCATTTGGAGCACCCACTTGCCTGGATCAGCAGCCTG
772	811	20	2	G_aaATCCAGGCAttTGGaG	C_CCActTGCCTGGATcagC	CA	G_aaATCCAGGCAttTGGaG-CA-C_CCActTGCCTGGATcagC	GAAATCCAGGCATTTGGAGCACCCACTTGCCTGGATCAGC
817	865	22	8	GAGctGCCCCAC_cCttCCtGG	CCtGGt_GcaGTGGGGCc_CTC	GCATAGAT	GAGctGCCCCAC_cCttCCtGG-GCATAGAT-CCtGGt_GcaGTGGGGCc_CTC	GAGCTGCCCCACCCTTCCTGGGCATAGATCCTGGTGCAGTGGGGCCCTC
833	882	22	8	CCTGGGCATaGAtC_ctG_GtG	CcCtCtctGcTCcATGCCCAGG	CAGTGGGG	CCTGGGCATaGAtC_ctG_GtG-CAGTGGGG-CcCtCtctGcTCcATGCCCAGG	CCTGGGCATAGATCCTGGTGCAGTGGGGCCCTCTCTGCTCCATGCCCAGG
833	882	22	9	CCTGGGCATaGAtcCtG_G_tG	CctCtCtGc_TCcATGCCCAGG	CAGTGGGGC	CCTGGGCATaGAtcCtG_G_tG-CAGTGGGGC-CctCtCtGc_TCcATGCCCAGG	CCTGGGCATAGATCCTGGTGCAGTGGGGCCCTCTCTGCTCCATGCCCAGG
830	885	24	10	CTtCCTGGGCATaGAtcCtG_GtG	CtCtCtGc_TCcATGCCCAGGcAG	CAGTGGGGCC	CTtCCTGGGCATaGAtcCtG_GtG-CAGTGGGGCC-CtCtCtGc_TCcATGCCCAGGcAG	CTTCCTGGGCATAGATCCTGGTGCAGTGGGGCCCTCTCTGCTCCATGCCCAGGCAG
833	882	23	6	CCTGGGCATaGAtC_ctG_GtGC	GCcCtCtctGcTCcATGCCCAGG	AGTGGG	CCTGGGCATaGAtC_ctG_GtGC-AGTGGG-GCcCtCtctGcTCcATGCCCAGG	CCTGGGCATAGATCCTGGTGCAGTGGGGCCCTCTCTGCTCCATGCCCAGG
833	882	21	10	CCTGGGCATaGAtcCtG_GtG	CtCtCtGc_TCcATGCCCAGG	CAGTGGGGCC	CCTGGGCATaGAtcCtG_GtG-CAGTGGGGCC-CtCtCtGc_TCcATGCCCAGG	CCTGGGCATAGATCCTGGTGCAGTGGGGCCCTCTCTGCTCCATGCCCAGG
833	882	23	7	CCTGGGCATaGAtcCtgGtGcAG	CT_CtCt_Gc_TCcATGCCCAGG	TGGGGCC	CCTGGGCATaGAtcCtgGtGcAG-TGGGGCC-CT_CtCt_Gc_TCcATGCCCAGG	CCTGGGCATAGATCCTGGTGCAGTGGGGCCCTCTCTGCTCCATGCCCAGG
840	889	22	10	AtAgaT_CCTGGtGCAgTGG_G	CtCCA_TGC_CCAGGcAgaTcT	GCCCTCTCTG	AtAgaT_CCTGGtGCAgTGG_G-GCCCTCTCTG-CtCCA_TGC_CCAGGcAgaTcT	ATAGATCCTGGTGCAGTGGGGCCCTCTCTGCTCCATGCCCAGGCAGATCT
841	880	21	0	TaGatCcTGGtGCAGtG_GGG	CCCtCtCTGCtCCAtGccC_A		TaGatCcTGGtGCAGtG_GGG-CCCtCtCTGCtCCAtGccC_A	TAGATCCTGGTGCAGTGGGGCCCTCTCTGCTCCATGCCCA
842	888	22	9	AGA__T_CCTGGtGCAgTGGgG	CtCCA_TGC_CCAGGcAgaTCT	CCCTCTCTG	AGA__T_CCTGGtGCAgTGGgG-CCCTCTCTG-CtCCA_TGC_CCAGGcAgaTCT	AGATCCTGGTGCAGTGGGGCCCTCTCTGCTCCATGCCCAGGCAGATC
842	887	21	8	AgaT_CCTGGtGCAgTGGgGC	GCtCCA_TGC_CCAGGcAgaT	CCCTCTCT	AgaT_CCTGGtGCAgTGGgGC-CCCTCTCT-GCtCCA_TGC_CCAGGcAgaT	AGATCCTGGTGCAGTGGGGCCCTCTCTGCTCCATGCCCAGGCAGAT
842	888	23	7	AGA__T_CCTGGtGCAgTGGgGC	GCtCCA_TGC_CCAGGcAgaTCT	CCTCTCT	AGA__T_CCTGGtGCAgTGGgGC-CCTCTCT-GCtCCA_TGC_CCAGGcAgaTCT	AGATCCTGGTGCAGTGGGGCCCTCTCTGCTCCATGCCCAGGCAGATC
842	889	22	10	AGA__T_CCTGGtGCAgTGGgG	CtCCA_TGC_CCAGGcAgaTCT	CCCTCTCTGC	AGA__T_CCTGGtGCAgTGGgG-CCCTCTCTGC-CtCCA_TGC_CCAGGcAgaTCT	AGATCCTGGTGCAGTGGGGCCCTCTCTGCTCCATGCCCAGGCAGATCT
842	889	23	7	AGA__T_CCTGGtGCAgTGGgGC	GCtCCA_TGC_CCAGGcAgaTCT	CCTCTCT	AGA__T_CCTGGtGCAgTGGgGC-CCTCTCT-GCtCCA_TGC_CCAGGcAgaTCT	AGATCCTGGTGCAGTGGGGCCCTCTCTGCTCCATGCCCAGGCAGATCT
842	889	24	6	AGA__T_CCTGGtGCAgTGGgGcC	G_CtCCA_TGC_CCAGGcAgaTCT	CTCTCT	AGA__T_CCTGGtGCAgTGGgGcC-CTCTCT-G_CtCCA_TGC_CCAGGcAgaTCT	AGATCCTGGTGCAGTGGGGCCCTCTCTGCTCCATGCCCAGGCAGATCT
867	906	21	2	cTGCTCC__ATGcCCaGGcAG	CT_CCaGG_CATttGGAGCAc	AT	cTGCTCC__ATGcCCaGGcAG-AT-CT_CCaGG_CATttGGAGCAc	CTGCTCCATGCCCAGGCAGATCTCCAGGCATTTGGAGCAC
867	906	22	0	cTGCTCC__ATGcCCaGGcAGA	TCT_CCaGG_CATttGGAGCAc		cTGCTCC__ATGcCCaGGcAGA-TCT_CCaGG_CATttGGAGCAc	CTGCTCCATGCCCAGGCAGATCTCCAGGCATTTGGAGCAC
879	930	22	10	CAGGCaGaT_cTCCAGG_cAtT	AcTcaCCTGGAtcAgCaGCCTG	TGGAGCACCT	CAGGCaGaT_cTCCAGG_cAtT-TGGAGCACCT-AcTcaCCTGGAtcAgCaGCCTG	CAGGCAGATCTCCAGGCATTTGGAGCACCTACTCACCTGGATCAGCAGCCTG
950	997	22	7	TG_CaGaGaTcATGGtGCAGcG	CtCTGCtCCAT_AcC_CaGgCA	GGGCCCT	TG_CaGaGaTcATGGtGCAGcG-GGGCCCT-CtCTGCtCCAT_AcC_CaGgCA	TGCAGAGATCATGGTGCAGCGGGGCCCTCTCTGCTCCATACCCAGGCA
952	994	22	2	CaGaGaTcATGGtGCAGcG_GG	CCtCtCTGCtCCAT_AcC_CaG	GC	CaGaGaTcATGGtGCAGcG_GG-GC-CCtCtCTGCtCCAT_AcC_CaG	CAGAGATCATGGTGCAGCGGGGCCCTCTCTGCTCCATACCCAG
952	994	23	0	CaGaGaTcATGGtGCAGcG_GGG	CCCtCtCTGCtCCAT_AcC_CaG		CaGaGaTcATGGtGCAGcG_GGG-CCCtCtCTGCtCCAT_AcC_CaG	CAGAGATCATGGTGCAGCGGGGCCCTCTCTGCTCCATACCCAG
952	994	22	1	CaGaGaTcATGGtGCAGcGgGG	CCtCtCTGCtCCAT_AcC_CaG	C	CaGaGaTcATGGtGCAGcGgGG-C-CCtCtCTGCtCCAT_AcC_CaG	CAGAGATCATGGTGCAGCGGGGCCCTCTCTGCTCCATACCCAG
992	1043	22	10	CAGGCaGaT_cTCCAGG_cAtT	AcTtaCCTGGAtcAgCaGCCTG	CAGAGCACCC	CAGGCaGaT_cTCCAGG_cAtT-CAGAGCACCC-AcTtaCCTGGAtcAgCaGCCTG	CAGGCAGATCTCCAGGCATTCAGAGCACCCACTTACCTGGATCAGCAGCCTG
1063	1118	24	10	TGcAGAgaT_CCTGGtGCAgGGgG	CtCCaTGC_CCAGGcAgaTCTcCA	GCCCTCTCTG	TGcAGAgaT_CCTGGtGCAgGGgG-GCCCTCTCTG-CtCCaTGC_CCAGGcAgaTCTcCA	TGCAGAGATCCTGGTGCAGGGGGGCCCTCTCTGCTCCATGCCCAGGCAGATCTCCA
1066	1115	21	10	AGAgaT_CCTGGtGCAgGGgG	CtCCaTGC_CCAGGcAgaTCT	GCCCTCTCTG	AGAgaT_CCTGGtGCAgGGgG-GCCCTCTCTG-CtCCaTGC_CCAGGcAgaTCT	AGAGATCCTGGTGCAGGGGGGCCCTCTCTGCTCCATGCCCAGGCAGATCT
1067	1116	23	9	GAGA__T_CCTGGtGCAggGGgG	CtCCa_TGC_CCAGGcAgaTCTC	CCCTCTCTG	GAGA__T_CCTGGtGCAggGGgG-CCCTCTCTG-CtCCa_TGC_CCAGGcAgaTCTC	GAGATCCTGGTGCAGGGGGGCCCTCTCTGCTCCATGCCCAGGCAGATCTC
1067	1116	24	7	GAGA__T_CCTGGtGCAggGGgGC	GCtCCa_TGC_CCAGGcAgaTCTC	CCTCTCT	GAGA__T_CCTGGtGCAggGGgGC-CCTCTCT-GCtCCa_TGC_CCAGGcAgaTCTC	GAGATCCTGGTGCAGGGGGGCCCTCTCTGCTCCATGCCCAGGCAGATCTC
1093	1132	21	2	cTGCTCC__ATGcCCaGGcAG	CT_CCaGG_CATttGGAGCAc	AT	cTGCTCC__ATGcCCaGGcAG-AT-CT_CCaGG_CATttGGAGCAc	CTGCTCCATGCCCAGGCAGATCTCCAGGCATTTGGAGCAC
1093	1132	22	0	cTGCTCC__ATGcCCaGGcAGA	TCT_CCaGG_CATttGGAGCAc		cTGCTCC__ATGcCCaGGcAGA-TCT_CCaGG_CATttGGAGCAc	CTGCTCCATGCCCAGGCAGATCTCCAGGCATTTGGAGCAC
1175	1222	21	7	TGCagAGaaCtTGGAGCTaaG	CccAGCTCCAtGc_CTagGCA	GAGGTTT	TGCagAGaaCtTGGAGCTaaG-GAGGTTT-CccAGCTCCAtGc_CTagGCA	TGCAGAGAACTTGGAGCTAAGGAGGTTTCCCAGCTCCATGCCTAGGCA
1175	1222	22	6	TGCagAGaaCtTGGAGCTaaGG	CCc_AGCTCCAtGc_CTagGCA	AGGTTT	TGCagAGaaCtTGGAGCTaaGG-AGGTTT-CCc_AGCTCCAtGc_CTagGCA	TGCAGAGAACTTGGAGCTAAGGAGGTTTCCCAGCTCCATGCCTAGGCA
1175	1222	23	4	TGCagAGaaCtTGGAGCTaaGGA	TCCc_AGCTCCAtGc_CTagGCA	GGTT	TGCagAGaaCtTGGAGCTaaGGA-GGTT-TCCc_AGCTCCAtGc_CTagGCA	TGCAGAGAACTTGGAGCTAAGGAGGTTTCCCAGCTCCATGCCTAGGCA
1346	1399	24	10	CcA_GGGCTGA_gCAgGGAGcT_C	GcA_CTCCaTGaaTCAGCCCaTtG	AGACCACTGT	CcA_GGGCTGA_gCAgGGAGcT_C-AGACCACTGT-GcA_CTCCaTGaaTCAGCCCaTtG	CCAGGGCTGAGCAGGGAGCTCAGACCACTGTGCACTCCATGAATCAGCCCATTG
1349	1394	22	6	GGGCTGA_gCA_GG_GaGCtCA	TGtGCaCtCCaTGaaTCAGCCC	GACCAC	GGGCTGA_gCA_GG_GaGCtCA-GACCAC-TGtGCaCtCCaTGaaTCAGCCC	GGGCTGAGCAGGGAGCTCAGACCACTGTGCACTCCATGAATCAGCC
1349	1394	21	9	GGGCTGA_gCAgGGAGcT_CA	TGcA_CTCCaTGaaTCAGCCC	AGACCACTG	GGGCTGA_gCAgGGAGcT_CA-AGACCACTG-TGcA_CTCCaTGaaTCAGCCC	GGGCTGAGCAGGGAGCTCAGACCACTGTGCACTCCATGAATCAGCC
1346	1399	25	8	CcA_GGGCTGA_gCAgGGAGcT_CA	TGcA_CTCCaTGaaTCAGCCCaTtG	GACCACTG	CcA_GGGCTGA_gCAgGGAGcT_CA-GACCACTG-TGcA_CTCCaTGaaTCAGCCCaTtG	CCAGGGCTGAGCAGGGAGCTCAGACCACTGTGCACTCCATGAATCAGCCCATTG
1349	1395	23	5	GGGCTGA_gCA_GG_GaGCtCAG	CTGtGCaCtCCaTGaaTCAGCCC	GACCA	GGGCTGA_gCA_GG_GaGCtCAG-GACCA-CTGtGCaCtCCaTGaaTCAGCCC	GGGCTGAGCAGGGAGCTCAGACCACTGTGCACTCCATGAATCAGCCC
1349	1394	23	4	GGGCTGA_gCA_GG_GaGCtCAG	CTGtGCaCtCCaTGaaTCAGCCC	ACCA	GGGCTGA_gCA_GG_GaGCtCAG-ACCA-CTGtGCaCtCCaTGaaTCAGCCC	GGGCTGAGCAGGGAGCTCAGACCACTGTGCACTCCATGAATCAGCC
1349	1395	22	7	GGGCTGA_gCA_GG_GaGCtCA	TGtGCaCtCCaTGaaTCAGCCC	GACCACT	GGGCTGA_gCA_GG_GaGCtCA-GACCACT-TGtGCaCtCCaTGaaTCAGCCC	GGGCTGAGCAGGGAGCTCAGACCACTGTGCACTCCATGAATCAGCCC
1349	1394	21	8	GGGCTGA_gCAgGGAGcT_CA	TGcA_CTCCaTGaaTCAGCCC	GACCACTG	GGGCTGA_gCAgGGAGcT_CA-GACCACTG-TGcA_CTCCaTGaaTCAGCCC	GGGCTGAGCAGGGAGCTCAGACCACTGTGCACTCCATGAATCAGCC
1349	1395	21	9	GGGCTGA_gCAgGGAGcT_CA	TGcA_CTCCaTGaaTCAGCCC	GACCACTGT	GGGCTGA_gCAgGGAGcT_CA-GACCACTGT-TGcA_CTCCaTGaaTCAGCCC	GGGCTGAGCAGGGAGCTCAGACCACTGTGCACTCCATGAATCAGCCC
1348	1397	23	9	A_GGGCTGA_gCAgGGAGcTcaG	C__A_CTCCaTGaaTCAGCCCaT	ACCACTGTG	A_GGGCTGA_gCAgGGAGcTcaG-ACCACTGTG-C__A_CTCCaTGaaTCAGCCCaT	AGGGCTGAGCAGGGAGCTCAGACCACTGTGCACTCCATGAATCAGCCCAT
1349	1395	23	4	GGGCTGA_gCA_GG_GaGCtCAG	CTGtGCaCtCCaTGaaTCAGCCC	ACCA	GGGCTGA_gCA_GG_GaGCtCAG-ACCA-CTGtGCaCtCCaTGaaTCAGCCC	GGGCTGAGCAGGGAGCTCAGACCACTGTGCACTCCATGAATCAGCCC
1349	1395	23	5	GGGCTGA_gCA_GG_GaGCtCAG	CTGtGCaCtCCaTGaaTCAGCCC	ACCAC	GGGCTGA_gCA_GG_GaGCtCAG-ACCAC-CTGtGCaCtCCaTGaaTCAGCCC	GGGCTGAGCAGGGAGCTCAGACCACTGTGCACTCCATGAATCAGCCC
1349	1394	23	4	GGGCTGA_gCAgGGAGcT_CAgA	TgTGcA_CTCCaTGaaTCAGCCC	CCAC	GGGCTGA_gCAgGGAGcT_CAgA-CCAC-TgTGcA_CTCCaTGaaTCAGCCC	GGGCTGAGCAGGGAGCTCAGACCACTGTGCACTCCATGAATCAGCC
1349	1395	22	7	GGGCTGA_gCAgGGAGcT_CAg	_TGcA_CTCCaTGaaTCAGCCC	ACCACTG	GGGCTGA_gCAgGGAGcT_CAg-ACCACTG-_TGcA_CTCCaTGaaTCAGCCC	GGGCTGAGCAGGGAGCTCAGACCACTGTGCACTCCATGAATCAGCCC
1349	1395	23	6	GGGCTGA_gCAgGGAGcTcaG_A	TgC__A_CTCCaTGaaTCAGCCC	CCACTG	GGGCTGA_gCAgGGAGcTcaG_A-CCACTG-TgC__A_CTCCaTGaaTCAGCCC	GGGCTGAGCAGGGAGCTCAGACCACTGTGCACTCCATGAATCAGCCC
1349	1395	23	4	GGGCTGA_gCAgGGAGcT_CAgA	TgTGcA_CTCCaTGaaTCAGCCC	CCAC	GGGCTGA_gCAgGGAGcT_CAgA-CCAC-TgTGcA_CTCCaTGaaTCAGCCC	GGGCTGAGCAGGGAGCTCAGACCACTGTGCACTCCATGAATCAGCCC
1349	1395	23	5	GGGCTGA_gCAgGGAGcT_CAgA	TgTGcA_CTCCaTGaaTCAGCCC	CCACT	GGGCTGA_gCAgGGAGcT_CAgA-CCACT-TgTGcA_CTCCaTGaaTCAGCCC	GGGCTGAGCAGGGAGCTCAGACCACTGTGCACTCCATGAATCAGCCC
1349	1395	24	4	GGGCTGA_gCAgGGAGcTcaG_AC	GTgC__A_CTCCaTGaaTCAGCCC	CACT	GGGCTGA_gCAgGGAGcTcaG_AC-CACT-GTgC__A_CTCCaTGaaTCAGCCC	GGGCTGAGCAGGGAGCTCAGACCACTGTGCACTCCATGAATCAGCCC
1371	1414	21	6	CaCTG_TGCaCTcCAtG_AAT	ATTgCcTG_AG_GCAaCAGaG	CAGCCC	CaCTG_TGCaCTcCAtG_AAT-CAGCCC-ATTgCcTG_AG_GCAaCAGaG	CACTGTGCACTCCATGAATCAGCCCATTGCCTGAGGCAACAGAG
1373	1412	22	0	CTG_TGCaCTcCAtG_AATcaG	CccATTgCcTG_AG_GCAaCAG		CTG_TGCaCTcCAtG_AATcaG-CccATTgCcTG_AG_GCAaCAG	CTGTGCACTCCATGAATCAGCCCATTGCCTGAGGCAACAG
1541	1592	23	9	AGAA_G_TGcaTAGGG_CTaTaG	CaAaAGaCCCTAccCAgCaTTCT	AAGCAAAGC	AGAA_G_TGcaTAGGG_CTaTaG-AAGCAAAGC-CaAaAGaCCCTAccCAgCaTTCT	AGAAGTGCATAGGGCTATAGAAGCAAAGCCAAAAGACCCTACCCAGCATTCT
1709	1755	21	9	GTGCCAGcA_TC_TcCaGaTG	CAgC_GcAaGAaTtCTGGCAC	AGAAGGAAC	GTGCCAGcA_TC_TcCaGaTG-AGAAGGAAC-CAgC_GcAaGAaTtCTGGCAC	GTGCCAGCATCTCCAGATGAGAAGGAACCAGCGCAAGAATTCTGGCA
1709	1756	21	10	GTGCCAGcA_TC_TcCaGaTG	CAgC_GcAaGAaTtCTGGCAC	AGAAGGAACC	GTGCCAGcA_TC_TcCaGaTG-AGAAGGAACC-CAgC_GcAaGAaTtCTGGCAC	GTGCCAGCATCTCCAGATGAGAAGGAACCAGCGCAAGAATTCTGGCAC
1709	1756	23	6	GTGCCAGcA_TC_TcCaGaTGaG	C_CAgC_GcAaGAaTtCTGGCAC	AAGGAA	GTGCCAGcA_TC_TcCaGaTGaG-AAGGAA-C_CAgC_GcAaGAaTtCTGGCAC	GTGCCAGCATCTCCAGATGAGAAGGAACCAGCGCAAGAATTCTGGCAC
2003	2047	21	7	CTcAcTTaAgAAA__TTTCAA	TTGAAAgcTTTaTcAA_T_AG	AATACAA	CTcAcTTaAgAAA__TTTCAA-AATACAA-TTGAAAgcTTTaTcAA_T_AG	CTCACTTAAGAAATTTCAAAATACAATTGAAAGCTTTATCAATAG
2527	2573	21	7	TTcT_taAaGAaAaGAAATTC	GAATTTCaTaTCcTgccA_AA	CAACCAA	TTcT_taAaGAaAaGAAATTC-CAACCAA-GAATTTCaTaTCcTgccA_AA	TTCTTAAAGAAAAGAAATTCCAACCAAGAATTTCATATCCTGCCAAA
2807	2855	22	8	ATcaAaACC__TcACATaTCAA	TTGA_ATGTaAatGGTcTaaAT	TATTAACC	ATcaAaACC__TcACATaTCAA-TATTAACC-TTGA_ATGTaAatGGTcTaaAT	ATCAAAACCTCACATATCAATATTAACCTTGAATGTAAATGGTCTAAAT
2811	2851	22	0	AaACC__TcACATaTCAAtaTT	AAccTTGA_ATGTaAatGGTcT		AaACC__TcACATaTCAAtaTT-AAccTTGA_ATGTaAatGGTcT	AAACCTCACATATCAATATTAACCTTGAATGTAAATGGTCT
3559	3607	21	9	AcTTgCT_CCTgAATgaCtTT	AAtGaaATTaAGGcAGaAA_T	TGGGTAAAC	AcTTgCT_CCTgAATgaCtTT-TGGGTAAAC-AAtGaaATTaAGGcAGaAA_T	ACTTGCTCCTGAATGACTTTTGGGTAAACAATGAAATTAAGGCAGAAAT
3561	3606	21	6	TTgCT_CCTgAATgaCttTTG	CAAt_GaaATTaAGGcAGaAA	GGTAAA	TTgCT_CCTgAATgaCttTTG-GGTAAA-CAAt_GaaATTaAGGcAGaAA	TTGCTCCTGAATGACTTTTGGGTAAACAATGAAATTAAGGCAGAAA
3681	3720	21	0	TTaaGAGGaAaG_tTTaTAGC	GCTA_AAtgCcTaCCTCaaAA		TTaaGAGGaAaG_tTTaTAGC-GCTA_AAtgCcTaCCTCaaAA	TTAAGAGGAAAGTTTATAGCGCTAAATGCCTACCTCAAAA
3860	3906	21	9	ATCCaTaCaAAAG_AtCAA_T	AgTTGgTtCTTT_GaAaGGAT	AAAACCAAA	ATCCaTaCaAAAG_AtCAA_T-AAAACCAAA-AgTTGgTtCTTT_GaAaGGAT	ATCCATACAAAAGATCAATAAAACCAAAAGTTGGTTCTTTGAAAGGA
3860	3907	21	10	ATCCaTaCaAAAG_AtCAA_T	AgTTGgTtCTTT_GaAaGGAT	AAAACCAAAA	ATCCaTaCaAAAG_AtCAA_T-AAAACCAAAA-AgTTGgTtCTTT_GaAaGGAT	ATCCATACAAAAGATCAATAAAACCAAAAGTTGGTTCTTTGAAAGGAT
4228	4277	21	10	CAGccGAATT_cTACCAGaT_	gAgCTGGTAccAATTCtaCTG	ATACAAAGAA	CAGccGAATT_cTACCAGaT_-ATACAAAGAA-gAgCTGGTAccAATTCtaCTG	CAGCCGAATTCTACCAGATATACAAAGAAGAGCTGGTACCAATTCTACTG
4228	4277	23	6	CAGccGAATT_cTACCAGaT_aT	AagAgCTGGTAccAATTCtaCTG	ACAAAG	CAGccGAATT_cTACCAGaT_aT-ACAAAG-AagAgCTGGTAccAATTCtaCTG	CAGCCGAATTCTACCAGATATACAAAGAAGAGCTGGTACCAATTCTACTG
4228	4276	22	7	CAGccGAATT_cTACCAGaTaT	AgAgCTGGTAccAATTCtaCTG	ACAAAGA	CAGccGAATT_cTACCAGaTaT-ACAAAGA-AgAgCTGGTAccAATTCtaCTG	CAGCCGAATTCTACCAGATATACAAAGAAGAGCTGGTACCAATTCTACT
4228	4277	21	10	CAGccGAATT_cTACCAGaTa	_AgCTGGTAccAATTCtaCTG	TACAAAGAAG	CAGccGAATT_cTACCAGaTa-TACAAAGAAG-_AgCTGGTAccAATTCtaCTG	CAGCCGAATTCTACCAGATATACAAAGAAGAGCTGGTACCAATTCTACTG
4228	4277	22	9	CAGccGAATT_cTACCAGataT	Ag__CTGGTAccAATTCtaCTG	ACAAAGAAG	CAGccGAATT_cTACCAGataT-ACAAAGAAG-Ag__CTGGTAccAATTCtaCTG	CAGCCGAATTCTACCAGATATACAAAGAAGAGCTGGTACCAATTCTACTG
4228	4277	22	7	CAGccGAATT_cTACCAGaTaT	AgAgCTGGTAccAATTCtaCTG	ACAAAGA	CAGccGAATT_cTACCAGaTaT-ACAAAGA-AgAgCTGGTAccAATTCtaCTG	CAGCCGAATTCTACCAGATATACAAAGAAGAGCTGGTACCAATTCTACTG
4228	4277	22	8	CAGccGAATT_cTACCAGaTaT	AgAgCTGGTAccAATTCtaCTG	ACAAAGAA	CAGccGAATT_cTACCAGaTaT-ACAAAGAA-AgAgCTGGTAccAATTCtaCTG	CAGCCGAATTCTACCAGATATACAAAGAAGAGCTGGTACCAATTCTACTG
4228	4277	24	3	CAGccGAATT_cTACCAGaTaTaC	GaAgAgCTGGTAccAATTCtaCTG	AAA	CAGccGAATT_cTACCAGaTaTaC-AAA-GaAgAgCTGGTAccAATTCtaCTG	CAGCCGAATTCTACCAGATATACAAAGAAGAGCTGGTACCAATTCTACTG
4233	4272	20	2	GAATT_cTACCAGaTaTaCa	_GaAgAgCTGGTAccAATTC	AA	GAATT_cTACCAGaTaTaCa-AA-_GaAgAgCTGGTAccAATTC	GAATTCTACCAGATATACAAAGAAGAGCTGGTACCAATTC
4282	4329	21	7	TAtTccAAaaAaTTAaGGAGG	CCTCCcTAAcTcaTTctA_TA	AGGGACT	TAtTccAAaaAaTTAaGGAGG-AGGGACT-CCTCCcTAAcTcaTTctA_TA	TATTCCAAAAAATTAAGGAGGAGGGACTCCTCCCTAACTCATTCTATA
4282	4329	22	5	TAtTccAAaaAaTTAaGGAGGA	TCCTCCcTAAcTcaTTctA_TA	GGGAC	TAtTccAAaaAaTTAaGGAGGA-GGGAC-TCCTCCcTAAcTcaTTctA_TA	TATTCCAAAAAATTAAGGAGGAGGGACTCCTCCCTAACTCATTCTATA
4285	4327	20	4	TccAAaaAaTTAaGGAGGAG	CTCCTCCcTAAcTcaTTctA	GGGA	TccAAaaAaTTAaGGAGGAG-GGGA-CTCCTCCcTAAcTcaTTctA	TCCAAAAAATTAAGGAGGAGGGACTCCTCCCTAACTCATTCTA
4282	4329	23	3	TAtTccAAaaAaTTAaGGAGGAG	CTCCTCCcTAAcTcaTTctA_TA	GGA	TAtTccAAaaAaTTAaGGAGGAG-GGA-CTCCTCCcTAAcTcaTTctA_TA	TATTCCAAAAAATTAAGGAGGAGGGACTCCTCCCTAACTCATTCTATA
4285	4327	20	3	TccAAaaAaTTAaGGAGGAG	CTCCTCCcTAAcTcaTTctA	GGA	TccAAaaAaTTAaGGAGGAG-GGA-CTCCTCCcTAAcTcaTTctA	TCCAAAAAATTAAGGAGGAGGGACTCCTCCCTAACTCATTCTA
4285	4327	21	2	TccAAaaAaTTAaGGAGGAgG	C_TCCTCCcTAAcTcaTTctA	GA	TccAAaaAaTTAaGGAGGAgG-GA-C_TCCTCCcTAAcTcaTTctA	TCCAAAAAATTAAGGAGGAGGGACTCCTCCCTAACTCATTCTA
4863	4905	23	3	CaaAT_AgGaAAAGA_AGA_AGT	ACTaTCTcTCTTTaC_TgAT__G	CAA	CaaAT_AgGaAAAGA_AGA_AGT-CAA-ACTaTCTcTCTTTaC_TgAT__G	CAAATAGGAAAAGAAGAAGTCAAACTATCTCTCTTTACTGATG
4949	4991	22	2	G_cTCCTGgAACTgaTaAaTGA	TCAgTaA__AGTTtCAGGAtaC	CT	G_cTCCTGgAACTgaTaAaTGA-CT-TCAgTaA__AGTTtCAGGAtaC	GCTCCTGGAACTGATAAATGACTTCAGTAAAGTTTCAGGATAC
5534	5577	22	4	CagCCA_T_CTgATcTTTGaCA	TGaCAAAaATaAGcAaTGG__G	AAGT	CagCCA_T_CTgATcTTTGaCA-AAGT-TGaCAAAaATaAGcAaTGG__G	CAGCCATCTGATCTTTGACAAAGTTGACAAAAATAAGCAATGGG
5534	5577	23	2	CagCCA_T_CTgATcTTTGaCAA	TTGaCAAAaATaAGcAaTGG__G	AG	CagCCA_T_CTgATcTTTGaCAA-AG-TTGaCAAAaATaAGcAaTGG__G	CAGCCATCTGATCTTTGACAAAGTTGACAAAAATAAGCAATGGG
5537	5575	20	2	CCA_T_CTgATcTTTGaCAA	TTGaCAAAaATaAGcAaTGG	AG	CCA_T_CTgATcTTTGaCAA-AG-TTGaCAAAaATaAGcAaTGG	CCATCTGATCTTTGACAAAGTTGACAAAAATAAGCAATG
5537	5575	21	1	CCA_T_CTgATcTTTGaCaAA	TT_GaCAAAaATaAGcAaTGG	G	CCA_T_CTgATcTTTGaCaAA-G-TT_GaCAAAaATaAGcAaTGG	CCATCTGATCTTTGACAAAGTTGACAAAAATAAGCAATG
5537	5576	21	2	CCA_T_CTgATcTTTGaCaAA	TT_GaCAAAaATaAGcAaTGG	GT	CCA_T_CTgATcTTTGaCaAA-GT-TT_GaCAAAaATaAGcAaTGG	CCATCTGATCTTTGACAAAGTTGACAAAAATAAGCAATGG
6124	6165	21	4	cAATaAgATA_CCA_TCTcAC	GTcAGAaTGGcTAT_T_ATTa	ACCA	cAATaAgATA_CCA_TCTcAC-ACCA-GTcAGAaTGGcTAT_T_ATTa	CAATAAGATACCATCTCACACCAGTCAGAATGGCTATTATTA
6125	6164	20	4	AATaAgATA_CCA_TCTcAC	GTcAGAaTGGcTAT_T_ATT	ACCA	AATaAgATA_CCA_TCTcAC-ACCA-GTcAGAaTGGcTAT_T_ATT	AATAAGATACCATCTCACACCAGTCAGAATGGCTATTATT
6125	6164	21	2	AATaAgATA_CCA_TCTcACa	aGTcAGAaTGGcTAT_T_ATT	CC	AATaAgATA_CCA_TCTcACa-CC-aGTcAGAaTGGcTAT_T_ATT	AATAAGATACCATCTCACACCAGTCAGAATGGCTATTATT
6255	6297	21	2	CTGTggaAAGcagTTTgGAGA	TCTC_AAAgaaCTTaaaACAG	TT	CTGTggaAAGcagTTTgGAGA-TT-TCTC_AAAgaaCTTaaaACAG	CTGTGGAAAGCAGTTTGGAGATTTCTCAAAGAACTTAAAACAG
6441	6486	20	8	TCaATGGTGgAT_TGgAtaA	TggTaCAtATaCACCATgGA	AGAAAATG	TCaATGGTGgAT_TGgAtaA-AGAAAATG-TggTaCAtATaCACCATgGA	TCAATGGTGGATTGGATAAAGAAAATGTGGTACATATACACCATGG
6441	6487	22	5	TCaATGGTGgAT_TGgA_tAaA	TgTggTaCAtATaCACCATgGA	GAAAA	TCaATGGTGgAT_TGgA_tAaA-GAAAA-TgTggTaCAtATaCACCATgGA	TCAATGGTGGATTGGATAAAGAAAATGTGGTACATATACACCATGGA
6441	6487	20	8	TCaATGGTGgAT_TGgAtaA	TggTaCAtATaCACCATgGA	AGAAAATG	TCaATGGTGgAT_TGgAtaA-AGAAAATG-TggTaCAtATaCACCATgGA	TCAATGGTGGATTGGATAAAGAAAATGTGGTACATATACACCATGGA
6441	6487	22	7	TCaATGGTGgAT_TgGaTA_aA	TggTA_C_AtATaCACCATgGA	GAAAATG	TCaATGGTGgAT_TgGaTA_aA-GAAAATG-TggTA_C_AtATaCACCATgGA	TCAATGGTGGATTGGATAAAGAAAATGTGGTACATATACACCATGGA
6465	6502	20	0	ATGtGgTaCATA_TAcaCCA	TGGaaTAcTATGcAgC_CAT		ATGtGgTaCATA_TAcaCCA-TGGaaTAcTATGcAgC_CAT	ATGTGGTACATATACACCATGGAATACTATGCAGCCAT
6516	6559	21	3	ATcATGtCCT_ttGCaGCAaC	GaTGCaGCtggAGGcCATtAT	ATG	ATcATGtCCT_ttGCaGCAaC-ATG-GaTGCaGCtggAGGcCATtAT	ATCATGTCCTTTGCAGCAACATGGATGCAGCTGGAGGCCATTAT
6516	6559	22	2	ATcATGtCCttTgCAGCaaCAT	ATGcaGCTGgA__GGcCATtAT	GG	ATcATGtCCttTgCAGCaaCAT-GG-ATGcaGCTGgA__GGcCATtAT	ATCATGTCCTTTGCAGCAACATGGATGCAGCTGGAGGCCATTAT
>L1PB1
206	253	20	8	TGtGGaaGTGgGaaaGGGAG	CTCCCgaaCaCACacCCcCA	ATCCTCCT	TGtGGaaGTGgGaaaGGGAG-ATCCTCCT-CTCCCgaaCaCACacCCcCA	TGTGGAAGTGGGAAAGGGAGATCCTCCTCTCCCGAACACACACCCCCA
206	253	21	6	TGtGGaaGTGgGaaaGGGAGA	TCTCCCgaaCaCACacCCcCA	TCCTCC	TGtGGaaGTGgGaaaGGGAGA-TCCTCC-TCTCCCgaaCaCACacCCcCA	TGTGGAAGTGGGAAAGGGAGATCCTCCTCTCCCGAACACACACCCCCA
233	284	23	10	TCTCCCG_AAcACAcACCccCA_	cTGaaGGTcTGT_TTgCGGGAGA	ACTGGAGAAA	TCTCCCG_AAcACAcACCccCA_-ACTGGAGAAA-cTGaaGGTcTGT_TTgCGGGAGA	TCTCCCGAACACACACCCCCACTGGAGAAACTGAAGGTCTGTTTGCGGGAGA
231	286	24	10	CcTCTCCCG_AAcACAcACCccCA	TGaaGGTcTGT_TTgCGGGAGAaG	CTGGAGAAAC	CcTCTCCCG_AAcACAcACCccCA-CTGGAGAAAC-TGaaGGTcTGT_TTgCGGGAGAaG	CCTCTCCCGAACACACACCCCCACTGGAGAAACTGAAGGTCTGTTTGCGGGAGAAG
233	284	23	9	TCTCCCG_AAcACAcACCccCA_	cTGaaGGTcTGT_TTgCGGGAGA	CTGGAGAAA	TCTCCCG_AAcACAcACCccCA_-CTGGAGAAA-cTGaaGGTcTGT_TTgCGGGAGA	TCTCCCGAACACACACCCCCACTGGAGAAACTGAAGGTCTGTTTGCGGGAGA
231	286	24	10	CcTCTCCCG_AAcACAcACCccCA	TGaaGGTcTGT_TTgCGGGAGAaG	CTGGAGAAAC	CcTCTCCCG_AAcACAcACCccCA-CTGGAGAAAC-TGaaGGTcTGT_TTgCGGGAGAaG	CCTCTCCCGAACACACACCCCCACTGGAGAAACTGAAGGTCTGTTTGCGGGAGAAG
233	284	22	10	TCTCCCGaaCAcACAccCCcaC	GaaGGtcTGTtTG__CGGGAGA	TGGAGAAACT	TCTCCCGaaCAcACAccCCcaC-TGGAGAAACT-GaaGGtcTGTtTG__CGGGAGA	TCTCCCGAACACACACCCCCACTGGAGAAACTGAAGGTCTGTTTGCGGGAGA
233	284	25	5	TCTCCCG_AAcACAcACCccCA_cT	AacTGaaGGTcTGT_TTgCGGGAGA	GGAGA	TCTCCCG_AAcACAcACCccCA_cT-GGAGA-AacTGaaGGTcTGT_TTgCGGGAGA	TCTCCCGAACACACACCCCCACTGGAGAAACTGAAGGTCTGTTTGCGGGAGA
231	286	26	6	CcTCTCCCG_AAcACAcACCccCAcT	AcTGaaGGTcTGT_TTgCGGGAGAaG	GGAGAA	CcTCTCCCG_AAcACAcACCccCAcT-GGAGAA-AcTGaaGGTcTGT_TTgCGGGAGAaG	CCTCTCCCGAACACACACCCCCACTGGAGAAACTGAAGGTCTGTTTGCGGGAGAAG
233	284	23	9	TCTCCCG_AAcACAcACCccCAc	_TGaaGGTcTGT_TTgCGGGAGA	TGGAGAAAC	TCTCCCG_AAcACAcACCccCAc-TGGAGAAAC-_TGaaGGTcTGT_TTgCGGGAGA	TCTCCCGAACACACACCCCCACTGGAGAAACTGAAGGTCTGTTTGCGGGAGA
233	284	23	10	TCTCCCG_AAcACAcACCccCAc	_TGaaGGTcTGT_TTgCGGGAGA	TGGAGAAACT	TCTCCCG_AAcACAcACCccCAc-TGGAGAAACT-_TGaaGGTcTGT_TTgCGGGAGA	TCTCCCGAACACACACCCCCACTGGAGAAACTGAAGGTCTGTTTGCGGGAGA
233	284	24	6	TCTCCCG_AAcACAcACCccCAcT	AcTGaaGGTcTGT_TTgCGGGAGA	GGAGAA	TCTCCCG_AAcACAcACCccCAcT-GGAGAA-AcTGaaGGTcTGT_TTgCGGGAGA	TCTCCCGAACACACACCCCCACTGGAGAAACTGAAGGTCTGTTTGCGGGAGA
233	284	24	7	TCTCCCG_AAcACAcACCccCAcT	AcTGaaGGTcTGT_TTgCGGGAGA	GGAGAAA	TCTCCCG_AAcACAcACCccCAcT-GGAGAAA-AcTGaaGGTcTGT_TTgCGGGAGA	TCTCCCGAACACACACCCCCACTGGAGAAACTGAAGGTCTGTTTGCGGGAGA
233	284	25	6	TCTCCCG_AAcACAcACCccCActG	C__TGaaGGTcTGT_TTgCGGGAGA	GAGAAA	TCTCCCG_AAcACAcACCccCActG-GAGAAA-C__TGaaGGTcTGT_TTgCGGGAGA	TCTCCCGAACACACACCCCCACTGGAGAAACTGAAGGTCTGTTTGCGGGAGA
349	404	26	10	AGcaGCAGGAAaGGCC__C_T_GGGA	TCCCcAaGcaGGCCaTTCCTGC__CT	GCTCGCTGGG	AGcaGCAGGAAaGGCC__C_T_GGGA-GCTCGCTGGG-TCCCcAaGcaGGCCaTTCCTGC__CT	AGCAGCAGGAAAGGCCCTGGGAGCTCGCTGGGTCCCCAAGCAGGCCATTCCTGCCT
351	405	25	10	CA_GCAGGAAaGGCC__C_T_GGGA	TCCCcAaGcaGGCCaTTCCTGCcTG	GCTCGCTGGG	CA_GCAGGAAaGGCC__C_T_GGGA-GCTCGCTGGG-TCCCcAaGcaGGCCaTTCCTGCcTG	CAGCAGGAAAGGCCCTGGGAGCTCGCTGGGTCCCCAAGCAGGCCATTCCTGCCTG
349	404	26	10	AGcaGCAGGAAaGGCC__C_TGGGaG	C_CCCAaGcaGGCCaTTCCTGC__CT	CTCGCTGGGT	AGcaGCAGGAAaGGCC__C_TGGGaG-CTCGCTGGGT-C_CCCAaGcaGGCCaTTCCTGC__CT	AGCAGCAGGAAAGGCCCTGGGAGCTCGCTGGGTCCCCAAGCAGGCCATTCCTGCCT
353	402	25	5	GCAGGAAaGGCC__C_T_GGGA_gC	GggTCCCcAaGcaGGCCaTTCCTGC	TCGCT	GCAGGAAaGGCC__C_T_GGGA_gC-TCGCT-GggTCCCcAaGcaGGCCaTTCCTGC	GCAGGAAAGGCCCTGGGAGCTCGCTGGGTCCCCAAGCAGGCCATTCCTGC
351	405	27	6	CA_GCAGGAAaGGCC__C_T_GGGAgC	GgTCCCcAaGcaGGCCaTTCCTGCcTG	TCGCTG	CA_GCAGGAAaGGCC__C_T_GGGAgC-TCGCTG-GgTCCCcAaGcaGGCCaTTCCTGCcTG	CAGCAGGAAAGGCCCTGGGAGCTCGCTGGGTCCCCAAGCAGGCCATTCCTGCCTG
351	405	27	7	CA_GCAGGAAaGGCC__C_T_GGGAgC	G_TCCCcAaGcaGGCCaTTCCTGCcTG	TCGCTGG	CA_GCAGGAAaGGCC__C_T_GGGAgC-TCGCTGG-G_TCCCcAaGcaGGCCaTTCCTGCcTG	CAGCAGGAAAGGCCCTGGGAGCTCGCTGGGTCCCCAAGCAGGCCATTCCTGCCTG
351	405	25	10	CA_GCAGGAAaGGCC__C_TGGGaG	C_CCCAaGcaGGCCaTTCCTGCcTG	CTCGCTGGGT	CA_GCAGGAAaGGCC__C_TGGGaG-CTCGCTGGGT-C_CCCAaGcaGGCCaTTCCTGCcTG	CAGCAGGAAAGGCCCTGGGAGCTCGCTGGGTCCCCAAGCAGGCCATTCCTGCCTG
353	402	24	6	GCAGGAAaGGCC__C_T_GGGAgC	GgTCCCcAaGcaGGCCaTTCCTGC	TCGCTG	GCAGGAAaGGCC__C_T_GGGAgC-TCGCTG-GgTCCCcAaGcaGGCCaTTCCTGC	GCAGGAAAGGCCCTGGGAGCTCGCTGGGTCCCCAAGCAGGCCATTCCTGC
353	402	24	7	GCAGGAAaGGCC__C_T_GGGAgC	G_TCCCcAaGcaGGCCaTTCCTGC	TCGCTGG	GCAGGAAaGGCC__C_T_GGGAgC-TCGCTGG-G_TCCCcAaGcaGGCCaTTCCTGC	GCAGGAAAGGCCCTGGGAGCTCGCTGGGTCCCCAAGCAGGCCATTCCTGC
353	402	24	8	GCAGGAAaGGCC__C_T_GGGAgC	G_TCCCcAaGcaGGCCaTTCCTGC	TCGCTGGG	GCAGGAAaGGCC__C_T_GGGAgC-TCGCTGGG-G_TCCCcAaGcaGGCCaTTCCTGC	GCAGGAAAGGCCCTGGGAGCTCGCTGGGTCCCCAAGCAGGCCATTCCTGC
353	402	23	9	GCAGGAAaGGCC__C_TGGGaGc	_C_CCCAaGcaGGCCaTTCCTGC	TCGCTGGGT	GCAGGAAaGGCC__C_TGGGaGc-TCGCTGGGT-_C_CCCAaGcaGGCCaTTCCTGC	GCAGGAAAGGCCCTGGGAGCTCGCTGGGTCCCCAAGCAGGCCATTCCTGC
353	402	23	10	GCAGGAAaGGCC__C_TGGGaGc	_C_CCCAaGcaGGCCaTTCCTGC	TCGCTGGGTC	GCAGGAAaGGCC__C_TGGGaGc-TCGCTGGGTC-_C_CCCAaGcaGGCCaTTCCTGC	GCAGGAAAGGCCCTGGGAGCTCGCTGGGTCCCCAAGCAGGCCATTCCTGC
353	402	26	3	GCAGGAAaGGCC__C_T_GGGAgCtC	GgG_TCCCcAaGcaGGCCaTTCCTGC	GCT	GCAGGAAaGGCC__C_T_GGGAgCtC-GCT-GgG_TCCCcAaGcaGGCCaTTCCTGC	GCAGGAAAGGCCCTGGGAGCTCGCTGGGTCCCCAAGCAGGCCATTCCTGC
353	402	26	4	GCAGGAAaGGCC__C_T_GGGAgCtC	G_G_TCCCcAaGcaGGCCaTTCCTGC	GCTG	GCAGGAAaGGCC__C_T_GGGAgCtC-GCTG-G_G_TCCCcAaGcaGGCCaTTCCTGC	GCAGGAAAGGCCCTGGGAGCTCGCTGGGTCCCCAAGCAGGCCATTCCTGC
353	402	25	5	GCAGGAAaGGCC__C_TGGGaGctC	Gt_C_CCCAaGcaGGCCaTTCCTGC	GCTGG	GCAGGAAaGGCC__C_TGGGaGctC-GCTGG-Gt_C_CCCAaGcaGGCCaTTCCTGC	GCAGGAAAGGCCCTGGGAGCTCGCTGGGTCCCCAAGCAGGCCATTCCTGC
371	419	21	10	GcTCgCTG_GGTccCCAaGCA	TGCcTGGc_ACCaCAGgGAtC	AGGCCATTCC	GcTCgCTG_GGTccCCAaGCA-AGGCCATTCC-TGCcTGGc_ACCaCAGgGAtC	GCTCGCTGGGTCCCCAAGCAGGCCATTCCTGCCTGGCACCACAGGGATC
371	419	21	9	GcTCgCTG_GGTccCCAaGCA	TGCcTGGc_ACCaCAGgGAtC	GGCCATTCC	GcTCgCTG_GGTccCCAaGCA-GGCCATTCC-TGCcTGGc_ACCaCAGgGAtC	GCTCGCTGGGTCCCCAAGCAGGCCATTCCTGCCTGGCACCACAGGGATC
371	419	23	6	GcTCgCTG_GGTccCCAaGCA_G	CcTGCcTGGc_ACCaCAGgGAtC	GCCATT	GcTCgCTG_GGTccCCAaGCA_G-GCCATT-CcTGCcTGGc_ACCaCAGgGAtC	GCTCGCTGGGTCCCCAAGCAGGCCATTCCTGCCTGGCACCACAGGGATC
371	419	22	7	GcTCgCTG_GGTccCCAaGCAG	CTGCcTGGc_ACCaCAGgGAtC	GCCATTC	GcTCgCTG_GGTccCCAaGCAG-GCCATTC-CTGCcTGGc_ACCaCAGgGAtC	GCTCGCTGGGTCCCCAAGCAGGCCATTCCTGCCTGGCACCACAGGGATC
371	419	21	10	GcTCgCTG_GGTccCCAaGCA	TGCcTGGc_ACCaCAGgGAtC	GGCCATTCCT	GcTCgCTG_GGTccCCAaGCA-GGCCATTCCT-TGCcTGGc_ACCaCAGgGAtC	GCTCGCTGGGTCCCCAAGCAGGCCATTCCTGCCTGGCACCACAGGGATC
373	417	22	5	TCgCTG_GGTccCCAaGCAGG_	tCCTGCcTGGc_ACCaCAGgGA	GCCAT	TCgCTG_GGTccCCAaGCAGG_-GCCAT-tCCTGCcTGGc_ACCaCAGgGA	TCGCTGGGTCCCCAAGCAGGCCATTCCTGCCTGGCACCACAGGGA
371	419	23	6	GcTCgCTG_GGTccCCAaGCAGG	CCTGCcTGGc_ACCaCAGgGAtC	GCCATT	GcTCgCTG_GGTccCCAaGCAGG-GCCATT-CCTGCcTGGc_ACCaCAGgGAtC	GCTCGCTGGGTCCCCAAGCAGGCCATTCCTGCCTGGCACCACAGGGATC
371	419	23	5	GcTCgCTG_GGTccCCAaGCAGG	CCTGCcTGGc_ACCaCAGgGAtC	CCATT	GcTCgCTG_GGTccCCAaGCAGG-CCATT-CCTGCcTGGc_ACCaCAGgGAtC	GCTCGCTGGGTCCCCAAGCAGGCCATTCCTGCCTGGCACCACAGGGATC
371	419	23	6	GcTCgCTG_GGTccCCAaGCAgG	C_TGCcTGGc_ACCaCAGgGAtC	CCATTC	GcTCgCTG_GGTccCCAaGCAgG-CCATTC-C_TGCcTGGc_ACCaCAGgGAtC	GCTCGCTGGGTCCCCAAGCAGGCCATTCCTGCCTGGCACCACAGGGATC
373	417	22	4	TCgCTG_GGTccCCAaGCAGG_	tCCTGCcTGGc_ACCaCAGgGA	CCAT	TCgCTG_GGTccCCAaGCAGG_-CCAT-tCCTGCcTGGc_ACCaCAGgGA	TCGCTGGGTCCCCAAGCAGGCCATTCCTGCCTGGCACCACAGGGA
371	419	23	5	GcTCgCTG_GGTccCCAaGCAGG	CCTGCcTGGc_ACCaCAGgGAtC	CCATT	GcTCgCTG_GGTccCCAaGCAGG-CCATT-CCTGCcTGGc_ACCaCAGgGAtC	GCTCGCTGGGTCCCCAAGCAGGCCATTCCTGCCTGGCACCACAGGGATC
371	419	23	6	GcTCgCTG_GGTccCCAaGCAGG	CCTGCcTGGc_ACCaCAGgGAtC	CCATTC	GcTCgCTG_GGTccCCAaGCAGG-CCATTC-CCTGCcTGGc_ACCaCAGgGAtC	GCTCGCTGGGTCCCCAAGCAGGCCATTCCTGCCTGGCACCACAGGGATC
373	417	22	3	TCgCTG_GGTccCCAaGCAGGc	tCCTGCcTGGc_ACCaCAGgGA	CAT	TCgCTG_GGTccCCAaGCAGGc-CAT-tCCTGCcTGGc_ACCaCAGgGA	TCGCTGGGTCCCCAAGCAGGCCATTCCTGCCTGGCACCACAGGGA
373	417	22	4	TCgCTG_GGTccCCAaGCAGGc	_CCTGCcTGGc_ACCaCAGgGA	CATT	TCgCTG_GGTccCCAaGCAGGc-CATT-_CCTGCcTGGc_ACCaCAGgGA	TCGCTGGGTCCCCAAGCAGGCCATTCCTGCCTGGCACCACAGGGA
373	417	22	5	TCgCTG_GGTccCCAaGCAGGc	_CCTGCcTGGc_ACCaCAGgGA	CATTC	TCgCTG_GGTccCCAaGCAGGc-CATTC-_CCTGCcTGGc_ACCaCAGgGA	TCGCTGGGTCCCCAAGCAGGCCATTCCTGCCTGGCACCACAGGGA
373	417	24	0	TCgCTG_GGTccCCAaGCAGGccA	Tt_CCTGCcTGGc_ACCaCAGgGA		TCgCTG_GGTccCCAaGCAGGccA-Tt_CCTGCcTGGc_ACCaCAGgGA	TCGCTGGGTCCCCAAGCAGGCCATTCCTGCCTGGCACCACAGGGA
373	417	24	1	TCgCTG_GGTccCCAaGCAGGccA	T__CCTGCcTGGc_ACCaCAGgGA	T	TCgCTG_GGTccCCAaGCAGGccA-T-T__CCTGCcTGGc_ACCaCAGgGA	TCGCTGGGTCCCCAAGCAGGCCATTCCTGCCTGGCACCACAGGGA
448	494	22	6	GgTA_AAAcTcCA_CagGGAGA	TCTCCa_GcTGaAcTTTgTAaC	AGGAAA	GgTA_AAAcTcCA_CagGGAGA-AGGAAA-TCTCCa_GcTGaAcTTTgTAaC	GGTAAAACTCCACAGGGAGAAGGAAATCTCCAGCTGAACTTTGTAAC
560	607	22	8	CTCCaCAgGCgGgGgAAG__AA	TTttCTTtCaCaGC_TG_GGAG	CCAAGCCC	CTCCaCAgGCgGgGgAAG__AA-CCAAGCCC-TTttCTTtCaCaGC_TG_GGAG	CTCCACAGGCGGGGGAAGAACCAAGCCCTTTTCTTTCACAGCTGGGAG
558	609	23	9	GaCTCCaCAgGCgGgGgAAG_AA	TTtCTTtCaCaGC_TG_GGAGgC	CCAAGCCCT	GaCTCCaCAgGCgGgGgAAG_AA-CCAAGCCCT-TTtCTTtCaCaGC_TG_GGAGgC	GACTCCACAGGCGGGGGAAGAACCAAGCCCTTTTCTTTCACAGCTGGGAGGC
556	611	24	10	CaGaCTCCaCAgGCgGgGgAAGAA	TTCTTtCaCaGC_TG_GGAGgCgG	CCAAGCCCTT	CaGaCTCCaCAgGCgGgGgAAGAA-CCAAGCCCTT-TTCTTtCaCaGC_TG_GGAGgCgG	CAGACTCCACAGGCGGGGGAAGAACCAAGCCCTTTTCTTTCACAGCTGGGAGGCGG
560	607	21	9	CTCCaCAgGCgGgGgAAG_AA	TTtCTTtCaCaGC_TG_GGAG	CCAAGCCCT	CTCCaCAgGCgGgGgAAG_AA-CCAAGCCCT-TTtCTTtCaCaGC_TG_GGAG	CTCCACAGGCGGGGGAAGAACCAAGCCCTTTTCTTTCACAGCTGGGAG
558	609	22	10	GaCTCCaCAgGCgGgGgAAGAA	TTCTTtCaCaGC_TG_GGAGgC	CCAAGCCCTT	GaCTCCaCAgGCgGgGgAAGAA-CCAAGCCCTT-TTCTTtCaCaGC_TG_GGAGgC	GACTCCACAGGCGGGGGAAGAACCAAGCCCTTTTCTTTCACAGCTGGGAGGC
560	607	21	8	CTCCaCAgGCgGgGgAAGAAc	tTTCTTtCaCaGC_TG_GGAG	CAAGCCCT	CTCCaCAgGCgGgGgAAGAAc-CAAGCCCT-tTTCTTtCaCaGC_TG_GGAG	CTCCACAGGCGGGGGAAGAACCAAGCCCTTTTCTTTCACAGCTGGGAG
560	607	23	5	CTCCaCAgGCgGgGgAAGAAccA	Tt_TTCTTtCaCaGC_TG_GGAG	AGCCC	CTCCaCAgGCgGgGgAAGAAccA-AGCCC-Tt_TTCTTtCaCaGC_TG_GGAG	CTCCACAGGCGGGGGAAGAACCAAGCCCTTTTCTTTCACAGCTGGGAG
560	607	24	4	CTCCaCAgGCgGgGgAAGAAccAA	TT__TTCTTtCaCaGC_TG_GGAG	GCCC	CTCCaCAgGCgGgGgAAGAAccAA-GCCC-TT__TTCTTtCaCaGC_TG_GGAG	CTCCACAGGCGGGGGAAGAACCAAGCCCTTTTCTTTCACAGCTGGGAG
560	607	25	2	CTCCaCAgGCgGgGgAAGAAccAAG	CTT__TTCTTtCaCaGC_TG_GGAG	CC	CTCCaCAgGCgGgGgAAGAAccAAG-CC-CTT__TTCTTtCaCaGC_TG_GGAG	CTCCACAGGCGGGGGAAGAACCAAGCCCTTTTCTTTCACAGCTGGGAG
601	654	24	10	CtGGgAgGcGGGT_AGcCTgGGGC	GCCC_AG_CTcACCCaC_TgCCtG	AAGTTCTCAA	CtGGgAgGcGGGT_AGcCTgGGGC-AAGTTCTCAA-GCCC_AG_CTcACCCaC_TgCCtG	CTGGGAGGCGGGTAGCCTGGGGCAAGTTCTCAAGCCCAGCTCACCCACTGCCTG
604	652	22	10	GG_AgGcGGGT_AGcCTgGGGC	GCCC_AG_CTcACCCaC_TgCC	AAGTTCTCAA	GG_AgGcGGGT_AGcCTgGGGC-AAGTTCTCAA-GCCC_AG_CTcACCCaC_TgCC	GGAGGCGGGTAGCCTGGGGCAAGTTCTCAAGCCCAGCTCACCCACTGCC
712	768	26	10	TTG_CAtGGG_AGcTGGGtG_AgGCC	GGCtTtCcCCCA_CTtCCC_TGaCAA	TGTGACTGCC	TTG_CAtGGG_AGcTGGGtG_AgGCC-TGTGACTGCC-GGCtTtCcCCCA_CTtCCC_TGaCAA	TTGCATGGGAGCTGGGTGAGGCCTGTGACTGCCGGCTTTCCCCCACTTCCCTGACAA
715	764	22	10	CAtGGG_AGcTGGGtG_AgGCC	GGCtTtCcCCCA_CTtCCC_TG	TGTGACTGCC	CAtGGG_AGcTGGGtG_AgGCC-TGTGACTGCC-GGCtTtCcCCCA_CTtCCC_TG	CATGGGAGCTGGGTGAGGCCTGTGACTGCCGGCTTTCCCCCACTTCCCTG
715	764	24	6	CAtGGG_AGcTGGGtG_AgGCCtG	CcGGCtTtCcCCCA_CTtCCC_TG	TGACTG	CAtGGG_AGcTGGGtG_AgGCCtG-TGACTG-CcGGCtTtCcCCCA_CTtCCC_TG	CATGGGAGCTGGGTGAGGCCTGTGACTGCCGGCTTTCCCCCACTTCCCTG
715	764	24	7	CAtGGG_AGcTGGGtG_AgGCCtG	C_GGCtTtCcCCCA_CTtCCC_TG	TGACTGC	CAtGGG_AGcTGGGtG_AgGCCtG-TGACTGC-C_GGCtTtCcCCCA_CTtCCC_TG	CATGGGAGCTGGGTGAGGCCTGTGACTGCCGGCTTTCCCCCACTTCCCTG
718	761	20	6	GGgAGcTGGGtG_AgGCCtG	CcGGCtTtCcCCCA_CTtCC	TGACTG	GGgAGcTGGGtG_AgGCCtG-TGACTG-CcGGCtTtCcCCCA_CTtCC	GGGAGCTGGGTGAGGCCTGTGACTGCCGGCTTTCCCCCACTTCC
718	762	21	7	GGG_AGcTGGGtG_AgGCCtG	C_GGCtTtCcCCCA_CTtCCC	TGACTGC	GGG_AGcTGGGtG_AgGCCtG-TGACTGC-C_GGCtTtCcCCCA_CTtCCC	GGGAGCTGGGTGAGGCCTGTGACTGCCGGCTTTCCCCCACTTCCC
718	762	23	4	GGG_AGcTGGGtG_AgGCCtGtG	C_C_GGCtTtCcCCCA_CTtCCC	ACTG	GGG_AGcTGGGtG_AgGCCtGtG-ACTG-C_C_GGCtTtCcCCCA_CTtCCC	GGGAGCTGGGTGAGGCCTGTGACTGCCGGCTTTCCCCCACTTCCC
869	906	20	0	CA_ccCaAGGaGaGTCTGAG	CTCAGACaCgCCTaGcccTG		CA_ccCaAGGaGaGTCTGAG-CTCAGACaCgCCTaGcccTG	CACCCAAGGAGAGTCTGAGCTCAGACACGCCTAGCCCT
1156	1198	23	2	A_TCCaTgGcTGA_GaGAcCCAT	ATGGtTCaCaTCA_C_A_GGAcT	AG	A_TCCaTgGcTGA_GaGAcCCAT-AG-ATGGtTCaCaTCA_C_A_GGAcT	ATCCATGGCTGAGAGACCCATAGATGGTTCACATCACAGGACT
1163	1204	21	2	GCtgAGAGaCCcaTaGATG_G	CaCATC_AcaGGaCTCTgtGC	TT	GCtgAGAGaCCcaTaGATG_G-TT-CaCATC_AcaGGaCTCTgtGC	GCTGAGAGACCCATAGATGGTTCACATCACAGGACTCTGTGC
1515	1564	22	8	AAgAAgaAAtC_CCTGAtTTaC	G_AAtTCAGGaGgTTagTTaTT	CTGAAAAA	AAgAAgaAAtC_CCTGAtTTaC-CTGAAAAA-G_AAtTCAGGaGgTTagTTaTT	AAGAAGAAATCCCTGATTTACCTGAAAAAGAATTCAGGAGGTTAGTTATT
1518	1561	21	4	AAgaAAtC_CCTGAtTTaCcT	AaG_AAtTCAGGaGgTTagTT	GAAA	AAgaAAtC_CCTGAtTTaCcT-GAAA-AaG_AAtTCAGGaGgTTagTT	AAGAAATCCCTGATTTACCTGAAAAAGAATTCAGGAGGTTAGTT
1524	1578	25	10	TCCCTGAtTTAcCTgAA_AA__AgA	T_TagTTaTTaAGcTAA_TCAGGGA	ATTCAGGAGG	TCCCTGAtTTAcCTgAA_AA__AgA-ATTCAGGAGG-T_TagTTaTTaAGcTAA_TCAGGGA	TCCCTGATTTACCTGAAAAAGAATTCAGGAGGTTAGTTATTAAGCTAATCAGGGA
1524	1578	24	10	TCCCTGAtTTAcCTgAA_AAagAA	TTagTTaTTaAGcTAA_TCAGGGA	ATTCAGGAGG	TCCCTGAtTTAcCTgAA_AAagAA-ATTCAGGAGG-TTagTTaTTaAGcTAA_TCAGGGA	TCCCTGATTTACCTGAAAAAGAATTCAGGAGGTTAGTTATTAAGCTAATCAGGGA
1524	1578	24	9	TCCCTGAtTTAcCTgAA_AAagAA	TTagTTaTTaAGcTAA_TCAGGGA	TTCAGGAGG	TCCCTGAtTTAcCTgAA_AAagAA-TTCAGGAGG-TTagTTaTTaAGcTAA_TCAGGGA	TCCCTGATTTACCTGAAAAAGAATTCAGGAGGTTAGTTATTAAGCTAATCAGGGA
1525	1578	23	10	TCCCTGAtTTAcCTgAAaAAgaA	TagTTaTTaAGcTAA_TCAGGGA	TTCAGGAGGT	TCCCTGAtTTAcCTgAAaAAgaA-TTCAGGAGGT-TagTTaTTaAGcTAA_TCAGGGA	CCCTGATTTACCTGAAAAAGAATTCAGGAGGTTAGTTATTAAGCTAATCAGGGA
1524	1578	24	9	TCCCTGAtTTAcCTgAA_AAagAA	TTagTTaTTaAGcTAA_TCAGGGA	TTCAGGAGG	TCCCTGAtTTAcCTgAA_AAagAA-TTCAGGAGG-TTagTTaTTaAGcTAA_TCAGGGA	TCCCTGATTTACCTGAAAAAGAATTCAGGAGGTTAGTTATTAAGCTAATCAGGGA
1524	1578	24	10	TCCCTGAtTTAcCTgAA_AAagAA	TTagTTaTTaAGcTAA_TCAGGGA	TTCAGGAGGT	TCCCTGAtTTAcCTgAA_AAagAA-TTCAGGAGGT-TTagTTaTTaAGcTAA_TCAGGGA	TCCCTGATTTACCTGAAAAAGAATTCAGGAGGTTAGTTATTAAGCTAATCAGGGA
1524	1578	24	10	TCCCTGAtTTAcCTgaAAaAgAaT	AgT_TaTTa_AGcTAA_TCAGGGA	TCAGGAGGTT	TCCCTGAtTTAcCTgaAAaAgAaT-TCAGGAGGTT-AgT_TaTTa_AGcTAA_TCAGGGA	TCCCTGATTTACCTGAAAAAGAATTCAGGAGGTTAGTTATTAAGCTAATCAGGGA
3026	3072	20	9	cTTGGAacAAATGgaCT_TA	TAcAGaaCATTTcaTCCAAc	ACAGATATA	cTTGGAacAAATGgaCT_TA-ACAGATATA-TAcAGaaCATTTcaTCCAAc	CTTGGAACAAATGGACTTAACAGATATATACAGAACATTTCATCCAA
3027	3071	21	6	TTGGAacAAATGgaCT_TA_A	TaTAcAGaaCATTTcaTCCAA	CAGATA	TTGGAacAAATGgaCT_TA_A-CAGATA-TaTAcAGaaCATTTcaTCCAA	TTGGAACAAATGGACTTAACAGATATATACAGAACATTTCATCCA
3027	3072	20	8	TTGGAacAAATGgaCT_TaA	T_AcAGaaCATTTcaTCCAA	CAGATATA	TTGGAacAAATGgaCT_TaA-CAGATATA-T_AcAGaaCATTTcaTCCAA	TTGGAACAAATGGACTTAACAGATATATACAGAACATTTCATCCAA
3027	3072	21	6	TTGGAacAAATGgaCT_TA_A	TaTAcAGaaCATTTcaTCCAA	CAGATA	TTGGAacAAATGgaCT_TA_A-CAGATA-TaTAcAGaaCATTTcaTCCAA	TTGGAACAAATGGACTTAACAGATATATACAGAACATTTCATCCAA
3027	3072	21	7	TTGGAacAAATGgaCT_TA_A	TaTAcAGaaCATTTcaTCCAA	CAGATAT	TTGGAacAAATGgaCT_TA_A-CAGATAT-TaTAcAGaaCATTTcaTCCAA	TTGGAACAAATGGACTTAACAGATATATACAGAACATTTCATCCAA
3027	3072	20	8	TTGGAacAAATGgaCT_TaA	T_AcAGaaCATTTcaTCCAA	CAGATATA	TTGGAacAAATGgaCT_TaA-CAGATATA-T_AcAGaaCATTTcaTCCAA	TTGGAACAAATGGACTTAACAGATATATACAGAACATTTCATCCAA
3027	3072	23	2	TTGGAacAAATGgaCT_TA_AcA	TaTaTAcAGaaCATTTcaTCCAA	GA	TTGGAacAAATGgaCT_TA_AcA-GA-TaTaTAcAGaaCATTTcaTCCAA	TTGGAACAAATGGACTTAACAGATATATACAGAACATTTCATCCAA
3027	3072	22	4	TTGGAacAAATGgaCT_TaAcA	TaT_AcAGaaCATTTcaTCCAA	GATA	TTGGAacAAATGgaCT_TaAcA-GATA-TaT_AcAGaaCATTTcaTCCAA	TTGGAACAAATGGACTTAACAGATATATACAGAACATTTCATCCAA
3068	3110	21	3	TCCA_aCaaCTGcaGAATAcA	TcTATTCaaCAGc_GcaTGGA	CAT	TCCA_aCaaCTGcaGAATAcA-CAT-TcTATTCaaCAGc_GcaTGGA	TCCAACAACTGCAGAATACACATTCTATTCAACAGCGCATGGA
3789	3832	21	3	CTAGaAGaGaTGgATaaaTTC	GAAaa_ATaCAaCcCTcCTAG	CTG	CTAGaAGaGaTGgATaaaTTC-CTG-GAAaa_ATaCAaCcCTcCTAG	CTAGAAGAGATGGATAAATTCCTGGAAAAATACAACCCTCCTAG
3789	3832	22	1	CTAGaAGaGaTGgATaaaTTCC	GGAAaa_ATaCAaCcCTcCTAG	T	CTAGaAGaGaTGgATaaaTTCC-T-GGAAaa_ATaCAaCcCTcCTAG	CTAGAAGAGATGGATAAATTCCTGGAAAAATACAACCCTCCTAG
3960	3999	21	2	AcA_T_TCaAAgAAGaATTGG	CCAATcCTT_TT_GAcAcTaT	TA	AcA_T_TCaAAgAAGaATTGG-TA-CCAATcCTT_TT_GAcAcTaT	ACATTCAAAGAAGAATTGGTACCAATCCTTTTGACACTAT
3960	3999	22	0	AcA_T_TCaAAgAAGaATTGGT	ACCAATcCTT_TT_GAcAcTaT		AcA_T_TCaAAgAAGaATTGGT-ACCAATcCTT_TT_GAcAcTaT	ACATTCAAAGAAGAATTGGTACCAATCCTTTTGACACTAT
4186	4236	22	10	TAAtCCA_CCaTG_ATCaagTG	CAgg_GATgCAgGGaTGGtTTA	GGTTTCATAC	TAAtCCA_CCaTG_ATCaagTG-GGTTTCATAC-CAgg_GATgCAgGGaTGGtTTA	TAATCCACCATGATCAAGTGGGTTTCATACCAGGGATGCAGGGATGGTTTA
4186	4236	23	8	TAAtCCA_CCaTG_ATCaagTGG	CCAgg_GATgCAgGGaTGGtTTA	GTTTCATA	TAAtCCA_CCaTG_ATCaagTGG-GTTTCATA-CCAgg_GATgCAgGGaTGGtTTA	TAATCCACCATGATCAAGTGGGTTTCATACCAGGGATGCAGGGATGGTTTA
4578	4620	22	3	CaaATCgGtAAAgAG_GA_AGT	ACTgTCaCTgTTTgCtGAT__G	CAA	CaaATCgGtAAAgAG_GA_AGT-CAA-ACTgTCaCTgTTTgCtGAT__G	CAAATCGGTAAAGAGGAAGTCAAACTGTCACTGTTTGCTGATG
4656	4703	22	8	TCCaGAAAgC__TcCTaGAAcT	AaTTC_AGcAaaG_TTTCcGGA	GATAAAAG	TCCaGAAAgC__TcCTaGAAcT-GATAAAAG-AaTTC_AGcAaaG_TTTCcGGA	TCCAGAAAGCTCCTAGAACTGATAAAAGAATTCAGCAAAGTTTCCGGA
>L1PA2
32	79	21	7	AgCtCCgGTCTaCaGC_TCcC	GcGAcGCaGaAGACgGGtGaT	AGCGTGA	AgCtCCgGTCTaCaGC_TCcC-AGCGTGA-GcGAcGCaGaAGACgGGtGaT	AGCTCCGGTCTACAGCTCCCAGCGTGAGCGACGCAGAAGACGGGTGAT
49	99	22	10	CC_CAGcgTGaGcgAcGCAGAA	TTCTGCaTttC_CAt_CTGaGG	GACGGGTGAT	CC_CAGcgTGaGcgAcGCAGAA-GACGGGTGAT-TTCTGCaTttC_CAt_CTGaGG	CCCAGCGTGAGCGACGCAGAAGACGGGTGATTTCTGCATTTCCATCTGAGG
81	130	22	9	TCT_GCAttTCCaT_cTGAGgT	AtCTCActAgGGAg_TGCcAGA	ACCGGGTTC	TCT_GCAttTCCaT_cTGAGgT-ACCGGGTTC-AtCTCActAgGGAg_TGCcAGA	TCTGCATTTCCATCTGAGGTACCGGGTTCATCTCACTAGGGAGTGCCAGA
413	464	23	10	GCAAGgC_GGcaGCgA_GGCtGG	CCcGCCaTtGC__CCaGgCTTGC	GGGAGGGGCG	GCAAGgC_GGcaGCgA_GGCtGG-GGGAGGGGCG-CCcGCCaTtGC__CCaGgCTTGC	GCAAGGCGGCAGCGAGGCTGGGGGAGGGGCGCCCGCCATTGCCCAGGCTTGC
413	464	24	9	GCAAGgC_GGcaGCgA_GGCtGGG	CCC_GCCaTtGC__CCaGgCTTGC	GGAGGGGCG	GCAAGgC_GGcaGCgA_GGCtGGG-GGAGGGGCG-CCC_GCCaTtGC__CCaGgCTTGC	GCAAGGCGGCAGCGAGGCTGGGGGAGGGGCGCCCGCCATTGCCCAGGCTTGC
423	464	21	3	AGCgAGgCTGGGggA_GG_GG	CCgCCaTtgCCCAGgCTtGCT	CGC	AGCgAGgCTGGGggA_GG_GG-CGC-CCgCCaTtgCCCAGgCTtGCT	AGCGAGGCTGGGGGAGGGGCGCCCGCCATTGCCCAGGCTTGC
423	464	20	4	AGCgAGgCTGGGggA_GGgG	CgCCaTtgCCCAGgCTtGCT	CGCC	AGCgAGgCTGGGggA_GGgG-CGCC-CgCCaTtgCCCAGgCTtGCT	AGCGAGGCTGGGGGAGGGGCGCCCGCCATTGCCCAGGCTTGC
423	465	23	0	AGCgAGgCTGGGggA__G_GGGC	GCCCgCcaTtgCCCAGgCTtGCT		AGCgAGgCTGGGggA__G_GGGC-GCCCgCcaTtgCCCAGgCTtGCT	AGCGAGGCTGGGGGAGGGGCGCCCGCCATTGCCCAGGCTTGCT
423	465	21	3	AGCgAGgCTGGGggA_GG_GG	CCgCCaTtgCCCAGgCTtGCT	CGC	AGCgAGgCTGGGggA_GG_GG-CGC-CCgCCaTtgCCCAGgCTtGCT	AGCGAGGCTGGGGGAGGGGCGCCCGCCATTGCCCAGGCTTGCT
423	465	21	4	AGCgAGgCTGGGggA_GG_GG	CCgCCaTtgCCCAGgCTtGCT	CGCC	AGCgAGgCTGGGggA_GG_GG-CGCC-CCgCCaTtgCCCAGgCTtGCT	AGCGAGGCTGGGGGAGGGGCGCCCGCCATTGCCCAGGCTTGCT
423	465	20	5	AGCgAGgCTgGGGgAggGGC	GCCatTgCCC_AGgCTtGCT	CGCCC	AGCgAGgCTgGGGgAggGGC-CGCCC-GCCatTgCCC_AGgCTtGCT	AGCGAGGCTGGGGGAGGGGCGCCCGCCATTGCCCAGGCTTGCT
424	465	20	4	AGCgAGgCTgGGGgAggGGC	GCCatTgCCC_AGgCTtGCT	GCCC	AGCgAGgCTgGGGgAggGGC-GCCC-GCCatTgCCC_AGgCTtGCT	GCGAGGCTGGGGGAGGGGCGCCCGCCATTGCCCAGGCTTGCT
423	465	23	0	AGCgAGgCTGGGggA_GG_GGcG	C_CCgCCaTtgCCCAGgCTtGCT		AGCgAGgCTGGGggA_GG_GGcG-C_CCgCCaTtgCCCAGgCTtGCT	AGCGAGGCTGGGGGAGGGGCGCCCGCCATTGCCCAGGCTTGCT
423	465	22	1	AGCgAGgCTgGGGgAggGGC_G	CcGCCatTgCCC_AGgCTtGCT	C	AGCgAGgCTgGGGgAggGGC_G-C-CcGCCatTgCCC_AGgCTtGCT	AGCGAGGCTGGGGGAGGGGCGCCCGCCATTGCCCAGGCTTGCT
424	465	21	2	AGCgAGgCTgGGGgAggGGCG	CGCCatTgCCC_AGgCTtGCT	CC	AGCgAGgCTgGGGgAggGGCG-CC-CGCCatTgCCC_AGgCTtGCT	GCGAGGCTGGGGGAGGGGCGCCCGCCATTGCCCAGGCTTGCT
423	465	21	3	AGCgAGgCTgGGGgAggGGCG	CGCCatTgCCC_AGgCTtGCT	CCC	AGCgAGgCTgGGGgAggGGCG-CCC-CGCCatTgCCC_AGgCTtGCT	AGCGAGGCTGGGGGAGGGGCGCCCGCCATTGCCCAGGCTTGCT
449	493	23	5	C_A__TTgCCCaGGCtTGCTTaG	CaAAGCA_GCC_GGG_AAgcTcG	GTAAA	C_A__TTgCCCaGGCtTGCTTaG-GTAAA-CaAAGCA_GCC_GGG_AAgcTcG	CATTGCCCAGGCTTGCTTAGGTAAACAAAGCAGCCGGGAAGCTCG
450	491	23	1	A__TTgCCCaGGCtTGCTTaGgT	AaCaAAGCA_GCC_GGG_AAgcT	A	A__TTgCCCaGGCtTGCTTaGgT-A-AaCaAAGCA_GCC_GGG_AAgcT	ATTGCCCAGGCTTGCTTAGGTAAACAAAGCAGCCGGGAAGCT
484	527	21	3	GGgaagCTcGAaCTG_GGTGG	CCACCaCAGcTCaAGgaggCC	AGC	GGgaagCTcGAaCTG_GGTGG-AGC-CCACCaCAGcTCaAGgaggCC	GGGAAGCTCGAACTGGGTGGAGCCCACCACAGCTCAAGGAGGCC
499	550	23	10	GGTGGAGCCcAcCAcA_GC__tC	GcctGCcTcTG_TaGGCTCCACC	AAGGAGGCCT	GGTGGAGCCcAcCAcA_GC__tC-AAGGAGGCCT-GcctGCcTcTG_TaGGCTCCACC	GGTGGAGCCCACCACAGCTCAAGGAGGCCTGCCTGCCTCTGTAGGCTCCACC
499	550	24	8	GGTGGAGCCcAcCAcA_GC__tCA	TGcctGCcTcTG_TaGGCTCCACC	AGGAGGCC	GGTGGAGCCcAcCAcA_GC__tCA-AGGAGGCC-TGcctGCcTcTG_TaGGCTCCACC	GGTGGAGCCCACCACAGCTCAAGGAGGCCTGCCTGCCTCTGTAGGCTCCACC
499	550	23	9	GGTGGAGCCcAcCAcAGctCAaG	CcTGc_CTcTG_TaGGCTCCACC	GGAGGCCTG	GGTGGAGCCcAcCAcAGctCAaG-GGAGGCCTG-CcTGc_CTcTG_TaGGCTCCACC	GGTGGAGCCCACCACAGCTCAAGGAGGCCTGCCTGCCTCTGTAGGCTCCACC
498	552	25	8	G_GGTGGAGCCcAcCAcAGctCAaG	CcTGc_CTcTG_TaGGCTCCACCtC	GAGGCCTG	G_GGTGGAGCCcAcCAcAGctCAaG-GAGGCCTG-CcTGc_CTcTG_TaGGCTCCACCtC	GGGTGGAGCCCACCACAGCTCAAGGAGGCCTGCCTGCCTCTGTAGGCTCCACCTC
498	552	25	9	G_GGTGGAGCCcAcCAcAGctCaAG	CT_Gc_CTcTG_TaGGCTCCACCtC	GAGGCCTGC	G_GGTGGAGCCcAcCAcAGctCaAG-GAGGCCTGC-CT_Gc_CTcTG_TaGGCTCCACCtC	GGGTGGAGCCCACCACAGCTCAAGGAGGCCTGCCTGCCTCTGTAGGCTCCACCTC
499	550	24	8	GGTGGAGCCcAcCAcAGctCaAGG	CCT_Gc_CTcTG_TaGGCTCCACC	GAGGCCTG	GGTGGAGCCcAcCAcAGctCaAGG-GAGGCCTG-CCT_Gc_CTcTG_TaGGCTCCACC	GGTGGAGCCCACCACAGCTCAAGGAGGCCTGCCTGCCTCTGTAGGCTCCACC
498	552	26	7	G_GGTGGAGCCcAcCAcAGctCaAGG	CCT_Gc_CTcTG_TaGGCTCCACCtC	AGGCCTG	G_GGTGGAGCCcAcCAcAGctCaAGG-AGGCCTG-CCT_Gc_CTcTG_TaGGCTCCACCtC	GGGTGGAGCCCACCACAGCTCAAGGAGGCCTGCCTGCCTCTGTAGGCTCCACCTC
499	550	24	8	GGTGGAGCCcAcCAcAGctCaAgG	C_T_Gc_CTcTG_TaGGCTCCACC	AGGCCTGC	GGTGGAGCCcAcCAcAGctCaAgG-AGGCCTGC-C_T_Gc_CTcTG_TaGGCTCCACC	GGTGGAGCCCACCACAGCTCAAGGAGGCCTGCCTGCCTCTGTAGGCTCCACC
499	550	26	4	GGTGGAGCCcAcCAcAGctCaAGG_A	TgCCT_Gc_CTcTG_TaGGCTCCACC	GGCC	GGTGGAGCCcAcCAcAGctCaAGG_A-GGCC-TgCCT_Gc_CTcTG_TaGGCTCCACC	GGTGGAGCCCACCACAGCTCAAGGAGGCCTGCCTGCCTCTGTAGGCTCCACC
499	550	24	7	GGTGGAGCCcAcCAcAGctCaAGG	CCT_Gc_CTcTG_TaGGCTCCACC	AGGCCTG	GGTGGAGCCcAcCAcAGctCaAGG-AGGCCTG-CCT_Gc_CTcTG_TaGGCTCCACC	GGTGGAGCCCACCACAGCTCAAGGAGGCCTGCCTGCCTCTGTAGGCTCCACC
499	550	24	8	GGTGGAGCCcAcCAcAGctCaAGG	CCT_Gc_CTcTG_TaGGCTCCACC	AGGCCTGC	GGTGGAGCCcAcCAcAGctCaAGG-AGGCCTGC-CCT_Gc_CTcTG_TaGGCTCCACC	GGTGGAGCCCACCACAGCTCAAGGAGGCCTGCCTGCCTCTGTAGGCTCCACC
499	550	27	2	GGTGGAGCCcAcCAcAGctCaAGG_AG	CTgCCT_Gc_CTcTG_TaGGCTCCACC	GC	GGTGGAGCCcAcCAcAGctCaAGG_AG-GC-CTgCCT_Gc_CTcTG_TaGGCTCCACC	GGTGGAGCCCACCACAGCTCAAGGAGGCCTGCCTGCCTCTGTAGGCTCCACC
499	550	28	0	GGTGGAGCCcAcCAcAGctCaAGG_AGG	CCTgCCT_Gc_CTcTG_TaGGCTCCACC		GGTGGAGCCcAcCAcAGctCaAGG_AGG-CCTgCCT_Gc_CTcTG_TaGGCTCCACC	GGTGGAGCCCACCACAGCTCAAGGAGGCCTGCCTGCCTCTGTAGGCTCCACC
589	642	24	9	AACCtCTGCagaCTT_AAA__TGT	ACAgcTTTgAAGagaGCAGtGGTT	CCCTGTCTG	AACCtCTGCagaCTT_AAA__TGT-CCCTGTCTG-ACAgcTTTgAAGagaGCAGtGGTT	AACCTCTGCAGACTTAAATGTCCCTGTCTGACAGCTTTGAAGAGAGCAGTGGTT
589	642	25	7	AACCtCTGCagaCTT_AAA__TGTC	GACAgcTTTgAAGagaGCAGtGGTT	CCTGTCT	AACCtCTGCagaCTT_AAA__TGTC-CCTGTCT-GACAgcTTTgAAGagaGCAGtGGTT	AACCTCTGCAGACTTAAATGTCCCTGTCTGACAGCTTTGAAGAGAGCAGTGGTT
757	803	23	6	GACaCCTCAcaCgGCAGG___GT	ACagaCCTGCaGc_TGAGG_GTC	ATTCCA	GACaCCTCAcaCgGCAGG___GT-ATTCCA-ACagaCCTGCaGc_TGAGG_GTC	GACACCTCACACGGCAGGGTATTCCAACAGACCTGCAGCTGAGGGTC
757	803	21	9	GACaCCTCAcaCgGCAGG_gT	AgaCCTGCaGc_TGAGG_GTC	TATTCCAAC	GACaCCTCAcaCgGCAGG_gT-TATTCCAAC-AgaCCTGCaGc_TGAGG_GTC	GACACCTCACACGGCAGGGTATTCCAACAGACCTGCAGCTGAGGGTC
758	803	21	8	GACaCCTCAcaCgGCAGG_gT	AgaCCTGCaGc_TGAGG_GTC	ATTCCAAC	GACaCCTCAcaCgGCAGG_gT-ATTCCAAC-AgaCCTGCaGc_TGAGG_GTC	ACACCTCACACGGCAGGGTATTCCAACAGACCTGCAGCTGAGGGTC
754	807	24	10	AC_tGACaCCTCAcaCgGCAgGGT	ACC_TGCaGc_TGAGG_GTCctGT	ATTCCAACAG	AC_tGACaCCTCAcaCgGCAgGGT-ATTCCAACAG-ACC_TGCaGc_TGAGG_GTCctGT	ACTGACACCTCACACGGCAGGGTATTCCAACAGACCTGCAGCTGAGGGTCCTGT
757	803	21	8	GACaCCTCAcaCgGCAGG_gT	AgaCCTGCaGc_TGAGG_GTC	ATTCCAAC	GACaCCTCAcaCgGCAGG_gT-ATTCCAAC-AgaCCTGCaGc_TGAGG_GTC	GACACCTCACACGGCAGGGTATTCCAACAGACCTGCAGCTGAGGGTC
757	803	23	4	GACaCCTCAcaCgGCAGG_gTaT	AcAgaCCTGCaGc_TGAGG_GTC	TCCA	GACaCCTCAcaCgGCAGG_gTaT-TCCA-AcAgaCCTGCaGc_TGAGG_GTC	GACACCTCACACGGCAGGGTATTCCAACAGACCTGCAGCTGAGGGTC
757	803	22	7	GACaCCTCAcaCgGCAgGGTaT	AgACC_TGCaGc_TGAGG_GTC	TTCCAAC	GACaCCTCAcaCgGCAgGGTaT-TTCCAAC-AgACC_TGCaGc_TGAGG_GTC	GACACCTCACACGGCAGGGTATTCCAACAGACCTGCAGCTGAGGGTC
758	803	22	6	GACaCCTCAcaCgGCAgGGTaT	AgACC_TGCaGc_TGAGG_GTC	TCCAAC	GACaCCTCAcaCgGCAgGGTaT-TCCAAC-AgACC_TGCaGc_TGAGG_GTC	ACACCTCACACGGCAGGGTATTCCAACAGACCTGCAGCTGAGGGTC
757	803	24	2	GACaCCTCAcaCgGCAGG_gTaTT	AAcAgaCCTGCaGc_TGAGG_GTC	CC	GACaCCTCAcaCgGCAGG_gTaTT-CC-AAcAgaCCTGCaGc_TGAGG_GTC	GACACCTCACACGGCAGGGTATTCCAACAGACCTGCAGCTGAGGGTC
757	803	24	3	GACaCCTCAcaCgGCAgGGTaT_T	AcAgACC_TGCaGc_TGAGG_GTC	CCA	GACaCCTCAcaCgGCAgGGTaT_T-CCA-AcAgACC_TGCaGc_TGAGG_GTC	GACACCTCACACGGCAGGGTATTCCAACAGACCTGCAGCTGAGGGTC
757	803	22	6	GACaCCTCAcaCgGCAgGGTaT	AgACC_TGCaGc_TGAGG_GTC	TCCAAC	GACaCCTCAcaCgGCAgGGTaT-TCCAAC-AgACC_TGCaGc_TGAGG_GTC	GACACCTCACACGGCAGGGTATTCCAACAGACCTGCAGCTGAGGGTC
761	800	20	2	CCTCAcaCgGCAGG_gTaTT	AAcAgaCCTGCaGc_TGAGG	CC	CCTCAcaCgGCAGG_gTaTT-CC-AAcAgaCCTGCaGc_TGAGG	CCTCACACGGCAGGGTATTCCAACAGACCTGCAGCTGAGG
776	819	21	4	T_aTTCcAACAGAcCtGcAgC	GgTcCtG_TCTGTTaGAAggA	TGAG	T_aTTCcAACAGAcCtGcAgC-TGAG-GgTcCtG_TCTGTTaGAAggA	TATTCCAACAGACCTGCAGCTGAGGGTCCTGTCTGTTAGAAGGA
778	816	20	1	TTCcAACAGAcCtGcA_gCT	AGggTcCtG_TCTGTTaGAA	G	TTCcAACAGAcCtGcA_gCT-G-AGggTcCtG_TCTGTTaGAA	TTCCAACAGACCTGCAGCTGAGGGTCCTGTCTGTTAGAA
794	843	20	10	GcTGagggTcCTGTcTGTTA	TAACAaACAGaAaggaCAtC	GAAGGAAAAC	GcTGagggTcCTGTcTGTTA-GAAGGAAAAC-TAACAaACAGaAaggaCAtC	GCTGAGGGTCCTGTCTGTTAGAAGGAAAACTAACAAACAGAAAGGACATC
794	843	21	8	GcTGagggTcCTGTcTGTTAG	CTAACAaACAGaAaggaCAtC	AAGGAAAA	GcTGagggTcCTGTcTGTTAG-AAGGAAAA-CTAACAaACAGaAaggaCAtC	GCTGAGGGTCCTGTCTGTTAGAAGGAAAACTAACAAACAGAAAGGACATC
797	842	21	8	GAggGTCCTgTCTGTTaG__A	TaaCaAACAGAaAGGACa_TC	AGGAAAAC	GAggGTCCTgTCTGTTaG__A-AGGAAAAC-TaaCaAACAGAaAGGACa_TC	GAGGGTCCTGTCTGTTAGAAGGAAAACTAACAAACAGAAAGGACAT
797	843	21	7	GAggGTCCTgTCTGTTaG_aA	TaaCaAACAGAaAGGACa_TC	GGAAAAC	GAggGTCCTgTCTGTTaG_aA-GGAAAAC-TaaCaAACAGAaAGGACa_TC	GAGGGTCCTGTCTGTTAGAAGGAAAACTAACAAACAGAAAGGACATC
796	845	21	10	T_GAggGTCCTgTCTGTTaGa	aCaAACAGAaAGGACa_TCcA	AGGAAAACTA	T_GAggGTCCTgTCTGTTaGa-AGGAAAACTA-aCaAACAGAaAGGACa_TCcA	TGAGGGTCCTGTCTGTTAGAAGGAAAACTAACAAACAGAAAGGACATCCA
797	843	22	6	GAggGTCCTgTCTGTTaG_aAG	CTaaCaAACAGAaAGGACa_TC	GGAAAA	GAggGTCCTgTCTGTTaG_aAG-GGAAAA-CTaaCaAACAGAaAGGACa_TC	GAGGGTCCTGTCTGTTAGAAGGAAAACTAACAAACAGAAAGGACATC
797	843	22	5	GAggGTCCTgTCTGTTaG_aAG	CTaaCaAACAGAaAGGACa_TC	GAAAA	GAggGTCCTgTCTGTTaG_aAG-GAAAA-CTaaCaAACAGAaAGGACa_TC	GAGGGTCCTGTCTGTTAGAAGGAAAACTAACAAACAGAAAGGACATC
797	843	21	8	GAggGTCCTgTCTGTTaG_aA	TaaCaAACAGAaAGGACa_TC	GGAAAACT	GAggGTCCTgTCTGTTaG_aA-GGAAAACT-TaaCaAACAGAaAGGACa_TC	GAGGGTCCTGTCTGTTAGAAGGAAAACTAACAAACAGAAAGGACATC
797	843	22	5	GAggGTCCTgTCTGTTaG_aAG	CTaaCaAACAGAaAGGACa_TC	GAAAA	GAggGTCCTgTCTGTTaG_aAG-GAAAA-CTaaCaAACAGAaAGGACa_TC	GAGGGTCCTGTCTGTTAGAAGGAAAACTAACAAACAGAAAGGACATC
797	843	23	4	GAggGTCCTgTCTGTTaG_aAgG	C_TaaCaAACAGAaAGGACa_TC	AAAA	GAggGTCCTgTCTGTTaG_aAgG-AAAA-C_TaaCaAACAGAaAGGACa_TC	GAGGGTCCTGTCTGTTAGAAGGAAAACTAACAAACAGAAAGGACATC
801	840	20	2	GTCCTgTCTGTTaG_aAgGa	aC_TaaCaAACAGAaAGGAC	AA	GTCCTgTCTGTTaG_aAgGa-AA-aC_TaaCaAACAGAaAGGAC	GTCCTGTCTGTTAGAAGGAAAACTAACAAACAGAAAGGAC
1013	1065	24	9	AGAaTgAcTTTGA_CGagCTG_AG	CTtCAGa_CGaTCAAAtT_AcTCT	AGAAGAAGG	AGAaTgAcTTTGA_CGagCTG_AG-AGAAGAAGG-CTtCAGa_CGaTCAAAtT_AcTCT	AGAATGACTTTGACGAGCTGAGAGAAGAAGGCTTCAGACGATCAAATTACTCT
1013	1065	24	9	AGAaTgAcTTTGA_CGagCTGAgA	T_TCAGa_CGaTCAAAtT_AcTCT	GAAGAAGGC	AGAaTgAcTTTGA_CGagCTGAgA-GAAGAAGGC-T_TCAGa_CGaTCAAAtT_AcTCT	AGAATGACTTTGACGAGCTGAGAGAAGAAGGCTTCAGACGATCAAATTACTCT
1013	1065	25	7	AGAaTgAcTTTGA_CGagCTGAgAG	CT_TCAGa_CGaTCAAAtT_AcTCT	AAGAAGG	AGAaTgAcTTTGA_CGagCTGAgAG-AAGAAGG-CT_TCAGa_CGaTCAAAtT_AcTCT	AGAATGACTTTGACGAGCTGAGAGAAGAAGGCTTCAGACGATCAAATTACTCT
1018	1062	21	7	G_AcTTTGA_CGagCTGAgAG	CT_TCAGa_CGaTCAAAtTaC	AAGAAGG	G_AcTTTGA_CGagCTGAgAG-AAGAAGG-CT_TCAGa_CGaTCAAAtTaC	GACTTTGACGAGCTGAGAGAAGAAGGCTTCAGACGATCAAATTAC
1426	1469	21	3	TTGGaaAAcacTCTgCaGGAT	ATCCaGgAGAac_TTccCCAA	ATT	TTGGaaAAcacTCTgCaGGAT-ATT-ATCCaGgAGAac_TTccCCAA	TTGGAAAACACTCTGCAGGATATTATCCAGGAGAACTTCCCCAA
1426	1469	22	1	TTGGaaAAcacTCTgCaGGATA	TATCCaGgAGAac_TTccCCAA	T	TTGGaaAAcacTCTgCaGGATA-T-TATCCaGgAGAac_TTccCCAA	TTGGAAAACACTCTGCAGGATATTATCCAGGAGAACTTCCCCAA
1458	1507	22	9	GaAcTTCCccAATCTaGcAA_G	CgTT_C_AGATTcaGGAAaTaC	GCAGGCCAA	GaAcTTCCccAATCTaGcAA_G-GCAGGCCAA-CgTT_C_AGATTcaGGAAaTaC	GAACTTCCCCAATCTAGCAAGGCAGGCCAACGTTCAGATTCAGGAAATAC
1458	1507	22	8	GaAcTTCCccAATCTaGcAAgG	CgTT_C_AGATTcaGGAAaTaC	CAGGCCAA	GaAcTTCCccAATCTaGcAAgG-CAGGCCAA-CgTT_C_AGATTcaGGAAaTaC	GAACTTCCCCAATCTAGCAAGGCAGGCCAACGTTCAGATTCAGGAAATAC
1462	1503	22	0	TTCCccAATCTaGcAAgGcaGG	CCaaCgTT_C_AGATTcaGGAA		TTCCccAATCTaGcAAgGcaGG-CCaaCgTT_C_AGATTcaGGAA	TTCCCCAATCTAGCAAGGCAGGCCAACGTTCAGATTCAGGAA
3048	3094	20	9	AaCCcTTCAAAAAAttA_aT	AgcTggTTTTTTGAAaGGaT	GAATCCAGG	AaCCcTTCAAAAAAttA_aT-GAATCCAGG-AgcTggTTTTTTGAAaGGaT	AACCCTTCAAAAAATTAATGAATCCAGGAGCTGGTTTTTTGAAAGGA
3048	3095	20	10	AaCCcTTCAAAAAAttA_aT	AgcTggTTTTTTGAAaGGaT	GAATCCAGGA	AaCCcTTCAAAAAAttA_aT-GAATCCAGGA-AgcTggTTTTTTGAAaGGaT	AACCCTTCAAAAAATTAATGAATCCAGGAGCTGGTTTTTTGAAAGGAT
3051	3093	23	1	CC_TTCAAAAAAttaAtGaaTCC	GGAg_C_Tgg_TTTTTTGAAaGG	A	CC_TTCAAAAAAttaAtGaaTCC-A-GGAg_C_Tgg_TTTTTTGAAaGG	CCTTCAAAAAATTAATGAATCCAGGAGCTGGTTTTTTGAAAGG
3431	3472	21	3	AgAGgTaCaAGgAGGAAcTGG	CCA_TTCCTtCT_GaAaCTaT	GTA	AgAGgTaCaAGgAGGAAcTGG-GTA-CCA_TTCCTtCT_GaAaCTaT	AGAGGTACAAGGAGGAACTGGTACCATTCCTTCTGAAACTAT
3432	3472	21	2	AgAGgTaCaAGgAGGAAcTGG	CCA_TTCCTtCT_GaAaCTaT	TA	AgAGgTaCaAGgAGGAAcTGG-TA-CCA_TTCCTtCT_GaAaCTaT	GAGGTACAAGGAGGAACTGGTACCATTCCTTCTGAAACTAT
3432	3472	22	0	AgAGgTaCaAGgAGGAAcTGGT	ACCA_TTCCTtCT_GaAaCTaT		AgAGgTaCaAGgAGGAAcTGGT-ACCA_TTCCTtCT_GaAaCTaT	GAGGTACAAGGAGGAACTGGTACCATTCCTTCTGAAACTAT
3453	3500	20	8	AccATTCCtTCTgaaaCTAT	ATAGaaaaAGAgGGAATccT	TCCAATCA	AccATTCCtTCTgaaaCTAT-TCCAATCA-ATAGaaaaAGAgGGAATccT	ACCATTCCTTCTGAAACTATTCCAATCAATAGAAAAAGAGGGAATCCT
3453	3500	21	6	AccATTCCtTCTgaaaCTATT	AATAGaaaaAGAgGGAATccT	CCAATC	AccATTCCtTCTgaaaCTATT-CCAATC-AATAGaaaaAGAgGGAATccT	ACCATTCCTTCTGAAACTATTCCAATCAATAGAAAAAGAGGGAATCCT
3456	3497	21	1	ATTCCtTCTgaaaCTATTccA	Tc_AATAGaaaaAGAgGGAAT	A	ATTCCtTCTgaaaCTATTccA-A-Tc_AATAGaaaaAGAgGGAAT	ATTCCTTCTGAAACTATTCCAATCAATAGAAAAAGAGGGAAT
3567	3614	22	8	AGaGaATTTTaG_AcCAAT_aT	AacATTGaTgCaAAAAT_C_CT	CCTTGATG	AGaGaATTTTaG_AcCAAT_aT-CCTTGATG-AacATTGaTgCaAAAAT_C_CT	AGAGAATTTTAGACCAATATCCTTGATGAACATTGATGCAAAAATCCT
3565	3618	23	9	AaaGAGaATTTTaG_AcCAATaT	AcATTGaTgCaAAAATcCTCaaT	CCTTGATGA	AaaGAGaATTTTaG_AcCAATaT-CCTTGATGA-AcATTGaTgCaAAAATcCTCaaT	AAAGAGAATTTTAGACCAATATCCTTGATGAACATTGATGCAAAAATCCTCAAT
3568	3615	22	7	GAGaATTTTaG_AcCAAT_aTC	GAacATTGaTgCaAAAATcCTC	CCTTGAT	GAGaATTTTaG_AcCAAT_aTC-CCTTGAT-GAacATTGaTgCaAAAATcCTC	GAGAATTTTAGACCAATATCCTTGATGAACATTGATGCAAAAATCCTC
3567	3614	23	6	AGaGaATTTTaG_AcCAAT_aTC	GAacATTGaTgCaAAAAT_C_CT	CTTGAT	AGaGaATTTTaG_AcCAAT_aTC-CTTGAT-GAacATTGaTgCaAAAAT_C_CT	AGAGAATTTTAGACCAATATCCTTGATGAACATTGATGCAAAAATCCT
3568	3614	20	9	GAGaATTTTaG_AcCAATaT	AcATTGaTgCaAAAATcCTC	CCTTGATGA	GAGaATTTTaG_AcCAATaT-CCTTGATGA-AcATTGaTgCaAAAATcCTC	GAGAATTTTAGACCAATATCCTTGATGAACATTGATGCAAAAATCCT
3568	3615	20	10	GAGaATTTTaG_AcCAATaT	AcATTGaTgCaAAAATcCTC	CCTTGATGAA	GAGaATTTTaG_AcCAATaT-CCTTGATGAA-AcATTGaTgCaAAAATcCTC	GAGAATTTTAGACCAATATCCTTGATGAACATTGATGCAAAAATCCTC
3568	3615	22	6	GAGaATTTTaG_AcCAAT_aTC	GAacATTGaTgCaAAAATcCTC	CTTGAT	GAGaATTTTaG_AcCAAT_aTC-CTTGAT-GAacATTGaTgCaAAAATcCTC	GAGAATTTTAGACCAATATCCTTGATGAACATTGATGCAAAAATCCTC
3568	3614	22	5	GAGaATTTTaG_AcCAATaTcC	GaAcATTGaTgCaAAAATcCTC	TTGAT	GAGaATTTTaG_AcCAATaTcC-TTGAT-GaAcATTGaTgCaAAAATcCTC	GAGAATTTTAGACCAATATCCTTGATGAACATTGATGCAAAAATCCT
3568	3615	21	8	GAGaATTTTaG_AcCAATaTc	_AcATTGaTgCaAAAATcCTC	CTTGATGA	GAGaATTTTaG_AcCAATaTc-CTTGATGA-_AcATTGaTgCaAAAATcCTC	GAGAATTTTAGACCAATATCCTTGATGAACATTGATGCAAAAATCCTC
3568	3615	21	9	GAGaATTTTaG_AcCAATaTc	_AcATTGaTgCaAAAATcCTC	CTTGATGAA	GAGaATTTTaG_AcCAATaTc-CTTGATGAA-_AcATTGaTgCaAAAATcCTC	GAGAATTTTAGACCAATATCCTTGATGAACATTGATGCAAAAATCCTC
3568	3615	24	2	GAGaATTTTaG_AcCAAT_aTCcT	AtGAacATTGaTgCaAAAATcCTC	TG	GAGaATTTTaG_AcCAAT_aTCcT-TG-AtGAacATTGaTgCaAAAATcCTC	GAGAATTTTAGACCAATATCCTTGATGAACATTGATGCAAAAATCCTC
3568	3615	22	5	GAGaATTTTaG_AcCAATaTcC	GaAcATTGaTgCaAAAATcCTC	TTGAT	GAGaATTTTaG_AcCAATaTcC-TTGAT-GaAcATTGaTgCaAAAATcCTC	GAGAATTTTAGACCAATATCCTTGATGAACATTGATGCAAAAATCCTC
3568	3615	22	6	GAGaATTTTaG_AcCAATaTcC	GaAcATTGaTgCaAAAATcCTC	TTGATG	GAGaATTTTaG_AcCAATaTcC-TTGATG-GaAcATTGaTgCaAAAATcCTC	GAGAATTTTAGACCAATATCCTTGATGAACATTGATGCAAAAATCCTC
3568	3615	23	5	GAGaATTTTaG_AcCAATaTccT	A__AcATTGaTgCaAAAATcCTC	TGATG	GAGaATTTTaG_AcCAATaTccT-TGATG-A__AcATTGaTgCaAAAATcCTC	GAGAATTTTAGACCAATATCCTTGATGAACATTGATGCAAAAATCCTC
3568	3615	24	1	GAGaATTTTaG_AcCAATaTcCtT	AtGaAcATTGaTgCaAAAATcCTC	G	GAGaATTTTaG_AcCAATaTcCtT-G-AtGaAcATTGaTgCaAAAATcCTC	GAGAATTTTAGACCAATATCCTTGATGAACATTGATGCAAAAATCCTC
3572	3611	20	2	ATTTTaG_AcCAATaTcCtT	AtGaAcATTGaTgCaAAAAT	GA	ATTTTaG_AcCAATaTcCtT-GA-AtGaAcATTGaTgCaAAAAT	ATTTTAGACCAATATCCTTGATGAACATTGATGCAAAAAT
3580	3628	22	8	CCAaTATccTTgA_TGAacATT	AATccTCAaTaAA__ATAcTGG	GATGCAAA	CCAaTATccTTgA_TGAacATT-GATGCAAA-AATccTCAaTaAA__ATAcTGG	CCAATATCCTTGATGAACATTGATGCAAAAATCCTCAATAAAATACTGG
3827	3868	22	2	T_AAAaAC_TCtCaATaAAtTA	TA_TTgATgG_GAcGTaTTTcA	GG	T_AAAaAC_TCtCaATaAAtTA-GG-TA_TTgATgG_GAcGTaTTTcA	TAAAAACTCTCAATAAATTAGGTATTGATGGGACGTATTTCA
5312	5353	20	4	cAATGAgaTaCCA_TCTcAC	GTtAGAaTGGcAa_TCATTa	ACCA	cAATGAgaTaCCA_TCTcAC-ACCA-GTtAGAaTGGcAa_TCATTa	CAATGAGATACCATCTCACACCAGTTAGAATGGCAATCATTA
5313	5352	20	2	AATGAgaTaCCA_TCTcACa	aGTtAGAaTGGcAa_TCATT	CC	AATGAgaTaCCA_TCTcACa-CC-aGTtAGAaTGGcAa_TCATT	AATGAGATACCATCTCACACCAGTTAGAATGGCAATCATT
5394	5444	23	9	AATaG__GAAC_ActTTTACAcT	AcTGTAAAc_TaGTTCaaCcATT	GTTGGTGGG	AATaG__GAAC_ActTTTACAcT-GTTGGTGGG-AcTGTAAAc_TaGTTCaaCcATT	AATAGGAACACTTTTACACTGTTGGTGGGACTGTAAACTAGTTCAACCATT
5407	5450	21	4	TTaCACtgtTGGTgGgACT_G	CtAGTtCaACCAtt_GTGgAA	TAAA	TTaCACtgtTGGTgGgACT_G-TAAA-CtAGTtCaACCAtt_GTGgAA	TTACACTGTTGGTGGGACTGTAAACTAGTTCAACCATTGTGGAA
5407	5450	22	2	TTaCACtgtTGGTgGgACT_GT	ACtAGTtCaACCAtt_GTGgAA	AA	TTaCACtgtTGGTgGgACT_GT-AA-ACtAGTtCaACCAtt_GTGgAA	TTACACTGTTGGTGGGACTGTAAACTAGTTCAACCATTGTGGAA
5431	5485	25	10	CTAGTTC_A_A_CCatTGtGGAAgT	A_TTCCtCAg_GGaTcTaGAACTAG	CAGTGTGGCG	CTAGTTC_A_A_CCatTGtGGAAgT-CAGTGTGGCG-A_TTCCtCAg_GGaTcTaGAACTAG	CTAGTTCAACCATTGTGGAAGTCAGTGTGGCGATTCCTCAGGGATCTAGAACTAG
5431	5485	26	8	CTAGTTC_A_A_CCatTGtGGAAgTC	GA_TTCCtCAg_GGaTcTaGAACTAG	AGTGTGGC	CTAGTTC_A_A_CCatTGtGGAAgTC-AGTGTGGC-GA_TTCCtCAg_GGaTcTaGAACTAG	CTAGTTCAACCATTGTGGAAGTCAGTGTGGCGATTCCTCAGGGATCTAGAACTAG
5538	5593	24	10	TaAATcATGCtGCtAT_AA_AgAC	GTaTgTTtATtGCgGCATtATTcA	ACATGCACAC	TaAATcATGCtGCtAT_AA_AgAC-ACATGCACAC-GTaTgTTtATtGCgGCATtATTcA	TAAATCATGCTGCTATAAAGACACATGCACACGTATGTTTATTGCGGCATTATTCA
5540	5591	22	10	AATcATGCtGCtAT_AA_AgAC	GTaTgTTtATtGCgGCATtATT	ACATGCACAC	AATcATGCtGCtAT_AA_AgAC-ACATGCACAC-GTaTgTTtATtGCgGCATtATT	AATCATGCTGCTATAAAGACACATGCACACGTATGTTTATTGCGGCATTATT
5536	5595	25	10	TaTaAATcATGCtGCtATAAAgAcA	TaTgTTTATtGCgGCATtATTcAcA	CATGCACACG	TaTaAATcATGCtGCtATAAAgAcA-CATGCACACG-TaTgTTTATtGCgGCATtATTcAcA	TATAAATCATGCTGCTATAAAGACACATGCACACGTATGTTTATTGCGGCATTATTCACA
5540	5591	23	8	AATcATGCtGCtATAAAgAcAC_	cGTaTgTTTATtGCgGCATtATT	CATGCACA	AATcATGCtGCtATAAAgAcAC_-CATGCACA-cGTaTgTTTATtGCgGCATtATT	AATCATGCTGCTATAAAGACACATGCACACGTATGTTTATTGCGGCATTATT
5538	5593	24	9	TaAATcATGCtGCtATAAAgAcAC	GTaTgTTTATtGCgGCATtATTcA	CATGCACAC	TaAATcATGCtGCtATAAAgAcAC-CATGCACAC-GTaTgTTTATtGCgGCATtATTcA	TAAATCATGCTGCTATAAAGACACATGCACACGTATGTTTATTGCGGCATTATTCA
5536	5595	26	8	TaTaAATcATGCtGCtATAAAgAcAC	GTaTgTTTATtGCgGCATtATTcAcA	ATGCACAC	TaTaAATcATGCtGCtATAAAgAcAC-ATGCACAC-GTaTgTTTATtGCgGCATtATTcAcA	TATAAATCATGCTGCTATAAAGACACATGCACACGTATGTTTATTGCGGCATTATTCACA
5540	5591	23	7	AATcATGCtGCtATAAAgAcAC_	cGTaTgTTTATtGCgGCATtATT	ATGCACA	AATcATGCtGCtATAAAgAcAC_-ATGCACA-cGTaTgTTTATtGCgGCATtATT	AATCATGCTGCTATAAAGACACATGCACACGTATGTTTATTGCGGCATTATT
5538	5593	24	8	TaAATcATGCtGCtATAAAgAcAC	GTaTgTTTATtGCgGCATtATTcA	ATGCACAC	TaAATcATGCtGCtATAAAgAcAC-ATGCACAC-GTaTgTTTATtGCgGCATtATTcA	TAAATCATGCTGCTATAAAGACACATGCACACGTATGTTTATTGCGGCATTATTCA
5538	5593	24	9	TaAATcATGCtGCtATAAAgAcAC	GTaTgTTTATtGCgGCATtATTcA	ATGCACACG	TaAATcATGCtGCtATAAAgAcAC-ATGCACACG-GTaTgTTTATtGCgGCATtATTcA	TAAATCATGCTGCTATAAAGACACATGCACACGTATGTTTATTGCGGCATTATTCA
5538	5593	25	8	TaAATcATGCtGCtATaAAgACAcA	TaTGT_TT_ATtGCgGCATtATTcA	TGCACACG	TaAATcATGCtGCtATaAAgACAcA-TGCACACG-TaTGT_TT_ATtGCgGCATtATTcA	TAAATCATGCTGCTATAAAGACACATGCACACGTATGTTTATTGCGGCATTATTCA
5544	5587	22	2	ATGCtGCtATAAAgAcAC__aT	AcacGTaTgTTTATtGCgGCAT	GC	ATGCtGCtATAAAgAcAC__aT-GC-AcacGTaTgTTTATtGCgGCAT	ATGCTGCTATAAAGACACATGCACACGTATGTTTATTGCGGCAT
5540	5591	24	5	AATcATGCtGCtATAAAgAcACaT	AcGTaTgTTTATtGCgGCATtATT	TGCAC	AATcATGCtGCtATAAAgAcACaT-TGCAC-AcGTaTgTTTATtGCgGCATtATT	AATCATGCTGCTATAAAGACACATGCACACGTATGTTTATTGCGGCATTATT
5538	5593	26	4	TaAATcATGCtGCtATAAAgAcACaT	AcGTaTgTTTATtGCgGCATtATTcA	GCAC	TaAATcATGCtGCtATAAAgAcACaT-GCAC-AcGTaTgTTTATtGCgGCATtATTcA	TAAATCATGCTGCTATAAAGACACATGCACACGTATGTTTATTGCGGCATTATTCA
5540	5591	23	7	AATcATGCtGCtATAAAgAcACa	_GTaTgTTTATtGCgGCATtATT	TGCACAC	AATcATGCtGCtATAAAgAcACa-TGCACAC-_GTaTgTTTATtGCgGCATtATT	AATCATGCTGCTATAAAGACACATGCACACGTATGTTTATTGCGGCATTATT
5540	5591	23	8	AATcATGCtGCtATaAAgACAcA	TaTGT_TT_ATtGCgGCATtATT	TGCACACG	AATcATGCtGCtATaAAgACAcA-TGCACACG-TaTGT_TT_ATtGCgGCATtATT	AATCATGCTGCTATAAAGACACATGCACACGTATGTTTATTGCGGCATTATT
5540	5591	23	9	AATcATGCtGCtATaAAgACAcA	TaTGT_TT_ATtGCgGCATtATT	TGCACACGT	AATcATGCtGCtATaAAgACAcA-TGCACACGT-TaTGT_TT_ATtGCgGCATtATT	AATCATGCTGCTATAAAGACACATGCACACGTATGTTTATTGCGGCATTATT
5540	5591	24	8	AATcATGCtGCtAtAaAgAcACAT	ATGT_T_TaT_T_GCgGCATtATT	GCACACGT	AATcATGCtGCtAtAaAgAcACAT-GCACACGT-ATGT_T_TaT_T_GCgGCATtATT	AATCATGCTGCTATAAAGACACATGCACACGTATGTTTATTGCGGCATTATT
5544	5587	23	0	ATGCtGCtATAAAgAcAC__aTG	CAcacGTaTgTTTATtGCgGCAT		ATGCtGCtATAAAgAcAC__aTG-CAcacGTaTgTTTATtGCgGCAT	ATGCTGCTATAAAGACACATGCACACGTATGTTTATTGCGGCAT
5540	5591	25	3	AATcATGCtGCtATAAAgAcACaTG	CAcGTaTgTTTATtGCgGCATtATT	GCA	AATcATGCtGCtATAAAgAcACaTG-GCA-CAcGTaTgTTTATtGCgGCATtATT	AATCATGCTGCTATAAAGACACATGCACACGTATGTTTATTGCGGCATTATT
5538	5593	27	2	TaAATcATGCtGCtATAAAgAcACaTG	CAcGTaTgTTTATtGCgGCATtATTcA	CA	TaAATcATGCtGCtATAAAgAcACaTG-CA-CAcGTaTgTTTATtGCgGCATtATTcA	TAAATCATGCTGCTATAAAGACACATGCACACGTATGTTTATTGCGGCATTATTCA
5540	5591	24	5	AATcATGCtGCtATAAAgAcACaT	AcGTaTgTTTATtGCgGCATtATT	GCACA	AATcATGCtGCtATAAAgAcACaT-GCACA-AcGTaTgTTTATtGCgGCATtATT	AATCATGCTGCTATAAAGACACATGCACACGTATGTTTATTGCGGCATTATT
5540	5591	25	4	AATcATGCtGCtATaAAgACAcAtG	CgTaTGT_TT_ATtGCgGCATtATT	CACA	AATcATGCtGCtATaAAgACAcAtG-CACA-CgTaTGT_TT_ATtGCgGCATtATT	AATCATGCTGCTATAAAGACACATGCACACGTATGTTTATTGCGGCATTATT
5540	5591	25	2	AATcATGCtGCtATAAAgAcACaTG	CAcGTaTgTTTATtGCgGCATtATT	CA	AATcATGCtGCtATAAAgAcACaTG-CA-CAcGTaTgTTTATtGCgGCATtATT	AATCATGCTGCTATAAAGACACATGCACACGTATGTTTATTGCGGCATTATT
5540	5591	25	3	AATcATGCtGCtATAAAgAcACaTG	CAcGTaTgTTTATtGCgGCATtATT	CAC	AATcATGCtGCtATAAAgAcACaTG-CAC-CAcGTaTgTTTATtGCgGCATtATT	AATCATGCTGCTATAAAGACACATGCACACGTATGTTTATTGCGGCATTATT
5544	5587	21	4	ATGCtGCtATaAAgACAcAtG	CgTaTGT_TT_ATtGCgGCAT	CACA	ATGCtGCtATaAAgACAcAtG-CACA-CgTaTGT_TT_ATtGCgGCAT	ATGCTGCTATAAAGACACATGCACACGTATGTTTATTGCGGCAT
5544	5587	22	2	ATGCtGCtATAAAgAcACaTGc	_CAcGTaTgTTTATtGCgGCAT	AC	ATGCtGCtATAAAgAcACaTGc-AC-_CAcGTaTgTTTATtGCgGCAT	ATGCTGCTATAAAGACACATGCACACGTATGTTTATTGCGGCAT
5948	5997	22	9	AgCATG_GCACA_TGTatAcaT	AccTgcACAaTGTGCaCATG_T	ATGTAACTA	AgCATG_GCACA_TGTatAcaT-ATGTAACTA-AccTgcACAaTGTGCaCATG_T	AGCATGGCACATGTATACATATGTAACTAACCTGCACAATGTGCACATGT
5950	5996	22	6	CATG_GCACA_TGTatAcaTaT	A_AccTgcACAaTGTGCaCATG	GTAACT	CATG_GCACA_TGTatAcaTaT-GTAACT-A_AccTgcACAaTGTGCaCATG	CATGGCACATGTATACATATGTAACTAACCTGCACAATGTGCACATG
5950	5996	21	7	CATG_GCACATgTaTaCAtaT	AccTGcAcA_ATGTGCaCATG	GTAACTA	CATG_GCACATgTaTaCAtaT-GTAACTA-AccTGcAcA_ATGTGCaCATG	CATGGCACATGTATACATATGTAACTAACCTGCACAATGTGCACATG
5950	5996	21	8	CATG_GCACATgTaTaCAtaT	AccTGcAcA_ATGTGCaCATG	GTAACTAA	CATG_GCACATgTaTaCAtaT-GTAACTAA-AccTGcAcA_ATGTGCaCATG	CATGGCACATGTATACATATGTAACTAACCTGCACAATGTGCACATG
5950	5996	23	4	CATG_GCACATgTaTaCAtaTgT	A_AccTGcAcA_ATGTGCaCATG	AACT	CATG_GCACATgTaTaCAtaTgT-AACT-A_AccTGcAcA_ATGTGCaCATG	CATGGCACATGTATACATATGTAACTAACCTGCACAATGTGCACATG
5950	5996	23	5	CATG_GCACATgTaTaCatAtGT	ACcT__GcAcA_ATGTGCaCATG	AACTA	CATG_GCACATgTaTaCatAtGT-AACTA-ACcT__GcAcA_ATGTGCaCATG	CATGGCACATGTATACATATGTAACTAACCTGCACAATGTGCACATG
5950	5996	24	2	CATG_GCACATgTaTaCAtaTgTA	TA_AccTGcAcA_ATGTGCaCATG	AC	CATG_GCACATgTaTaCAtaTgTA-AC-TA_AccTGcAcA_ATGTGCaCATG	CATGGCACATGTATACATATGTAACTAACCTGCACAATGTGCACATG
5953	6000	21	8	GGcACATGTatACA_TaTGtA	TgCAcAaTGTgcACATGTaCC	AACTAACC	GGcACATGTatACA_TaTGtA-AACTAACC-TgCAcAaTGTgcACATGTaCC	GGCACATGTATACATATGTAACTAACCTGCACAATGTGCACATGTACC
5951	6002	23	7	AtGGcACATGTatACA_TaTGtA	TgCAcAaTGTgcACATGTaCCcT	ACTAACC	AtGGcACATGTatACA_TaTGtA-ACTAACC-TgCAcAaTGTgcACATGTaCCcT	ATGGCACATGTATACATATGTAACTAACCTGCACAATGTGCACATGTACCCT
5951	6002	22	10	AtGGcACATGTatACATaTGT_	cACA_ATGTgcACATGTaCCcT	AACTAACCTG	AtGGcACATGTatACATaTGT_-AACTAACCTG-cACA_ATGTgcACATGTaCCcT	ATGGCACATGTATACATATGTAACTAACCTGCACAATGTGCACATGTACCCT
5953	6000	21	7	GGcACATGTatACA_TaTGtA	TgCAcAaTGTgcACATGTaCC	ACTAACC	GGcACATGTatACA_TaTGtA-ACTAACC-TgCAcAaTGTgcACATGTaCC	GGCACATGTATACATATGTAACTAACCTGCACAATGTGCACATGTACC
5951	6002	24	6	AtGGcACATGTatACATaTGT_aA	TgcACA_ATGTgcACATGTaCCcT	CTAACC	AtGGcACATGTatACATaTGT_aA-CTAACC-TgcACA_ATGTgcACATGTaCCcT	ATGGCACATGTATACATATGTAACTAACCTGCACAATGTGCACATGTACCCT
5951	6002	22	9	AtGGcACATGTatACATaTGTa	cACA_ATGTgcACATGTaCCcT	ACTAACCTG	AtGGcACATGTatACATaTGTa-ACTAACCTG-cACA_ATGTgcACATGTaCCcT	ATGGCACATGTATACATATGTAACTAACCTGCACAATGTGCACATGTACCCT
5951	6002	22	10	AtGGcACATGTatACATaTGTa	_ACA_ATGTgcACATGTaCCcT	ACTAACCTGC	AtGGcACATGTatACATaTGTa-ACTAACCTGC-_ACA_ATGTgcACATGTaCCcT	ATGGCACATGTATACATATGTAACTAACCTGCACAATGTGCACATGTACCCT
5953	6000	22	6	GGcACATGTatACATaTGT_aA	TgcACA_ATGTgcACATGTaCC	CTAACC	GGcACATGTatACATaTGT_aA-CTAACC-TgcACA_ATGTgcACATGTaCC	GGCACATGTATACATATGTAACTAACCTGCACAATGTGCACATGTACC
5953	6000	22	7	GGcACATGTatACATaTGTaaC	Gc_ACA_ATGTgcACATGTaCC	CTAACCT	GGcACATGTatACATaTGTaaC-CTAACCT-Gc_ACA_ATGTgcACATGTaCC	GGCACATGTATACATATGTAACTAACCTGCACAATGTGCACATGTACC
5951	6002	24	6	AtGGcACATGTatACATaTGTaaC	Gc_ACA_ATGTgcACATGTaCCcT	TAACCT	AtGGcACATGTatACATaTGTaaC-TAACCT-Gc_ACA_ATGTgcACATGTaCCcT	ATGGCACATGTATACATATGTAACTAACCTGCACAATGTGCACATGTACCCT
5956	5997	21	1	ACATGTatACA_TaTGtAacT	AccTgCAcAaTGTgcACATGT	A	ACATGTatACA_TaTGtAacT-A-AccTgCAcAaTGTgcACATGT	ACATGTATACATATGTAACTAACCTGCACAATGTGCACATGT
5956	5997	20	4	ACATGTatACATaTGT_aAc	cTgcACA_ATGTgcACATGT	TAAC	ACATGTatACATaTGT_aAc-TAAC-cTgcACA_ATGTgcACATGT	ACATGTATACATATGTAACTAACCTGCACAATGTGCACATGT
5953	6000	22	6	GGcACATGTatACATaTGTaaC	Gc_ACA_ATGTgcACATGTaCC	TAACCT	GGcACATGTatACATaTGTaaC-TAACCT-Gc_ACA_ATGTgcACATGTaCC	GGCACATGTATACATATGTAACTAACCTGCACAATGTGCACATGTACC
5953	6000	22	7	GGcACATGTatACATaTGTaaC	Gc_ACA_ATGTgcACATGTaCC	TAACCTG	GGcACATGTatACATaTGTaaC-TAACCTG-Gc_ACA_ATGTgcACATGTaCC	GGCACATGTATACATATGTAACTAACCTGCACAATGTGCACATGTACC
5953	6000	24	3	GGcACATGTatACATaTGTaaCtA	T_Gc_ACA_ATGTgcACATGTaCC	ACC	GGcACATGTatACATaTGTaaCtA-ACC-T_Gc_ACA_ATGTgcACATGTaCC	GGCACATGTATACATATGTAACTAACCTGCACAATGTGCACATGTACC
>L1PB2
43	96	24	10	CTTGGAtG_AAcAGaaCA__GTGT	ACACcaTGaaCTtTTgC_TCCAAG	GTGGAGACTC	CTTGGAtG_AAcAGaaCA__GTGT-GTGGAGACTC-ACACcaTGaaCTtTTgC_TCCAAG	CTTGGATGAACAGAACAGTGTGTGGAGACTCACACCATGAACTTTTGCTCCAAG
43	96	25	8	CTTGGAtG_AAcAGaaCA__GTGTG	CACACcaTGaaCTtTTgC_TCCAAG	TGGAGACT	CTTGGAtG_AAcAGaaCA__GTGTG-TGGAGACT-CACACcaTGaaCTtTTgC_TCCAAG	CTTGGATGAACAGAACAGTGTGTGGAGACTCACACCATGAACTTTTGCTCCAAG
43	96	24	10	CTTGGAtG_AAcAGaaCAgT_GTG	CACcA_TGaaCTtTTgC_TCCAAG	TGGAGACTCA	CTTGGAtG_AAcAGaaCAgT_GTG-TGGAGACTCA-CACcA_TGaaCTtTTgC_TCCAAG	CTTGGATGAACAGAACAGTGTGTGGAGACTCACACCATGAACTTTTGCTCCAAG
43	96	25	8	CTTGGAtG_AAcAGaaCAgT_GTGT	ACACcA_TGaaCTtTTgC_TCCAAG	GGAGACTC	CTTGGAtG_AAcAGaaCAgT_GTGT-GGAGACTC-ACACcA_TGaaCTtTTgC_TCCAAG	CTTGGATGAACAGAACAGTGTGTGGAGACTCACACCATGAACTTTTGCTCCAAG
43	96	24	10	CTTGGAtG_AAcAGaaCAgTGtGT	AC_CA_TGaaCTtTTgC_TCCAAG	GGAGACTCAC	CTTGGAtG_AAcAGaaCAgTGtGT-GGAGACTCAC-AC_CA_TGaaCTtTTgC_TCCAAG	CTTGGATGAACAGAACAGTGTGTGGAGACTCACACCATGAACTTTTGCTCCAAG
43	96	26	6	CTTGGAtG_AAcAGaaCAgT_GTGTG	CACACcA_TGaaCTtTTgC_TCCAAG	GAGACT	CTTGGAtG_AAcAGaaCAgT_GTGTG-GAGACT-CACACcA_TGaaCTtTTgC_TCCAAG	CTTGGATGAACAGAACAGTGTGTGGAGACTCACACCATGAACTTTTGCTCCAAG
43	96	25	8	CTTGGAtG_AAcAGaaCAgTGtGTG	CAC_CA_TGaaCTtTTgC_TCCAAG	GAGACTCA	CTTGGAtG_AAcAGaaCAgTGtGTG-GAGACTCA-CAC_CA_TGaaCTtTTgC_TCCAAG	CTTGGATGAACAGAACAGTGTGTGGAGACTCACACCATGAACTTTTGCTCCAAG
50	90	22	1	G_AAcAGaaCAgT_GTGTgGAG	CTC_ACACcA_TGaaCTtTTgC	A	G_AAcAGaaCAgT_GTGTgGAG-A-CTC_ACACcA_TGaaCTtTTgC	GAACAGAACAGTGTGTGGAGACTCACACCATGAACTTTTGC
339	389	23	9	TaGaAGCaGcAG_C_GGGaAGTG	CACT_CCCaGtCTcCaGCT_CgA	CCTTGCAGG	TaGaAGCaGcAG_C_GGGaAGTG-CCTTGCAGG-CACT_CCCaGtCTcCaGCT_CgA	TAGAAGCAGCAGCGGGAAGTGCCTTGCAGGCACTCCCAGTCTCCAGCTCGA
341	387	23	6	GaAGCaGcAG_C_GGGaAGTG_C	GgCACT_CCCaGtCTcCaGCT_C	CTTGCA	GaAGCaGcAG_C_GGGaAGTG_C-CTTGCA-GgCACT_CCCaGtCTcCaGCT_C	GAAGCAGCAGCGGGAAGTGCCTTGCAGGCACTCCCAGTCTCCAGCTC
339	389	24	7	TaGaAGCaGcAG_C_GGGaAGTGC	GCACT_CCCaGtCTcCaGCT_CgA	CTTGCAG	TaGaAGCaGcAG_C_GGGaAGTGC-CTTGCAG-GCACT_CCCaGtCTcCaGCT_CgA	TAGAAGCAGCAGCGGGAAGTGCCTTGCAGGCACTCCCAGTCTCCAGCTCGA
341	387	23	6	GaAGCaGcAG_C_GGGaAGTGCC	GGCACT_CCCaGtCTcCaGCT_C	CTTGCA	GaAGCaGcAG_C_GGGaAGTGCC-CTTGCA-GGCACT_CCCaGtCTcCaGCT_C	GAAGCAGCAGCGGGAAGTGCCTTGCAGGCACTCCCAGTCTCCAGCTC
339	389	25	5	TaGaAGCaGcAG_C_GGGaAGTGCC	GGCACT_CCCaGtCTcCaGCT_CgA	TTGCA	TaGaAGCaGcAG_C_GGGaAGTGCC-TTGCA-GGCACT_CCCaGtCTcCaGCT_CgA	TAGAAGCAGCAGCGGGAAGTGCCTTGCAGGCACTCCCAGTCTCCAGCTCGA
343	386	21	6	AGCaGcAG_C_GGGaAGTGcC	G_CACT_CCCaGtCTcCaGCT	TTGCAG	AGCaGcAG_C_GGGaAGTGcC-TTGCAG-G_CACT_CCCaGtCTcCaGCT	AGCAGCAGCGGGAAGTGCCTTGCAGGCACTCCCAGTCTCCAGCT
343	386	23	3	AGCaGcAG_C_GGGaAGTGCCT_	cAGGCACT_CCCaGtCTcCaGCT	TTG	AGCaGcAG_C_GGGaAGTGCCT_-TTG-cAGGCACT_CCCaGtCTcCaGCT	AGCAGCAGCGGGAAGTGCCTTGCAGGCACTCCCAGTCTCCAGCT
341	387	24	4	GaAGCaGcAG_C_GGGaAGTGCCT	AGGCACT_CCCaGtCTcCaGCT_C	TTGC	GaAGCaGcAG_C_GGGaAGTGCCT-TTGC-AGGCACT_CCCaGtCTcCaGCT_C	GAAGCAGCAGCGGGAAGTGCCTTGCAGGCACTCCCAGTCTCCAGCTC
339	389	26	3	TaGaAGCaGcAG_C_GGGaAGTGCCT	AGGCACT_CCCaGtCTcCaGCT_CgA	TGC	TaGaAGCaGcAG_C_GGGaAGTGCCT-TGC-AGGCACT_CCCaGtCTcCaGCT_CgA	TAGAAGCAGCAGCGGGAAGTGCCTTGCAGGCACTCCCAGTCTCCAGCTCGA
343	386	21	6	AGCaGcAG_C_GGGaAGTGCC	GGCACT_CCCaGtCTcCaGCT	TTGCAG	AGCaGcAG_C_GGGaAGTGCC-TTGCAG-GGCACT_CCCaGtCTcCaGCT	AGCAGCAGCGGGAAGTGCCTTGCAGGCACTCCCAGTCTCCAGCT
343	386	23	2	AGCaGcAG_C_GGGaAGTGCCT_	cAGGCACT_CCCaGtCTcCaGCT	TG	AGCaGcAG_C_GGGaAGTGCCT_-TG-cAGGCACT_CCCaGtCTcCaGCT	AGCAGCAGCGGGAAGTGCCTTGCAGGCACTCCCAGTCTCCAGCT
341	387	24	3	GaAGCaGcAG_C_GGGaAGTGCCT	AGGCACT_CCCaGtCTcCaGCT_C	TGC	GaAGCaGcAG_C_GGGaAGTGCCT-TGC-AGGCACT_CCCaGtCTcCaGCT_C	GAAGCAGCAGCGGGAAGTGCCTTGCAGGCACTCCCAGTCTCCAGCTC
343	386	23	2	AGCaGcAG_C_GGGaAGTGCCtT	A_GGCACT_CCCaGtCTcCaGCT	GC	AGCaGcAG_C_GGGaAGTGCCtT-GC-A_GGCACT_CCCaGtCTcCaGCT	AGCAGCAGCGGGAAGTGCCTTGCAGGCACTCCCAGTCTCCAGCT
343	386	22	5	AGCaGcAG_C_GGGaAGTGCCt	_GGCACT_CCCaGtCTcCaGCT	TGCAG	AGCaGcAG_C_GGGaAGTGCCt-TGCAG-_GGCACT_CCCaGtCTcCaGCT	AGCAGCAGCGGGAAGTGCCTTGCAGGCACTCCCAGTCTCCAGCT
343	386	24	0	AGCaGcAG_C_GGGaAGTGCCtTG	CA_GGCACT_CCCaGtCTcCaGCT		AGCaGcAG_C_GGGaAGTGCCtTG-CA_GGCACT_CCCaGtCTcCaGCT	AGCAGCAGCGGGAAGTGCCTTGCAGGCACTCCCAGTCTCCAGCT
343	386	23	3	AGCaGcAG_C_GGGaAGTGCCtT	A_GGCACT_CCCaGtCTcCaGCT	GCA	AGCaGcAG_C_GGGaAGTGCCtT-GCA-A_GGCACT_CCCaGtCTcCaGCT	AGCAGCAGCGGGAAGTGCCTTGCAGGCACTCCCAGTCTCCAGCT
520	567	22	8	T_TtTCtTG_AGCAGaaTCCgG	CaGGAa_CTGCTgCA_GAtAcA	GGGGTGAA	T_TtTCtTG_AGCAGaaTCCgG-GGGGTGAA-CaGGAa_CTGCTgCA_GAtAcA	TTTTCTTGAGCAGAATCCGGGGGGTGAACAGGAACTGCTGCAGATACA
613	659	22	5	AGGtCTGaaAGcCaTgCtTGCT	AGCAgGgAaG_CTcaCAG_CCT	TTCTC	AGGtCTGaaAGcCaTgCtTGCT-TTCTC-AGCAgGgAaG_CTcaCAG_CCT	AGGTCTGAAAGCCATGCTTGCTTTCTCAGCAGGGAAGCTCACAGCCT
689	738	24	7	AGCgAGActGGCCTCA_CCA__aC	GagcTGGgTGAGGCC__TCTtGCT	TGTGTGG	AGCgAGActGGCCTCA_CCA__aC-TGTGTGG-GagcTGGgTGAGGCC__TCTtGCT	AGCGAGACTGGCCTCACCAACTGTGTGGGAGCTGGGTGAGGCCTCTTGCT
687	740	24	10	GgAGCgAGActGGCCTCA_CCAaC	GcTGGgTGAGGCC__TCTtGCTaC	CTGTGTGGGA	GgAGCgAGActGGCCTCA_CCAaC-CTGTGTGGGA-GcTGGgTGAGGCC__TCTtGCTaC	GGAGCGAGACTGGCCTCACCAACTGTGTGGGAGCTGGGTGAGGCCTCTTGCTAC
684	744	28	9	GCaGG_AGCgAGActGGCCTCA_CCAaC	GcTGGgTGAGGCC__TCTtGCTaCCaGC	TGTGTGGGA	GCaGG_AGCgAGActGGCCTCA_CCAaC-TGTGTGGGA-GcTGGgTGAGGCC__TCTtGCTaCCaGC	GCAGGAGCGAGACTGGCCTCACCAACTGTGTGGGAGCTGGGTGAGGCCTCTTGCTACCAGC
689	738	24	7	AGCgAGActGGCCTCA_CCAaCT_	gAGcTGGgTGAGGCC__TCTtGCT	TGTGTGG	AGCgAGActGGCCTCA_CCAaCT_-TGTGTGG-gAGcTGGgTGAGGCC__TCTtGCT	AGCGAGACTGGCCTCACCAACTGTGTGGGAGCTGGGTGAGGCCTCTTGCT
687	740	25	8	GgAGCgAGActGGCCTCA_CCAaCT	AGcTGGgTGAGGCC__TCTtGCTaC	TGTGTGGG	GgAGCgAGActGGCCTCA_CCAaCT-TGTGTGGG-AGcTGGgTGAGGCC__TCTtGCTaC	GGAGCGAGACTGGCCTCACCAACTGTGTGGGAGCTGGGTGAGGCCTCTTGCTAC
684	744	29	7	GCaGG_AGCgAGActGGCCTCA_CCAaCT	AGcTGGgTGAGGCC__TCTtGCTaCCaGC	GTGTGGG	GCaGG_AGCgAGActGGCCTCA_CCAaCT-GTGTGGG-AGcTGGgTGAGGCC__TCTtGCTaCCaGC	GCAGGAGCGAGACTGGCCTCACCAACTGTGTGGGAGCTGGGTGAGGCCTCTTGCTACCAGC
687	741	25	10	GG_AGCgAGActGGCCTCA_CCAaC	GcTGGgTGAGGCC__TCTtGCTaCC	TGTGTGGGAG	GG_AGCgAGActGGCCTCA_CCAaC-TGTGTGGGAG-GcTGGgTGAGGCC__TCTtGCTaCC	GGAGCGAGACTGGCCTCACCAACTGTGTGGGAGCTGGGTGAGGCCTCTTGCTACC
689	738	24	6	AGCgAGActGGCCTCA_CCAaCT_	gAGcTGGgTGAGGCC__TCTtGCT	GTGTGG	AGCgAGActGGCCTCA_CCAaCT_-GTGTGG-gAGcTGGgTGAGGCC__TCTtGCT	AGCGAGACTGGCCTCACCAACTGTGTGGGAGCTGGGTGAGGCCTCTTGCT
687	741	26	7	GG_AGCgAGActGGCCTCA_CCAaCT	AGcTGGgTGAGGCC__TCTtGCTaCC	GTGTGGG	GG_AGCgAGActGGCCTCA_CCAaCT-GTGTGGG-AGcTGGgTGAGGCC__TCTtGCTaCC	GGAGCGAGACTGGCCTCACCAACTGTGTGGGAGCTGGGTGAGGCCTCTTGCTACC
687	741	26	8	GG_AGCgAGActGGCCTCA_CCAaCT	AGcTGGgTGAGGCC__TCTtGCTaCC	GTGTGGGA	GG_AGCgAGActGGCCTCA_CCAaCT-GTGTGGGA-AGcTGGgTGAGGCC__TCTtGCTaCC	GGAGCGAGACTGGCCTCACCAACTGTGTGGGAGCTGGGTGAGGCCTCTTGCTACC
689	738	23	9	AGCgAGActGGCCTCA_CCAaCt	_GcTGGgTGAGGCC__TCTtGCT	GTGTGGGAG	AGCgAGActGGCCTCA_CCAaCt-GTGTGGGAG-_GcTGGgTGAGGCC__TCTtGCT	AGCGAGACTGGCCTCACCAACTGTGTGGGAGCTGGGTGAGGCCTCTTGCT
687	741	26	8	GG_AGCgAGActGGCCTCACCaaCtG	CtG__GGTGAGGCC__TCTtGCTaCC	TGTGGGAG	GG_AGCgAGActGGCCTCACCaaCtG-TGTGGGAG-CtG__GGTGAGGCC__TCTtGCTaCC	GGAGCGAGACTGGCCTCACCAACTGTGTGGGAGCTGGGTGAGGCCTCTTGCTACC
693	734	21	4	AGActGGCCTCA_CCAaCT_g	ggAGcTGGgTGAGGCC__TCT	TGTG	AGActGGCCTCA_CCAaCT_g-TGTG-ggAGcTGGgTGAGGCC__TCT	AGACTGGCCTCACCAACTGTGTGGGAGCTGGGTGAGGCCTCT
689	738	24	5	AGCgAGActGGCCTCA_CCAaCTg	gAGcTGGgTGAGGCC__TCTtGCT	TGTGG	AGCgAGActGGCCTCA_CCAaCTg-TGTGG-gAGcTGGgTGAGGCC__TCTtGCT	AGCGAGACTGGCCTCACCAACTGTGTGGGAGCTGGGTGAGGCCTCTTGCT
689	738	24	6	AGCgAGActGGCCTCA_CCAaCTg	_AGcTGGgTGAGGCC__TCTtGCT	TGTGGG	AGCgAGActGGCCTCA_CCAaCTg-TGTGGG-_AGcTGGgTGAGGCC__TCTtGCT	AGCGAGACTGGCCTCACCAACTGTGTGGGAGCTGGGTGAGGCCTCTTGCT
689	738	25	5	AGCgAGActGGCCTCA_CCAaCtgT	A__GcTGGgTGAGGCC__TCTtGCT	GTGGG	AGCgAGActGGCCTCA_CCAaCtgT-GTGGG-A__GcTGGgTGAGGCC__TCTtGCT	AGCGAGACTGGCCTCACCAACTGTGTGGGAGCTGGGTGAGGCCTCTTGCT
689	738	23	8	AGCgAGActGGCCTCACCaaCtG	CtG__GGTGAGGCC__TCTtGCT	TGTGGGAG	AGCgAGActGGCCTCACCaaCtG-TGTGGGAG-CtG__GGTGAGGCC__TCTtGCT	AGCGAGACTGGCCTCACCAACTGTGTGGGAGCTGGGTGAGGCCTCTTGCT
693	734	21	3	AGActGGCCTCA_CCAaCTgt	ggAGcTGGgTGAGGCC__TCT	GTG	AGActGGCCTCA_CCAaCTgt-GTG-ggAGcTGGgTGAGGCC__TCT	AGACTGGCCTCACCAACTGTGTGGGAGCTGGGTGAGGCCTCT
707	756	23	10	AActGTGtGGG__AGCTgGGT_G	CtACC_AGCTatCCCcCAC__TT	AGGCCTCTTG	AActGTGtGGG__AGCTgGGT_G-AGGCCTCTTG-CtACC_AGCTatCCCcCAC__TT	AACTGTGTGGGAGCTGGGTGAGGCCTCTTGCTACCAGCTATCCCCCACTT
710	755	21	8	tGTGtGGG__AGCTgGGTgAG	CT_ACC_AGCTatCCCcCACt	GCCTCTTG	tGTGtGGG__AGCTgGGTgAG-GCCTCTTG-CT_ACC_AGCTatCCCcCACt	TGTGTGGGAGCTGGGTGAGGCCTCTTGCTACCAGCTATCCCCCACT
711	754	20	8	GTGtGGG__AGCTgGGTgAG	CT_ACC_AGCTatCCCcCAC	GCCTCTTG	GTGtGGG__AGCTgGGTgAG-GCCTCTTG-CT_ACC_AGCTatCCCcCAC	GTGTGGGAGCTGGGTGAGGCCTCTTGCTACCAGCTATCCCCCAC
711	754	22	6	GTGtGGG__AGCTgGGTgAgGC	GC_T_ACC_AGCTatCCCcCAC	CCTCTT	GTGtGGG__AGCTgGGTgAgGC-CCTCTT-GC_T_ACC_AGCTatCCCcCAC	GTGTGGGAGCTGGGTGAGGCCTCTTGCTACCAGCTATCCCCCAC
712	754	22	5	GTGtGGG__AGCTgGGTgAgGC	GC_T_ACC_AGCTatCCCcCAC	CTCTT	GTGtGGG__AGCTgGGTgAgGC-CTCTT-GC_T_ACC_AGCTatCCCcCAC	TGTGGGAGCTGGGTGAGGCCTCTTGCTACCAGCTATCCCCCAC
910	956	21	6	AcCTgaTgGTaTTTctCTACC	GGTAGccAAAcACaAa_AGaT	TGCCCT	AcCTgaTgGTaTTTctCTACC-TGCCCT-GGTAGccAAAcACaAa_AGaT	ACCTGATGGTATTTCTCTACCTGCCCTGGTAGCCAAACACAAAAGAT
912	954	21	2	CTgaTgGTaTTTctCTACCtG	CtGGTAGccAAAcACaAa_AG	CC	CTgaTgGTaTTTctCTACCtG-CC-CtGGTAGccAAAcACaAa_AG	CTGATGGTATTTCTCTACCTGCCCTGGTAGCCAAACACAAAAG
1314	1362	21	8	TC_CCCtGCCAcctccACCAG	CTGGTatccaTGGCtGGGaGA	AGCAGGTG	TC_CCCtGCCAcctccACCAG-AGCAGGTG-CTGGTatccaTGGCtGGGaGA	TCCCCTGCCACCTCCACCAGAGCAGGTGCTGGTATCCATGGCTGGGAGA
1339	1383	22	4	GTGcTgGT_ATCCAT_ggCtGG	CCtGaagATGGATcAC_AtCAC	GAGA	GTGcTgGT_ATCCAT_ggCtGG-GAGA-CCtGaagATGGATcAC_AtCAC	GTGCTGGTATCCATGGCTGGGAGACCTGAAGATGGATCACATCAC
1354	1395	21	2	GCtggGAGaCCTGaaGATG_G	CaCATCa_CAGGaCTCtttGC	AT	GCtggGAGaCCTGaaGATG_G-AT-CaCATCa_CAGGaCTCtttGC	GCTGGGAGACCTGAAGATGGATCACATCACAGGACTCTTTGC
1354	1395	22	0	GCtggGAGaCCTGaaGATG_GA	TCaCATCa_CAGGaCTCtttGC		GCtggGAGaCCTGaaGATG_GA-TCaCATCa_CAGGaCTCtttGC	GCTGGGAGACCTGAAGATGGATCACATCACAGGACTCTTTGC
1421	1468	22	6	GccTGgTA__GCcCTgCTGGGT	ACCCAGaAGaGCaaTAaCAatC	GGCTAG	GccTGgTA__GCcCTgCTGGGT-GGCTAG-ACCCAGaAGaGCaaTAaCAatC	GCCTGGTAGCCCTGCTGGGTGGCTAGACCCAGAAGAGCAATAACAATC
1424	1465	22	2	TGgTA__GCcCTgCTGGGTggC	G__ACCCAGaAGaGCaaTAaCA	TA	TGgTA__GCcCTgCTGGGTggC-TA-G__ACCCAGaAGaGCaaTAaCA	TGGTAGCCCTGCTGGGTGGCTAGACCCAGAAGAGCAATAACA
1424	1465	23	0	TGgTA__GCcCTgCTGGGTggCT	AG__ACCCAGaAGaGCaaTAaCA		TGgTA__GCcCTgCTGGGTggCT-AG__ACCCAGaAGaGCaaTAaCA	TGGTAGCCCTGCTGGGTGGCTAGACCCAGAAGAGCAATAACA
1548	1585	21	0	AAAGaaTCT_GAACagC_AGG	CCTtGa_GTTCcAGAc_CTTT		AAAGaaTCT_GAACagC_AGG-CCTtGa_GTTCcAGAc_CTTT	AAAGAATCTGAACAGCAGGCCTTGAGTTCCAGACCTTT
1707	1756	21	10	AAgAAgaAAtC_TCTGAATT_	gAATTCAGAaGgTTgaTTaTT	GCCAGATAAA	AAgAAgaAAtC_TCTGAATT_-GCCAGATAAA-gAATTCAGAaGgTTgaTTaTT	AAGAAGAAATCTCTGAATTGCCAGATAAAGAATTCAGAAGGTTGATTATT
1707	1756	22	9	AAgAAgaAAtC_TCTGAATTgC	G_AATTCAGAaGgTTgaTTaTT	CCAGATAAA	AAgAAgaAAtC_TCTGAATTgC-CCAGATAAA-G_AATTCAGAaGgTTgaTTaTT	AAGAAGAAATCTCTGAATTGCCAGATAAAGAATTCAGAAGGTTGATTATT
1707	1756	22	8	AAgAAgaAAtC_TCTGAATTgC	G_AATTCAGAaGgTTgaTTaTT	CAGATAAA	AAgAAgaAAtC_TCTGAATTgC-CAGATAAA-G_AATTCAGAaGgTTgaTTaTT	AAGAAGAAATCTCTGAATTGCCAGATAAAGAATTCAGAAGGTTGATTATT
1707	1756	23	7	AAgAAgaAAtC_TCTGAATTgcC	G__AATTCAGAaGgTTgaTTaTT	AGATAAA	AAgAAgaAAtC_TCTGAATTgcC-AGATAAA-G__AATTCAGAaGgTTgaTTaTT	AAGAAGAAATCTCTGAATTGCCAGATAAAGAATTCAGAAGGTTGATTATT
1710	1753	20	6	AAgaAAtC_TCTGAATTgCc	aG_AATTCAGAaGgTTgaTT	AGATAA	AAgaAAtC_TCTGAATTgCc-AGATAA-aG_AATTCAGAaGgTTgaTT	AAGAAATCTCTGAATTGCCAGATAAAGAATTCAGAAGGTTGATT
2317	2367	22	10	AAAgCaT_CaGgTAAcCT_ATA	TATcAGaTTAaCaGcA_GaTTT	AAGGAAAACC	AAAgCaT_CaGgTAAcCT_ATA-AAGGAAAACC-TATcAGaTTAaCaGcA_GaTTT	AAAGCATCAGGTAACCTATAAAGGAAAACCTATCAGATTAACAGCAGATTT
2417	2461	20	7	cTcCT_GAaACAAAATaaTT	AAgaATTTTGTaTCcAGcAa	GTCAGCC	cTcCT_GAaACAAAATaaTT-GTCAGCC-AAgaATTTTGTaTCcAGcAa	CTCCTGAAACAAAATAATTGTCAGCCAAGAATTTTGTATCCAGCA
2418	2460	21	4	TcCT_GAaACAAAATaaTT_G	CcAAgaATTTTGTaTCcAGcA	TCAG	TcCT_GAaACAAAATaaTT_G-TCAG-CcAAgaATTTTGTaTCcAGcA	TCCTGAAACAAAATAATTGTCAGCCAAGAATTTTGTATCCAGC
2417	2461	21	5	cTcCT_GAaACAAAATaaTTG	CAAgaATTTTGTaTCcAGcAa	TCAGC	cTcCT_GAaACAAAATaaTTG-TCAGC-CAAgaATTTTGTaTCcAGcAa	CTCCTGAAACAAAATAATTGTCAGCCAAGAATTTTGTATCCAGCA
2418	2461	23	1	TcCT_GAaACAAAATaaTT_G_T	AgCcAAgaATTTTGTaTCcAGcA	C	TcCT_GAaACAAAATaaTT_G_T-C-AgCcAAgaATTTTGTaTCcAGcA	TCCTGAAACAAAATAATTGTCAGCCAAGAATTTTGTATCCAGCA
2418	2461	21	4	TcCT_GAaACAAAATaaTT_G	CcAAgaATTTTGTaTCcAGcA	TCAG	TcCT_GAaACAAAATaaTT_G-TCAG-CcAAgaATTTTGTaTCcAGcA	TCCTGAAACAAAATAATTGTCAGCCAAGAATTTTGTATCCAGCA
2418	2460	20	5	TcCT_GAaACAAAATaaTTG	CAAgaATTTTGTaTCcAGcA	TCAGC	TcCT_GAaACAAAATaaTTG-TCAGC-CAAgaATTTTGTaTCcAGcA	TCCTGAAACAAAATAATTGTCAGCCAAGAATTTTGTATCCAGC
2418	2461	20	6	TcCT_GAaACAAAATaaTTG	CAAgaATTTTGTaTCcAGcA	TCAGCC	TcCT_GAaACAAAATaaTTG-TCAGCC-CAAgaATTTTGTaTCcAGcA	TCCTGAAACAAAATAATTGTCAGCCAAGAATTTTGTATCCAGCA
2418	2461	22	2	TcCT_GAaACAAAATaaTTGtC	GcCAAgaATTTTGTaTCcAGcA	CA	TcCT_GAaACAAAATaaTTGtC-CA-GcCAAgaATTTTGTaTCcAGcA	TCCTGAAACAAAATAATTGTCAGCCAAGAATTTTGTATCCAGCA
2418	2460	22	1	TcCT_GAaACAAAATaaTTGtC	GcCAAgaATTTTGTaTCcAGcA	A	TcCT_GAaACAAAATaaTTGtC-A-GcCAAgaATTTTGTaTCcAGcA	TCCTGAAACAAAATAATTGTCAGCCAAGAATTTTGTATCCAGC
2418	2461	21	4	TcCT_GAaACAAAATaaTTGt	_CAAgaATTTTGTaTCcAGcA	CAGC	TcCT_GAaACAAAATaaTTGt-CAGC-_CAAgaATTTTGTaTCcAGcA	TCCTGAAACAAAATAATTGTCAGCCAAGAATTTTGTATCCAGCA
2418	2461	21	5	TcCT_GAaACAAAATaaTTGt	_CAAgaATTTTGTaTCcAGcA	CAGCC	TcCT_GAaACAAAATaaTTGt-CAGCC-_CAAgaATTTTGTaTCcAGcA	TCCTGAAACAAAATAATTGTCAGCCAAGAATTTTGTATCCAGCA
2418	2461	22	2	TcCT_GAaACAAAATaaTTGtC	GcCAAgaATTTTGTaTCcAGcA	AG	TcCT_GAaACAAAATaaTTGtC-AG-GcCAAgaATTTTGTaTCcAGcA	TCCTGAAACAAAATAATTGTCAGCCAAGAATTTTGTATCCAGCA
2704	2747	21	6	TAGtaCC__TcACATcTCAAT	ATTGA_ATGTaAatGGc_CTA	ACTAAC	TAGtaCC__TcACATcTCAAT-ACTAAC-ATTGA_ATGTaAatGGc_CTA	TAGTACCTCACATCTCAATACTAACATTGAATGTAAATGGCCTA
3452	3504	23	10	TAATcTgC_TCTTGA_aTgATcT	A_ATgAaaTCAAGAtGgAaATTA	TTGGGTCAAC	TAATcTgC_TCTTGA_aTgATcT-TTGGGTCAAC-A_ATgAaaTCAAGAtGgAaATTA	TAATCTGCTCTTGAATGATCTTTGGGTCAACAATGAAATCAAGATGGAAATTA
3452	3504	24	9	TAATcTgC_TCTTGaATgaTC_TT	AAtGAa_AT_CAAGAtGgAaATTA	TGGGTCAAC	TAATcTgC_TCTTGaATgaTC_TT-TGGGTCAAC-AAtGAa_AT_CAAGAtGgAaATTA	TAATCTGCTCTTGAATGATCTTTGGGTCAACAATGAAATCAAGATGGAAATTA
3452	3504	23	10	TAATcTgC_TCTTGaATgaTCtT	AtGAa_AT_CAAGAtGgAaATTA	TGGGTCAACA	TAATcTgC_TCTTGaATgaTCtT-TGGGTCAACA-AtGAa_AT_CAAGAtGgAaATTA	TAATCTGCTCTTGAATGATCTTTGGGTCAACAATGAAATCAAGATGGAAATTA
3452	3504	24	8	TAATcTgC_TCTTGaATgaTCtTT	AAtGAa_AT_CAAGAtGgAaATTA	GGGTCAAC	TAATcTgC_TCTTGaATgaTCtTT-GGGTCAAC-AAtGAa_AT_CAAGAtGgAaATTA	TAATCTGCTCTTGAATGATCTTTGGGTCAACAATGAAATCAAGATGGAAATTA
3452	3504	25	6	TAATcTgC_TCTTGaATgaTCtTTG	CAAtGAa_AT_CAAGAtGgAaATTA	GGTCAA	TAATcTgC_TCTTGaATgaTCtTTG-GGTCAA-CAAtGAa_AT_CAAGAtGgAaATTA	TAATCTGCTCTTGAATGATCTTTGGGTCAACAATGAAATCAAGATGGAAATTA
3946	3986	20	3	TTTATgCA_CaCaaaCTAGA	TCTAGag_GaGaTGgATAAA	AAA	TTTATgCA_CaCaaaCTAGA-AAA-TCTAGag_GaGaTGgATAAA	TTTATGCACACAAACTAGAAAATCTAGAGGAGATGGATAAA
3966	4015	22	10	AATCTA_GAGGaGaTGgATA__	aaTATaCAaC_CCTCcTAGATT	AATTCCTGGA	AATCTA_GAGGaGaTGgATA__-AATTCCTGGA-aaTATaCAaC_CCTCcTAGATT	AATCTAGAGGAGATGGATAAATTCCTGGAAATATACAACCCTCCTAGATT
3966	4015	22	9	AATCTA_GAGGaGaTGgATA_a	aaTATaCAaC_CCTCcTAGATT	ATTCCTGGA	AATCTA_GAGGaGaTGgATA_a-ATTCCTGGA-aaTATaCAaC_CCTCcTAGATT	AATCTAGAGGAGATGGATAAATTCCTGGAAATATACAACCCTCCTAGATT
3966	4015	21	10	AATCTA_GAGGaGaTGgATAa	aTATaCAaC_CCTCcTAGATT	ATTCCTGGAA	AATCTA_GAGGaGaTGgATAa-ATTCCTGGAA-aTATaCAaC_CCTCcTAGATT	AATCTAGAGGAGATGGATAAATTCCTGGAAATATACAACCCTCCTAGATT
3967	4015	22	10	AATCTA_GAGGaGaTgGaTAaA	TaTA_CaA_C_CCTCcTAGATT	TTCCTGGAAA	AATCTA_GAGGaGaTgGaTAaA-TTCCTGGAAA-TaTA_CaA_C_CCTCcTAGATT	ATCTAGAGGAGATGGATAAATTCCTGGAAATATACAACCCTCCTAGATT
3966	4015	23	7	AATCTA_GAGGaGaTGgATAaaT	AaaTATaCAaC_CCTCcTAGATT	TTCCTGG	AATCTA_GAGGaGaTGgATAaaT-TTCCTGG-AaaTATaCAaC_CCTCcTAGATT	AATCTAGAGGAGATGGATAAATTCCTGGAAATATACAACCCTCCTAGATT
3966	4015	23	6	AATCTA_GAGGaGaTGgATAaaT	AaaTATaCAaC_CCTCcTAGATT	TCCTGG	AATCTA_GAGGaGaTGgATAaaT-TCCTGG-AaaTATaCAaC_CCTCcTAGATT	AATCTAGAGGAGATGGATAAATTCCTGGAAATATACAACCCTCCTAGATT
3967	4015	23	7	AATCTA_GAGGaGaTGgATaAaT	AaT_ATaCAaC_CCTCcTAGATT	TCCTGGA	AATCTA_GAGGaGaTGgATaAaT-TCCTGGA-AaT_ATaCAaC_CCTCcTAGATT	ATCTAGAGGAGATGGATAAATTCCTGGAAATATACAACCCTCCTAGATT
3967	4015	23	8	AATCTA_GAGGaGaTgGaTAaAT	ATaTA_CaA_C_CCTCcTAGATT	TCCTGGAA	AATCTA_GAGGaGaTgGaTAaAT-TCCTGGAA-ATaTA_CaA_C_CCTCcTAGATT	ATCTAGAGGAGATGGATAAATTCCTGGAAATATACAACCCTCCTAGATT
3966	4015	24	6	AATCTA_GAGGaGaTGgATaAaTT	AAaT_ATaCAaC_CCTCcTAGATT	TCCTGG	AATCTA_GAGGaGaTGgATaAaTT-TCCTGG-AAaT_ATaCAaC_CCTCcTAGATT	AATCTAGAGGAGATGGATAAATTCCTGGAAATATACAACCCTCCTAGATT
3967	4015	24	5	AATCTA_GAGGaGaTGgATaAaTT	AAaT_ATaCAaC_CCTCcTAGATT	CCTGG	AATCTA_GAGGaGaTGgATaAaTT-CCTGG-AAaT_ATaCAaC_CCTCcTAGATT	ATCTAGAGGAGATGGATAAATTCCTGGAAATATACAACCCTCCTAGATT
3967	4015	24	6	AATCTA_GAGGaGaTgGaTAaATT	AATaTA_CaA_C_CCTCcTAGATT	CCTGGA	AATCTA_GAGGaGaTgGaTAaATT-CCTGGA-AATaTA_CaA_C_CCTCcTAGATT	ATCTAGAGGAGATGGATAAATTCCTGGAAATATACAACCCTCCTAGATT
3966	4015	24	7	AATCTA_GAGGaGaTgGaTAaAtT	A_TaTA_CaA_C_CCTCcTAGATT	CCTGGAA	AATCTA_GAGGaGaTgGaTAaAtT-CCTGGAA-A_TaTA_CaA_C_CCTCcTAGATT	AATCTAGAGGAGATGGATAAATTCCTGGAAATATACAACCCTCCTAGATT
3966	4015	26	2	AATCTA_GAGGaGaTGgATaAaTT_C	GgAAaT_ATaCAaC_CCTCcTAGATT	CT	AATCTA_GAGGaGaTGgATaAaTT_C-CT-GgAAaT_ATaCAaC_CCTCcTAGATT	AATCTAGAGGAGATGGATAAATTCCTGGAAATATACAACCCTCCTAGATT
3967	4015	25	3	AATCTA_GAGGaGaTGgATaAaTTC	GAAaT_ATaCAaC_CCTCcTAGATT	CTG	AATCTA_GAGGaGaTGgATaAaTTC-CTG-GAAaT_ATaCAaC_CCTCcTAGATT	ATCTAGAGGAGATGGATAAATTCCTGGAAATATACAACCCTCCTAGATT
3966	4015	24	6	AATCTA_GAGGaGaTgGaTAaATT	AATaTA_CaA_C_CCTCcTAGATT	CCTGGA	AATCTA_GAGGaGaTgGaTAaATT-CCTGGA-AATaTA_CaA_C_CCTCcTAGATT	AATCTAGAGGAGATGGATAAATTCCTGGAAATATACAACCCTCCTAGATT
3966	4015	24	7	AATCTA_GAGGaGaTgGaTAaATT	AATaTA_CaA_C_CCTCcTAGATT	CCTGGAA	AATCTA_GAGGaGaTgGaTAaATT-CCTGGAA-AATaTA_CaA_C_CCTCcTAGATT	AATCTAGAGGAGATGGATAAATTCCTGGAAATATACAACCCTCCTAGATT
3966	4015	26	2	AATCTA_GAGGaGaTGgATaAaTTCC	GGAAaT_ATaCAaC_CCTCcTAGATT	CT	AATCTA_GAGGaGaTGgATaAaTTCC-CT-GGAAaT_ATaCAaC_CCTCcTAGATT	AATCTAGAGGAGATGGATAAATTCCTGGAAATATACAACCCTCCTAGATT
3967	4015	26	1	AATCTA_GAGGaGaTGgATaAaTTCC	GGAAaT_ATaCAaC_CCTCcTAGATT	T	AATCTA_GAGGaGaTGgATaAaTTCC-T-GGAAaT_ATaCAaC_CCTCcTAGATT	ATCTAGAGGAGATGGATAAATTCCTGGAAATATACAACCCTCCTAGATT
3966	4015	26	2	AATCTA_GAGGaGaTgGaTAaATTcC	GaAATaTA_CaA_C_CCTCcTAGATT	TG	AATCTA_GAGGaGaTgGaTAaATTcC-TG-GaAATaTA_CaA_C_CCTCcTAGATT	AATCTAGAGGAGATGGATAAATTCCTGGAAATATACAACCCTCCTAGATT
3966	4015	26	2	AATCTA_GAGGaGaTGgATaAaTTCC	GGAAaT_ATaCAaC_CCTCcTAGATT	TG	AATCTA_GAGGaGaTGgATaAaTTCC-TG-GGAAaT_ATaCAaC_CCTCcTAGATT	AATCTAGAGGAGATGGATAAATTCCTGGAAATATACAACCCTCCTAGATT
4140	4179	23	0	AcA__TTCaaAG_AAGaATTGGT	ACCAAT_CTTaCT__GAAacTaT		AcA__TTCaaAG_AAGaATTGGT-ACCAAT_CTTaCT__GAAacTaT	ACATTCAAAGAAGAATTGGTACCAATCTTACTGAAACTAT
4366	4416	22	10	TAAtCCA_CCaTG_ATCaagTG	CAgg_GATgCAgGGaTGGtTTA	GGTTTCATAC	TAAtCCA_CCaTG_ATCaagTG-GGTTTCATAC-CAgg_GATgCAgGGaTGGtTTA	TAATCCACCATGATCAAGTGGGTTTCATACCAGGGATGCAGGGATGGTTTA
4366	4416	23	8	TAAtCCA_CCaTG_ATCaagTGG	CCAgg_GATgCAgGGaTGGtTTA	GTTTCATA	TAAtCCA_CCaTG_ATCaagTGG-GTTTCATA-CCAgg_GATgCAgGGaTGGtTTA	TAATCCACCATGATCAAGTGGGTTTCATACCAGGGATGCAGGGATGGTTTA
4754	4800	21	9	CATC__CAAAtCAGTaaAgAG	CTgTc_ACTG_TTTGccGATG	GAAGTCAAA	CATC__CAAAtCAGTaaAgAG-GAAGTCAAA-CTgTc_ACTG_TTTGccGATG	CATCCAAATCAGTAAAGAGGAAGTCAAACTGTCACTGTTTGCCGATG
4758	4800	22	3	CaaATCaGtAAAgAG_GA_AGT	ACTgTCaCTgTTTgCcGAT__G	CAA	CaaATCaGtAAAgAG_GA_AGT-CAA-ACTgTCaCTgTTTgCcGAT__G	CAAATCAGTAAAGAGGAAGTCAAACTGTCACTGTTTGCCGATG
5618	5656	21	1	AAT_TCTAGAAGA_TaacaTC	GAaaa_AcTCTTCTAGAcATT	A	AAT_TCTAGAAGA_TaacaTC-A-GAaaa_AcTCTTCTAGAcATT	AATTCTAGAAGATAACATCAGAAAAACTCTTCTAGACAT
5618	5657	21	2	AAT_TCTAGAAGA_TaacaTC	GAaaa_AcTCTTCTAGAcATT	AG	AAT_TCTAGAAGA_TaacaTC-AG-GAaaa_AcTCTTCTAGAcATT	AATTCTAGAAGATAACATCAGAAAAACTCTTCTAGACATT
6112	6159	22	7	TTTTaCAcT_GcTGGTgGgAaT	AgTaCaACCA_CtA_TGgAAAA	GTAAACT	TTTTaCAcT_GcTGGTgGgAaT-GTAAACT-AgTaCaACCA_CtA_TGgAAAA	TTTTACACTGCTGGTGGGAATGTAAACTAGTACAACCACTATGGAAAA
6457	6507	24	9	TAAGTGaAGtAAC_TcAgGA_A_T	AaTaTCgT_AtGTT_CT_CACTTA	GGAAAACCA	TAAGTGaAGtAAC_TcAgGA_A_T-GGAAAACCA-AaTaTCgT_AtGTT_CT_CACTTA	TAAGTGAAGTAACTCAGGAATGGAAAACCAAATATCGTATGTTCTCACTTA
6454	6510	26	10	TTcTAAGTGaAGtAAC_TcAgGA_AT	ATaTCgT_AtGTT_CT_CACTTAtAA	GGAAAACCAA	TTcTAAGTGaAGtAAC_TcAgGA_AT-GGAAAACCAA-ATaTCgT_AtGTT_CT_CACTTAtAA	TTCTAAGTGAAGTAACTCAGGAATGGAAAACCAAATATCGTATGTTCTCACTTATAA
6457	6507	23	10	TAAGTGaAGtAAC_TcAgGA_AT	ATaTCgT_AtGTT_CT_CACTTA	GGAAAACCAA	TAAGTGaAGtAAC_TcAgGA_AT-GGAAAACCAA-ATaTCgT_AtGTT_CT_CACTTA	TAAGTGAAGTAACTCAGGAATGGAAAACCAAATATCGTATGTTCTCACTTA
6484	6530	21	6	CCaaATAtCgTAtGtTCtCAC	GTGgGAgC_TAaGcTATgaGG	TTATAA	CCaaATAtCgTAtGtTCtCAC-TTATAA-GTGgGAgC_TAaGcTATgaGG	CCAAATATCGTATGTTCTCACTTATAAGTGGGAGCTAAGCTATGAGG
6484	6530	22	4	CCaaATAtCgTAtGtTCtCACT	AGTGgGAgC_TAaGcTATgaGG	TATA	CCaaATAtCgTAtGtTCtCACT-TATA-AGTGgGAgC_TAaGcTATgaGG	CCAAATATCGTATGTTCTCACTTATAAGTGGGAGCTAAGCTATGAGG
6484	6530	23	2	CCaaATAtCgTAtGtTCtCACTT	AAGTGgGAgC_TAaGcTATgaGG	AT	CCaaATAtCgTAtGtTCtCACTT-AT-AAGTGgGAgC_TAaGcTATgaGG	CCAAATATCGTATGTTCTCACTTATAAGTGGGAGCTAAGCTATGAGG
6484	6530	24	0	CCaaATAtCgTAtGtTCtCACTTA	TAAGTGgGAgC_TAaGcTATgaGG		CCaaATAtCgTAtGtTCtCACTTA-TAAGTGgGAgC_TAaGcTATgaGG	CCAAATATCGTATGTTCTCACTTATAAGTGGGAGCTAAGCTATGAGG
6526	6571	20	8	TGAGgaCgCAAAG_gCATaA	TaATGgaCTTTGgGgaCTCA	GAATGATA	TGAGgaCgCAAAG_gCATaA-GAATGATA-TaATGgaCTTTGgGgaCTCA	TGAGGACGCAAAGGCATAAGAATGATATAATGGACTTTGGGGACTC
6526	6572	20	9	TGAGgaCgCAAAG_gCATaA	TaATGgaCTTTGgGgaCTCA	GAATGATAT	TGAGgaCgCAAAG_gCATaA-GAATGATAT-TaATGgaCTTTGgGgaCTCA	TGAGGACGCAAAGGCATAAGAATGATATAATGGACTTTGGGGACTCA
6526	6572	22	4	TGAGgaCgCAAAG_gCATaAgA	TaTaATGgaCTTTGgGgaCTCA	ATGA	TGAGgaCgCAAAG_gCATaAgA-ATGA-TaTaATGgaCTTTGgGgaCTCA	TGAGGACGCAAAGGCATAAGAATGATATAATGGACTTTGGGGACTCA
>L1PB3
40	92	22	10	CTTGG_AAAgAcaaaAtAGTGT	ACACTgTgaacTtTTTtCCAAG	GTAGAGATTC	CTTGG_AAAgAcaaaAtAGTGT-GTAGAGATTC-ACACTgTgaacTtTTTtCCAAG	CTTGGAAAGACAAAATAGTGTGTAGAGATTCACACTGTGAACTTTTTTCCAAG
40	92	23	8	CTTGG_AAAgAcaaaAtAGTGTG	CACACTgTgaacTtTTTtCCAAG	TAGAGATT	CTTGG_AAAgAcaaaAtAGTGTG-TAGAGATT-CACACTgTgaacTtTTTtCCAAG	CTTGGAAAGACAAAATAGTGTGTAGAGATTCACACTGTGAACTTTTTTCCAAG
40	92	23	10	CTTGGAAAgAcAAaaT_AgtGTG	CACtgTgAacTT_T_TTTCCAAG	TAGAGATTCA	CTTGGAAAgAcAAaaT_AgtGTG-TAGAGATTCA-CACtgTgAacTT_T_TTTCCAAG	CTTGGAAAGACAAAATAGTGTGTAGAGATTCACACTGTGAACTTTTTTCCAAG
40	92	24	8	CTTGGAAAgAcAAaaT_AgtGTGT	ACACtgTgAacTT_T_TTTCCAAG	AGAGATTC	CTTGGAAAgAcAAaaT_AgtGTGT-AGAGATTC-ACACtgTgAacTT_T_TTTCCAAG	CTTGGAAAGACAAAATAGTGTGTAGAGATTCACACTGTGAACTTTTTTCCAAG
259	307	22	8	CA_aTCCAgGcCACgGGGgAaG	CcTaCCCaGTG_C_TGGAacTG	GCCTTAAC	CA_aTCCAgGcCACgGGGgAaG-GCCTTAAC-CcTaCCCaGTG_C_TGGAacTG	CAATCCAGGCCACGGGGGAAGGCCTTAACCCTACCCAGTGCTGGAACTG
259	307	23	6	CA_aTCCAgGcCACgGGGgAaGG	CCcTaCCCaGTG_C_TGGAacTG	CCTTAA	CA_aTCCAgGcCACgGGGgAaGG-CCTTAA-CCcTaCCCaGTG_C_TGGAacTG	CAATCCAGGCCACGGGGGAAGGCCTTAACCCTACCCAGTGCTGGAACTG
259	307	23	7	CA_aTCCAgGcCACggGGGaAGG	CCTaCCCa_GTG_C_TGGAacTG	CCTTAAC	CA_aTCCAgGcCACggGGGaAGG-CCTTAAC-CCTaCCCa_GTG_C_TGGAacTG	CAATCCAGGCCACGGGGGAAGGCCTTAACCCTACCCAGTGCTGGAACTG
424	467	22	4	ACCTcGTaGAagtCTGCC__AG	CTcaGGCAGtggTC_AC_AGGT	CTAA	ACCTcGTaGAagtCTGCC__AG-CTAA-CTcaGGCAGtggTC_AC_AGGT	ACCTCGTAGAAGTCTGCCAGCTAACTCAGGCAGTGGTCACAGGT
472	520	22	8	AGaagC_TCCCaACT_GAaATT	AATcTCgAGTgGGGAcGaa_CT	CATGATAT	AGaagC_TCCCaACT_GAaATT-CATGATAT-AATcTCgAGTgGGGAcGaa_CT	AGAAGCTCCCAACTGAAATTCATGATATAATCTCGAGTGGGGACGAACT
476	514	21	1	GcTCCCaACT_GAaATT_cAT	ATatAATcTCgAGTgGGGA_C	G	GcTCCCaACT_GAaATT_cAT-G-ATatAATcTCgAGTgGGGA_C	GCTCCCAACTGAAATTCATGATATAATCTCGAGTGGGGA
476	515	20	4	GcTCCCaACT_GAaATTcAT	AT_AATcTCgAGTgGGGA_C	TGAT	GcTCCCaACT_GAaATTcAT-TGAT-AT_AATcTCgAGTgGGGA_C	GCTCCCAACTGAAATTCATGATATAATCTCGAGTGGGGAC
476	516	21	3	gC_TCCCaACT_GAaATTcAT	AT_AATcTCgAGTgGGGAcGa	GAT	gC_TCCCaACT_GAaATTcAT-GAT-AT_AATcTCgAGTgGGGAcGa	GCTCCCAACTGAAATTCATGATATAATCTCGAGTGGGGACG
476	515	21	2	GcTCCCaACT_GAaATTcAT_	tAT_AATcTCgAGTgGGGA_C	GA	GcTCCCaACT_GAaATTcAT_-GA-tAT_AATcTCgAGTgGGGA_C	GCTCCCAACTGAAATTCATGATATAATCTCGAGTGGGGAC
477	515	20	3	C_TCCCaACT_GAaATTcAT	AT_AATcTCgAGTgGGGAcG	GAT	C_TCCCaACT_GAaATTcAT-GAT-AT_AATcTCgAGTgGGGAcG	CTCCCAACTGAAATTCATGATATAATCTCGAGTGGGGAC
477	516	20	4	C_TCCCaACT_GAaATTcAT	AT_AATcTCgAGTgGGGAcG	GATA	C_TCCCaACT_GAaATTcAT-GATA-AT_AATcTCgAGTgGGGAcG	CTCCCAACTGAAATTCATGATATAATCTCGAGTGGGGACG
477	516	22	0	C_TCCCaACT_GAaATTcATgA	T_AT_AATcTCgAGTgGGGAcG		C_TCCCaACT_GAaATTcATgA-T_AT_AATcTCgAGTgGGGAcG	CTCCCAACTGAAATTCATGATATAATCTCGAGTGGGGACG
585	632	20	10	CCccaGCTTTgCAGG_CAgA	TgTGgCCTG_AAAGCcatGG	CTGGGAGGGG	CCccaGCTTTgCAGG_CAgA-CTGGGAGGGG-TgTGgCCTG_AAAGCcatGG	CCCCAGCTTTGCAGGCAGACTGGGAGGGGTGTGGCCTGAAAGCCATGG
585	632	22	7	CCccaGCTTTgCAGG_CAgA_C	GgTgTGgCCTG_AAAGCcatGG	TGGGAGG	CCccaGCTTTgCAGG_CAgA_C-TGGGAGG-GgTgTGgCCTG_AAAGCcatGG	CCCCAGCTTTGCAGGCAGACTGGGAGGGGTGTGGCCTGAAAGCCATGG
585	632	21	8	CCccaGCTTTgCAGG_CAgAC	GTgTGgCCTG_AAAGCcatGG	TGGGAGGG	CCccaGCTTTgCAGG_CAgAC-TGGGAGGG-GTgTGgCCTG_AAAGCcatGG	CCCCAGCTTTGCAGGCAGACTGGGAGGGGTGTGGCCTGAAAGCCATGG
584	636	24	10	GC_cCCA__GCTTTgCAGGCagAC	GTg_GCCTG_AAAGCcaTGGttGC	TGGGAGGGGT	GC_cCCA__GCTTTgCAGGCagAC-TGGGAGGGGT-GTg_GCCTG_AAAGCcaTGGttGC	GCCCCAGCTTTGCAGGCAGACTGGGAGGGGTGTGGCCTGAAAGCCATGGTTGC
585	632	21	8	CCccaGCTTTgCAGG_CAgAC	GTgTGgCCTG_AAAGCcatGG	TGGGAGGG	CCccaGCTTTgCAGG_CAgAC-TGGGAGGG-GTgTGgCCTG_AAAGCcatGG	CCCCAGCTTTGCAGGCAGACTGGGAGGGGTGTGGCCTGAAAGCCATGG
587	631	21	9	CCA__GCTTTgCAGG_CAgAC	GTgTGgCCTG_AAAGCcaTGG	TGGGAGGGG	CCA__GCTTTgCAGG_CAgAC-TGGGAGGGG-GTgTGgCCTG_AAAGCcaTGG	CCAGCTTTGCAGGCAGACTGGGAGGGGTGTGGCCTGAAAGCCATG
587	632	20	10	CCA__GCTTTgCAGGCagAC	GTg_GCCTG_AAAGCcaTGG	TGGGAGGGGT	CCA__GCTTTgCAGGCagAC-TGGGAGGGGT-GTg_GCCTG_AAAGCcaTGG	CCAGCTTTGCAGGCAGACTGGGAGGGGTGTGGCCTGAAAGCCATGG
587	632	22	6	CCA__GCTTTgCAGG_CAgACt	gGTgTGgCCTG_AAAGCcaTGG	GGGAGG	CCA__GCTTTgCAGG_CAgACt-GGGAGG-gGTgTGgCCTG_AAAGCcaTGG	CCAGCTTTGCAGGCAGACTGGGAGGGGTGTGGCCTGAAAGCCATGG
587	632	22	7	CCA__GCTTTgCAGG_CAgACt	_GTgTGgCCTG_AAAGCcaTGG	GGGAGGG	CCA__GCTTTgCAGG_CAgACt-GGGAGGG-_GTgTGgCCTG_AAAGCcaTGG	CCAGCTTTGCAGGCAGACTGGGAGGGGTGTGGCCTGAAAGCCATGG
587	632	22	8	CCA__GCTTTgCAGG_CAgACt	_GTgTGgCCTG_AAAGCcaTGG	GGGAGGGG	CCA__GCTTTgCAGG_CAgACt-GGGAGGGG-_GTgTGgCCTG_AAAGCcaTGG	CCAGCTTTGCAGGCAGACTGGGAGGGGTGTGGCCTGAAAGCCATGG
677	725	24	7	GTT___CTgAGC_GCAGaCTAcCT	AGcTAG_CTGCtGCT_AGtggAAC	GGAACTT	GTT___CTgAGC_GCAGaCTAcCT-GGAACTT-AGcTAG_CTGCtGCT_AGtggAAC	GTTCTGAGCGCAGACTACCTGGAACTTAGCTAGCTGCTGCTAGTGGAAC
680	719	21	2	CTgAGC_GCAGaCTAcCT_gG	CttAGcTAG_CTGCtGCT_AG	AA	CTgAGC_GCAGaCTAcCT_gG-AA-CttAGcTAG_CTGCtGCT_AG	CTGAGCGCAGACTACCTGGAACTTAGCTAGCTGCTGCTAG
1031	1077	22	6	CaTTGCCTgA_G_aAaCCAGaG	CcCTGGgTaaCaTaAGGCAA_G	TACCTC	CaTTGCCTgA_G_aAaCCAGaG-TACCTC-CcCTGGgTaaCaTaAGGCAA_G	CATTGCCTGAGAAACCAGAGTACCTCCCCTGGGTAACATAAGGCAAG
1031	1077	22	7	CaTTGCCTgA_G_aAaCCAGaG	C_CTGGgTaaCaTaAGGCAA_G	TACCTCC	CaTTGCCTgA_G_aAaCCAGaG-TACCTCC-C_CTGGgTaaCaTaAGGCAA_G	CATTGCCTGAGAAACCAGAGTACCTCCCCTGGGTAACATAAGGCAAG
1033	1076	22	2	TTGCCTgA_G_aAaCCAGaGtA	TcCcCTGGgTaaCaTaAGGCAA	CC	TTGCCTgA_G_aAaCCAGaGtA-CC-TcCcCTGGgTaaCaTaAGGCAA	TTGCCTGAGAAACCAGAGTACCTCCCCTGGGTAACATAAGGCAA
1095	1138	21	4	CtAcCaCAGctGGT_GCtCTT	AAGtGCcACCtcCTG_GcTgG	TTGC	CtAcCaCAGctGGT_GCtCTT-TTGC-AAGtGCcACCtcCTG_GcTgG	CTACCACAGCTGGTGCTCTTTTGCAAGTGCCACCTCCTGGCTGG
1192	1238	22	6	CAGG_AA_GGaGAaAaCtTGtG	CtCA_GcTaTCaCCaTTgCCTG	CATGAC	CAGG_AA_GGaGAaAaCtTGtG-CATGAC-CtCA_GcTaTCaCCaTTgCCTG	CAGGAAGGAGAAAACTTGTGCATGACCTCAGCTATCACCATTGCCTG
1270	1317	22	7	CTgTC_CAtgTGaCCAGTT_cA	TacAACTGG_CAttTGaGAaAG	TTACTAC	CTgTC_CAtgTGaCCAGTT_cA-TTACTAC-TacAACTGG_CAttTGaGAaAG	CTGTCCATGTGACCAGTTCATTACTACTACAACTGGCATTTGAGAAAG
1270	1317	20	10	CTgTC_CAtgTGaCCAGTTc	cAACTGG_CAttTGaGAaAG	ATTACTACTA	CTgTC_CAtgTGaCCAGTTc-ATTACTACTA-cAACTGG_CAttTGaGAaAG	CTGTCCATGTGACCAGTTCATTACTACTACAACTGGCATTTGAGAAAG
1270	1317	22	7	CTgTC_CAtgTGaCCAGTTcaT	Ac_AACTGG_CAttTGaGAaAG	TACTACT	CTgTC_CAtgTGaCCAGTTcaT-TACTACT-Ac_AACTGG_CAttTGaGAaAG	CTGTCCATGTGACCAGTTCATTACTACTACAACTGGCATTTGAGAAAG
1273	1314	22	1	TC_CAtgTGaCCAGTT_cAtTA	TAcTacAACTGG_CAttTGaGA	C	TC_CAtgTGaCCAGTT_cAtTA-C-TAcTacAACTGG_CAttTGaGA	TCCATGTGACCAGTTCATTACTACTACAACTGGCATTTGAGA
1392	1442	22	10	CtgGTGcTgGT_ACCTGcTgCT	AGgA_CAGGTcAC_AtCACtgG	GGGAGACTTG	CtgGTGcTgGT_ACCTGcTgCT-GGGAGACTTG-AGgA_CAGGTcAC_AtCACtgG	CTGGTGCTGGTACCTGCTGCTGGGAGACTTGAGGACAGGTCACATCACTGG
1475	1524	22	9	GAgTG_TgGCaGCcCCaCT_GG	CCcAGaGGaGCaGC_AgCAtTC	GTGGCTAGA	GAgTG_TgGCaGCcCCaCT_GG-GTGGCTAGA-CCcAGaGGaGCaGC_AgCAtTC	GAGTGTGGCAGCCCCACTGGGTGGCTAGACCCAGAGGAGCAGCAGCATTC
1472	1528	25	10	CTG_GAgTG_TgGCaGCcCCaCTGG	CCAGaGGaGCaGC_AgCAtTCaCAG	GTGGCTAGAC	CTG_GAgTG_TgGCaGCcCCaCTGG-GTGGCTAGAC-CCAGaGGaGCaGC_AgCAtTCaCAG	CTGGAGTGTGGCAGCCCCACTGGGTGGCTAGACCCAGAGGAGCAGCAGCATTCACAG
1475	1524	22	9	GAgTG_TgGCaGCcCCaCTGGG	CCCAGaGGaGCaGC_AgCAtTC	GTGGCTAGA	GAgTG_TgGCaGCcCCaCTGGG-GTGGCTAGA-CCCAGaGGaGCaGC_AgCAtTC	GAGTGTGGCAGCCCCACTGGGTGGCTAGACCCAGAGGAGCAGCAGCATTC
1472	1528	26	8	CTG_GAgTG_TgGCaGCcCCaCTGGG	CCCAGaGGaGCaGC_AgCAtTCaCAG	TGGCTAGA	CTG_GAgTG_TgGCaGCcCCaCTGGG-TGGCTAGA-CCCAGaGGaGCaGC_AgCAtTCaCAG	CTGGAGTGTGGCAGCCCCACTGGGTGGCTAGACCCAGAGGAGCAGCAGCATTCACAG
1475	1524	22	9	GAgTG_TgGCaGCcCCaCTgGG	CC_AGaGGaGCaGC_AgCAtTC	TGGCTAGAC	GAgTG_TgGCaGCcCCaCTgGG-TGGCTAGAC-CC_AGaGGaGCaGC_AgCAtTC	GAGTGTGGCAGCCCCACTGGGTGGCTAGACCCAGAGGAGCAGCAGCATTC
1475	1524	23	7	GAgTG_TgGCaGCcCCaCTGGGT	ACCCAGaGGaGCaGC_AgCAtTC	TGGCTAG	GAgTG_TgGCaGCcCCaCTGGGT-TGGCTAG-ACCCAGaGGaGCaGC_AgCAtTC	GAGTGTGGCAGCCCCACTGGGTGGCTAGACCCAGAGGAGCAGCAGCATTC
1472	1528	27	6	CTG_GAgTG_TgGCaGCcCCaCTGGGT	ACCCAGaGGaGCaGC_AgCAtTCaCAG	GGCTAG	CTG_GAgTG_TgGCaGCcCCaCTGGGT-GGCTAG-ACCCAGaGGaGCaGC_AgCAtTCaCAG	CTGGAGTGTGGCAGCCCCACTGGGTGGCTAGACCCAGAGGAGCAGCAGCATTCACAG
1475	1524	22	9	GAgTG_TgGCaGCcCCaCTGGG	CCCAGaGGaGCaGC_AgCAtTC	TGGCTAGAC	GAgTG_TgGCaGCcCCaCTGGG-TGGCTAGAC-CCCAGaGGaGCaGC_AgCAtTC	GAGTGTGGCAGCCCCACTGGGTGGCTAGACCCAGAGGAGCAGCAGCATTC
1478	1521	21	5	TG_TgGCaGCcCCaCTGGGT_	gACCCAGaGGaGCaGC_AgCA	GGCTA	TG_TgGCaGCcCCaCTGGGT_-GGCTA-gACCCAGaGGaGCaGC_AgCA	TGTGGCAGCCCCACTGGGTGGCTAGACCCAGAGGAGCAGCAGCA
1475	1524	23	6	GAgTG_TgGCaGCcCCaCTGGGT	ACCCAGaGGaGCaGC_AgCAtTC	GGCTAG	GAgTG_TgGCaGCcCCaCTGGGT-GGCTAG-ACCCAGaGGaGCaGC_AgCAtTC	GAGTGTGGCAGCCCCACTGGGTGGCTAGACCCAGAGGAGCAGCAGCATTC
1475	1524	23	7	GAgTG_TgGCaGCcCCaCTGGGT	ACCCAGaGGaGCaGC_AgCAtTC	GGCTAGA	GAgTG_TgGCaGCcCCaCTGGGT-GGCTAGA-ACCCAGaGGaGCaGC_AgCAtTC	GAGTGTGGCAGCCCCACTGGGTGGCTAGACCCAGAGGAGCAGCAGCATTC
1478	1521	21	4	TG_TgGCaGCcCCaCTGGGTg	gACCCAGaGGaGCaGC_AgCA	GCTA	TG_TgGCaGCcCCaCTGGGTg-GCTA-gACCCAGaGGaGCaGC_AgCA	TGTGGCAGCCCCACTGGGTGGCTAGACCCAGAGGAGCAGCAGCA
1478	1521	21	5	TG_TgGCaGCcCCaCTGGGTg	_ACCCAGaGGaGCaGC_AgCA	GCTAG	TG_TgGCaGCcCCaCTGGGTg-GCTAG-_ACCCAGaGGaGCaGC_AgCA	TGTGGCAGCCCCACTGGGTGGCTAGACCCAGAGGAGCAGCAGCA
1480	1521	22	2	TG__GCaGCcCCaCTGGGTggC	G__ACCCAGaGGaGCaGCagCA	TA	TG__GCaGCcCCaCTGGGTggC-TA-G__ACCCAGaGGaGCaGCagCA	TGGCAGCCCCACTGGGTGGCTAGACCCAGAGGAGCAGCAGCA
1480	1521	23	0	TG__GCaGCcCCaCTGGGTggCT	AG__ACCCAGaGGaGCaGCagCA		TG__GCaGCcCCaCTGGGTggCT-AG__ACCCAGaGGaGCaGCagCA	TGGCAGCCCCACTGGGTGGCTAGACCCAGAGGAGCAGCAGCA
1501	1548	23	7	AGaCCCaGAgGAG_CAG_C_AgC	G_TaGtCTGgCTC_TCaGGGaCT	ATTCACA	AGaCCCaGAgGAG_CAG_C_AgC-ATTCACA-G_TaGtCTGgCTC_TCaGGGaCT	AGACCCAGAGGAGCAGCAGCATTCACAGTAGTCTGGCTCTCAGGGACT
1501	1548	23	7	AGaCCCaGAgGAG_CAGcAgC_A	TaG_T_CTGgCTC_TCaGGGaCT	TTCACAG	AGaCCCaGAgGAG_CAGcAgC_A-TTCACAG-TaG_T_CTGgCTC_TCaGGGaCT	AGACCCAGAGGAGCAGCAGCATTCACAGTAGTCTGGCTCTCAGGGACT
1509	1557	21	8	AGGAGcAGcAG_CatTcAcAG	CTcTcAggGaCTcCTaCTCCT	TAGTCTGG	AGGAGcAGcAG_CatTcAcAG-TAGTCTGG-CTcTcAggGaCTcCTaCTCCT	AGGAGCAGCAGCATTCACAGTAGTCTGGCTCTCAGGGACTCCTACTCCT
1636	1678	21	3	AtCT_TtCCaCTGgTgGgAAG	CTTtC_AgCAGaGGcAcAGgT	TTT	AtCT_TtCCaCTGgTgGgAAG-TTT-CTTtC_AgCAGaGGcAcAGgT	ATCTTTCCACTGGTGGGAAGTTTCTTTCAGCAGAGGCACAGGT
1787	1832	22	6	CCAcTGCaGA_CaCagC_TGGG	CCCAtGg_GaGcTCgGCA_TGG	GCTTCT	CCAcTGCaGA_CaCagC_TGGG-GCTTCT-CCCAtGg_GaGcTCgGCA_TGG	CCACTGCAGACACAGCTGGGGCTTCTCCCATGGGAGCTCGGCATGG
1857	1906	23	7	GAACaCTtcAGGGtgACTgCaTC	GAgG_AGTg_CCCTccAG_GTTC	CCCACAG	GAACaCTtcAGGGtgACTgCaTC-CCCACAG-GAgG_AGTg_CCCTccAG_GTTC	GAACACTTCAGGGTGACTGCATCCCCACAGGAGGAGTGCCCTCCAGGTTC
1857	1906	24	5	GAACaCTtcAGGGtgACTgCaTCC	GGAgG_AGTg_CCCTccAG_GTTC	CCACA	GAACaCTtcAGGGtgACTgCaTCC-CCACA-GGAgG_AGTg_CCCTccAG_GTTC	GAACACTTCAGGGTGACTGCATCCCCACAGGAGGAGTGCCCTCCAGGTTC
1989	2036	22	8	ATCtgA_aTagCCAGA_ACACT	AGTGTgTCTGGg_AggTg_GAT	GGGTCAGG	ATCtgA_aTagCCAGA_ACACT-GGGTCAGG-AGTGTgTCTGGg_AggTg_GAT	ATCTGAATAGCCAGAACACTGGGTCAGGAGTGTGTCTGGGAGGTGGAT
2242	2282	20	1	AacTATTcaaCCCAGTAaaT	AaaTACTGGGgaaAATAaaT	A	AacTATTcaaCCCAGTAaaT-A-AaaTACTGGGgaaAATAaaT	AACTATTCAACCCAGTAAATAAAATACTGGGGAAAATAAAT
2347	2396	21	9	TcaTAGgAGaCAgTGaaCTTG	CAAGcaCAtTG_CTaCTAcaA	CTCACACAC	TcaTAGgAGaCAgTGaaCTTG-CTCACACAC-CAAGcaCAtTG_CTaCTAcaA	TCATAGGAGACAGTGAACTTGCTCACACACCAAGCACATTGCTACTACAA
2350	2393	20	6	TAGgAGaCAgTGaaCTTGcT	AcCAAGcaCAtTG_CTaCTA	TCACAC	TAGgAGaCAgTGaaCTTGcT-TCACAC-AcCAAGcaCAtTG_CTaCTA	TAGGAGACAGTGAACTTGCTCACACACCAAGCACATTGCTACTA
2351	2393	20	5	TAGgAGaCAgTGaaCTTGcT	AcCAAGcaCAtTG_CTaCTA	CACAC	TAGgAGaCAgTGaaCTTGcT-CACAC-AcCAAGcaCAtTG_CTaCTA	AGGAGACAGTGAACTTGCTCACACACCAAGCACATTGCTACTA
2867	2915	21	9	CAaTcaG_AAcTTCTggAAAT	ATTTagAGAA_TTaCaaAaTG	GAAAGACAC	CAaTcaG_AAcTTCTggAAAT-GAAAGACAC-ATTTagAGAA_TTaCaaAaTG	CAATCAGAACTTCTGGAAATGAAAGACACATTTAGAGAATTACAAAATG
2867	2915	22	7	CAaTcaG_AAcTTCTggAAATG	CATTTagAGAA_TTaCaaAaTG	AAAGACA	CAaTcaG_AAcTTCTggAAATG-AAAGACA-CATTTagAGAA_TTaCaaAaTG	CAATCAGAACTTCTGGAAATGAAAGACACATTTAGAGAATTACAAAATG
3169	3210	23	0	TG_GcCTTgCTaGagATTTaGAT	ATCcAAATa_CaAG_AAG_CtCA		TG_GcCTTgCTaGagATTTaGAT-ATCcAAATa_CaAG_AAG_CtCA	TGGCCTTGCTAGAGATTTAGATATCCAAATACAAGAAGCTCA
3704	3745	21	4	AGtaCC__TcACATcTCAATA	TATTGA_ATGTaAatGGc_CT	TTAA	AGtaCC__TcACATcTCAATA-TTAA-TATTGA_ATGTaAatGGc_CT	AGTACCTCACATCTCAATATTAATATTGAATGTAAATGGCCT
3704	3745	23	1	AGtaCC__TcACATcTCAATA_T	AaTATTGA_ATGTaAatGGc_CT	T	AGtaCC__TcACATcTCAATA_T-T-AaTATTGA_ATGTaAatGGc_CT	AGTACCTCACATCTCAATATTAATATTGAATGTAAATGGCCT
3704	3745	22	2	AGtaCC__TcACATcTCAATAT	ATATTGA_ATGTaAatGGc_CT	TA	AGtaCC__TcACATcTCAATAT-TA-ATATTGA_ATGTaAatGGc_CT	AGTACCTCACATCTCAATATTAATATTGAATGTAAATGGCCT
3704	3745	23	0	AGtaCC__TcACATcTCAATATT	AATATTGA_ATGTaAatGGc_CT		AGtaCC__TcACATcTCAATATT-AATATTGA_ATGTaAatGGc_CT	AGTACCTCACATCTCAATATTAATATTGAATGTAAATGGCCT
3704	3745	23	1	AGtaCC__TcACATcTCAATAtT	A_TATTGA_ATGTaAatGGc_CT	A	AGtaCC__TcACATcTCAATAtT-A-A_TATTGA_ATGTaAatGGc_CT	AGTACCTCACATCTCAATATTAATATTGAATGTAAATGGCCT
4256	4299	21	4	TGcAGAAT_aTaCAtTcTtCT	AGcAcA_TGgAacATTCTcCA	CATC	TGcAGAAT_aTaCAtTcTtCT-CATC-AGcAcA_TGgAacATTCTcCA	TGCAGAATATACATTCTTCTCATCAGCACATGGAACATTCTCCA
4357	4404	21	8	TcATaTCaAG_TaTcTTCtCA	TG_GAAtAaAaCTaGAaATcA	GACCACAG	TcATaTCaAG_TaTcTTCtCA-GACCACAG-TG_GAAtAaAaCTaGAaATcA	TCATATCAAGTATCTTCTCAGACCACAGTGGAATAAAACTAGAAATCA
5139	5178	22	0	AcA__TTCaaAGaAGaATTGGT	ACCAATcCTaCT__GAAacTaT		AcA__TTCaaAGaAGaATTGGT-ACCAATcCTaCT__GAAacTaT	ACATTCAAAGAAGAATTGGTACCAATCCTACTGAAACTAT
5770	5815	21	8	AGGaAgT_CAAaC_TATCAcT	A_TGATAtGaTTGtA_TaCCT	GTTTGCTG	AGGaAgT_CAAaC_TATCAcT-GTTTGCTG-A_TGATAtGaTTGtA_TaCCT	AGGAAGTCAAACTATCACTGTTTGCTGATGATATGATTGTATACCT
5770	5815	23	4	AGGaAgT_CAAaC_TATCA_CtG	CtGaTGATAtGaTTGtA_TaCCT	TTTG	AGGaAgT_CAAaC_TATCA_CtG-TTTG-CtGaTGATAtGaTTGtA_TaCCT	AGGAAGTCAAACTATCACTGTTTGCTGATGATATGATTGTATACCT
5770	5815	21	8	AGGaAgT_CAAaC_TATCAcT	A_TGATAtGaTTGtA_TaCCT	GTTTGCTG	AGGaAgT_CAAaC_TATCAcT-GTTTGCTG-A_TGATAtGaTTGtA_TaCCT	AGGAAGTCAAACTATCACTGTTTGCTGATGATATGATTGTATACCT
5850	5905	25	9	GATTTG_aTA_AaTGaATTcaGTAA	TTACaaAAT_CAaTgTAcaCAAATC	AGTCTCAGG	GATTTG_aTA_AaTGaATTcaGTAA-AGTCTCAGG-TTACaaAAT_CAaTgTAcaCAAATC	GATTTGATAAATGAATTCAGTAAAGTCTCAGGTTACAAAATCAATGTACACAAATC
6522	6563	22	2	TGTAgAAGaaTGA_A_AcTgGA	TCtA_TcTcTCAc_CTTaTACA	TC	TGTAgAAGaaTGA_A_AcTgGA-TC-TCtA_TcTcTCAc_CTTaTACA	TGTAGAAGAATGAAACTGGATCTCTATCTCTCACCTTATACA
6810	6857	20	8	TTTGcAaAcTaTGcATcTgA	TaAtATcCAgAaTcTaCAAA	CAAAGGAC	TTTGcAaAcTaTGcATcTgA-CAAAGGAC-TaAtATcCAgAaTcTaCAAA	TTTGCAAACTATGCATCTGACAAAGGACTAATATCCAGAATCTACAAA
7157	7204	21	10	AaCaGtATGG_AGAT_TtCTT	AAGtAgATCTaCCATtC_GaT	AAAGAACTAA	AaCaGtATGG_AGAT_TtCTT-AAAGAACTAA-AAGtAgATCTaCCATtC_GaT	AACAGTATGGAGATTTCTTAAAGAACTAAAAGTAGATCTACCATTCGA
7159	7203	22	4	CaGtATGG_AGAT_TtCTTaaA	TaaAAGtAgATCTaCCATtC_G	GAAC	CaGtATGG_AGAT_TtCTTaaA-GAAC-TaaAAGtAgATCTaCCATtC_G	CAGTATGGAGATTTCTTAAAGAACTAAAAGTAGATCTACCATTCG
7159	7203	23	2	CaGtATGG_AGAT_TtCTTaaAG	CTaaAAGtAgATCTaCCATtC_G	AA	CaGtATGG_AGAT_TtCTTaaAG-AA-CTaaAAGtAgATCTaCCATtC_G	CAGTATGGAGATTTCTTAAAGAACTAAAAGTAGATCTACCATTCG
7161	7202	21	2	GtATGG_AGAT_TtCTTaaAG	CTaaAAGtAgATCTaCCATtC	AA	GtATGG_AGAT_TtCTTaaAG-AA-CTaaAAGtAgATCTaCCATtC	GTATGGAGATTTCTTAAAGAACTAAAAGTAGATCTACCATTC
7161	7202	21	3	GtATGG_AGAT_TtCTTaaAG	CTaaAAGtAgATCTaCCATtC	AAC	GtATGG_AGAT_TtCTTaaAG-AAC-CTaaAAGtAgATCTaCCATtC	GTATGGAGATTTCTTAAAGAACTAAAAGTAGATCTACCATTC
7456	7506	24	9	TAAGTGaAGtAAC_TcA_GG_AaT	AaTaCCaT_AtGTT_CT_CACTTA	GGAAAACCA	TAAGTGaAGtAAC_TcA_GG_AaT-GGAAAACCA-AaTaCCaT_AtGTT_CT_CACTTA	TAAGTGAAGTAACTCAGGAATGGAAAACCAAATACCATATGTTCTCACTTA
7453	7509	26	10	TTcTAAGTGaAGtAAC_TcA_GGaAT	ATaCCaT_AtGTT_CT_CACTTAtAA	GGAAAACCAA	TTcTAAGTGaAGtAAC_TcA_GGaAT-GGAAAACCAA-ATaCCaT_AtGTT_CT_CACTTAtAA	TTCTAAGTGAAGTAACTCAGGAATGGAAAACCAAATACCATATGTTCTCACTTATAA
7456	7506	23	10	TAAGTGaAGtAAC_TcA_GGaAT	ATaCCaT_AtGTT_CT_CACTTA	GGAAAACCAA	TAAGTGaAGtAAC_TcA_GGaAT-GGAAAACCAA-ATaCCaT_AtGTT_CT_CACTTA	TAAGTGAAGTAACTCAGGAATGGAAAACCAAATACCATATGTTCTCACTTA
7482	7529	22	6	ACCaaATAcCaTAtGtTCtCAC	GTGgGAgC_TAaGcTATg_GGT	TTATAA	ACCaaATAcCaTAtGtTCtCAC-TTATAA-GTGgGAgC_TAaGcTATg_GGT	ACCAAATACCATATGTTCTCACTTATAAGTGGGAGCTAAGCTATGGGT
7482	7529	23	4	ACCaaATAcCaTAtGtTCtCACT	AGTGgGAgC_TAaGcTATg_GGT	TATA	ACCaaATAcCaTAtGtTCtCACT-TATA-AGTGgGAgC_TAaGcTATg_GGT	ACCAAATACCATATGTTCTCACTTATAAGTGGGAGCTAAGCTATGGGT
7482	7529	24	2	ACCaaATAcCaTAtGtTCtCACTT	AAGTGgGAgC_TAaGcTATg_GGT	AT	ACCaaATAcCaTAtGtTCtCACTT-AT-AAGTGgGAgC_TAaGcTATg_GGT	ACCAAATACCATATGTTCTCACTTATAAGTGGGAGCTAAGCTATGGGT
7482	7529	25	0	ACCaaATAcCaTAtGtTCtCACTTA	TAAGTGgGAgC_TAaGcTATg_GGT		ACCaaATAcCaTAtGtTCtCACTTA-TAAGTGgGAgC_TAaGcTATg_GGT	ACCAAATACCATATGTTCTCACTTATAAGTGGGAGCTAAGCTATGGGT
>L1MA1
98	154	24	10	TcATAaGAAccaAAAAtCAGGTgA	T_ACCTGgTTTTaacTTCaTATcA	GCACTCATAG	TcATAaGAAccaAAAAtCAGGTgA-GCACTCATAG-T_ACCTGgTTTTaacTTCaTATcA	TCATAAGAACCAAAAATCAGGTGAGCACTCATAGTACCTGGTTTTAACTTCATATCA
100	152	22	10	ATAaGAAccaAAAAtCAGGTgA	T_ACCTGgTTTTaacTTCaTAT	GCACTCATAG	ATAaGAAccaAAAAtCAGGTgA-GCACTCATAG-T_ACCTGgTTTTaacTTCaTAT	ATAAGAACCAAAAATCAGGTGAGCACTCATAGTACCTGGTTTTAACTTCATAT
100	152	24	7	ATAaGAAccaAAAAtCAGGTgAgC	G_T_ACCTGgTTTTaacTTCaTAT	ACTCATA	ATAaGAAccaAAAAtCAGGTgAgC-ACTCATA-G_T_ACCTGgTTTTaacTTCaTAT	ATAAGAACCAAAAATCAGGTGAGCACTCATAGTACCTGGTTTTAACTTCATAT
104	148	22	4	GAAccaAAAAtCAGGTgAgC_A	TaG_T_ACCTGgTTTTaacTTC	CTCA	GAAccaAAAAtCAGGTgAgC_A-CTCA-TaG_T_ACCTGgTTTTaacTTC	GAACCAAAAATCAGGTGAGCACTCATAGTACCTGGTTTTAACTTC
138	185	22	7	GTTTTaaCT_TCaT_aTCAcTG	CAcTGAagA_GAtAGaaAAAAC	AAAGAGG	GTTTTaaCT_TCaT_aTCAcTG-AAAGAGG-CAcTGAagA_GAtAGaaAAAAC	GTTTTAACTTCATATCACTGAAAGAGGCACTGAAGAGATAGAAAAAAC
218	265	22	10	CCCCtAGCA_gCAGcAGcATG_	gCAT_CT_CTGggTGCT_GGGG	GGTGCAGAGA	CCCCtAGCA_gCAGcAGcATG_-GGTGCAGAGA-gCAT_CT_CTGggTGCT_GGGG	CCCCTAGCAGCAGCAGCATGGTGCAGAGAGCATCTCTGGGTGCTGGGG
211	273	28	10	TCcCCCaCCCCtAGCA_gCAGcAGcATG	CAT_CT_CTGggTGCTgGGGGaGGGaGA	GTGCAGAGAG	TCcCCCaCCCCtAGCA_gCAGcAGcATG-GTGCAGAGAG-CAT_CT_CTGggTGCTgGGGGaGGGaGA	TCCCCCACCCCTAGCAGCAGCAGCATGGTGCAGAGAGCATCTCTGGGTGCTGGGGGAGGGAGA
218	266	22	9	CCCCtAGCA_gCAGcAGcATG_	gCAT_CT_CTGggTGCTgGGGG	GTGCAGAGA	CCCCtAGCA_gCAGcAGcATG_-GTGCAGAGA-gCAT_CT_CTGggTGCTgGGGG	CCCCTAGCAGCAGCAGCATGGTGCAGAGAGCATCTCTGGGTGCTGGGGG
214	270	25	10	CCCaCCCCtAGCA_gCAGcAGcATG	CAT_CT_CTGggTGCTgGGGGaGGG	GTGCAGAGAG	CCCaCCCCtAGCA_gCAGcAGcATG-GTGCAGAGAG-CAT_CT_CTGggTGCTgGGGGaGGG	CCCACCCCTAGCAGCAGCAGCATGGTGCAGAGAGCATCTCTGGGTGCTGGGGGAGGG
214	270	26	9	CCCaCCCCtAGCA_gCAGcAGcATgG	C_AT_CT_CTGggTGCTgGGGGaGGG	TGCAGAGAG	CCCaCCCCtAGCA_gCAGcAGcATgG-TGCAGAGAG-C_AT_CT_CTGggTGCTgGGGGaGGG	CCCACCCCTAGCAGCAGCAGCATGGTGCAGAGAGCATCTCTGGGTGCTGGGGGAGGG
218	266	23	7	CCCCtAGCA_gCAGcAGcATGgT	AgCAT_CT_CTGggTGCTgGGGG	TGCAGAG	CCCCtAGCA_gCAGcAGcATGgT-TGCAGAG-AgCAT_CT_CTGggTGCTgGGGG	CCCCTAGCAGCAGCAGCATGGTGCAGAGAGCATCTCTGGGTGCTGGGGG
214	270	27	6	CCCaCCCCtAGCA_gCAGcAGcATGgT	AgCAT_CT_CTGggTGCTgGGGGaGGG	GCAGAG	CCCaCCCCtAGCA_gCAGcAGcATGgT-GCAGAG-AgCAT_CT_CTGggTGCTgGGGGaGGG	CCCACCCCTAGCAGCAGCAGCATGGTGCAGAGAGCATCTCTGGGTGCTGGGGGAGGG
218	266	22	9	CCCCtAGCA_gCAGcAGcATgG	C_AT_CT_CTGggTGCTgGGGG	TGCAGAGAG	CCCCtAGCA_gCAGcAGcATgG-TGCAGAGAG-C_AT_CT_CTGggTGCTgGGGG	CCCCTAGCAGCAGCAGCATGGTGCAGAGAGCATCTCTGGGTGCTGGGGG
218	266	23	6	CCCCtAGCA_gCAGcAGcATGgT	AgCAT_CT_CTGggTGCTgGGGG	GCAGAG	CCCCtAGCA_gCAGcAGcATGgT-GCAGAG-AgCAT_CT_CTGggTGCTgGGGG	CCCCTAGCAGCAGCAGCATGGTGCAGAGAGCATCTCTGGGTGCTGGGGG
218	266	23	7	CCCCtAGCA_gCAGcAGcATGgT	AgCAT_CT_CTGggTGCTgGGGG	GCAGAGA	CCCCtAGCA_gCAGcAGcATGgT-GCAGAGA-AgCAT_CT_CTGggTGCTgGGGG	CCCCTAGCAGCAGCAGCATGGTGCAGAGAGCATCTCTGGGTGCTGGGGG
218	266	25	3	CCCCtAGCA_gCAGcAGcATGgTgC	G_AgCAT_CT_CTGggTGCTgGGGG	AGA	CCCCtAGCA_gCAGcAGcATGgTgC-AGA-G_AgCAT_CT_CTGggTGCTgGGGG	CCCCTAGCAGCAGCAGCATGGTGCAGAGAGCATCTCTGGGTGCTGGGGG
218	266	24	5	CCCCtAGCAgCagCAGcAtGgTGC	GCAtC_T_CTGg_G_TGCTgGGGG	AGAGA	CCCCtAGCAgCagCAGcAtGgTGC-AGAGA-GCAtC_T_CTGg_G_TGCTgGGGG	CCCCTAGCAGCAGCAGCATGGTGCAGAGAGCATCTCTGGGTGCTGGGGG
585	638	24	9	CAG_CTGGGG_cAGccaAGGGaGT	AC_CCCTcccCTaaCCCCAGgCTG	GCTGGCATC	CAG_CTGGGG_cAGccaAGGGaGT-GCTGGCATC-AC_CCCTcccCTaaCCCCAGgCTG	CAGCTGGGGCAGCCAAGGGAGTGCTGGCATCACCCCTCCCCTAACCCCAGGCTG
588	634	21	8	CTGGGG_cAGccaAGGGaGTG	CAC_CCCTcccCTaaCCCCAG	GCTGGCAT	CTGGGG_cAGccaAGGGaGTG-GCTGGCAT-CAC_CCCTcccCTaaCCCCAG	CTGGGGCAGCCAAGGGAGTGCTGGCATCACCCCTCCCCTAACCCCAG
585	638	25	7	CAG_CTGGGG_cAGccaAGGGaGTG	CAC_CCCTcccCTaaCCCCAGgCTG	CTGGCAT	CAG_CTGGGG_cAGccaAGGGaGTG-CTGGCAT-CAC_CCCTcccCTaaCCCCAGgCTG	CAGCTGGGGCAGCCAAGGGAGTGCTGGCATCACCCCTCCCCTAACCCCAGGCTG
588	634	21	7	CTGGGG_cAGccaAGGGaGTG	CAC_CCCTcccCTaaCCCCAG	CTGGCAT	CTGGGG_cAGccaAGGGaGTG-CTGGCAT-CAC_CCCTcccCTaaCCCCAG	CTGGGGCAGCCAAGGGAGTGCTGGCATCACCCCTCCCCTAACCCCAG
588	634	21	8	CTGGGG_cAGccaAGGGaGTG	CAC_CCCTcccCTaaCCCCAG	CTGGCATC	CTGGGG_cAGccaAGGGaGTG-CTGGCATC-CAC_CCCTcccCTaaCCCCAG	CTGGGGCAGCCAAGGGAGTGCTGGCATCACCCCTCCCCTAACCCCAG
588	634	23	3	CTGGGG_cAGccaAGGGaGTGcT	AtCAC_CCCTcccCTaaCCCCAG	GGC	CTGGGG_cAGccaAGGGaGTGcT-GGC-AtCAC_CCCTcccCTaaCCCCAG	CTGGGGCAGCCAAGGGAGTGCTGGCATCACCCCTCCCCTAACCCCAG
588	634	24	1	CTGGGG_cAGccaAGGGaGTGcTG	CAtCAC_CCCTcccCTaaCCCCAG	G	CTGGGG_cAGccaAGGGaGTGcTG-G-CAtCAC_CCCTcccCTaaCCCCAG	CTGGGGCAGCCAAGGGAGTGCTGGCATCACCCCTCCCCTAACCCCAG
916	963	22	8	CAGcAGcGaT_ACCC_AGGtaC	GggCCTtGGGTgAgC_CT_CTG	TACATCAA	CAGcAGcGaT_ACCC_AGGtaC-TACATCAA-GggCCTtGGGTgAgC_CT_CTG	CAGCAGCGATACCCAGGTACTACATCAAGGGCCTTGGGTGAGCCTCTG
916	963	23	6	CAGcAGcGaT_ACCC_AGGtaCT	AGggCCTtGGGTgAgC_CT_CTG	ACATCA	CAGcAGcGaT_ACCC_AGGtaCT-ACATCA-AGggCCTtGGGTgAgC_CT_CTG	CAGCAGCGATACCCAGGTACTACATCAAGGGCCTTGGGTGAGCCTCTG
1236	1284	22	8	ACCA_C_AaGcTgaCTTAAGaG	C_CTTAAGggAaCaTcGgTGGT	ACCTTGGG	ACCA_C_AaGcTgaCTTAAGaG-ACCTTGGG-C_CTTAAGggAaCaTcGgTGGT	ACCACAAGCTGACTTAAGAGACCTTGGGCCTTAAGGGAACATCGGTGGT
1375	1417	23	1	AcTGcaTcTTGTGGttTGAG_TG	CAgCTCAg_CCACAAtA__CAaT	C	AcTGcaTcTTGTGGttTGAG_TG-C-CAgCTCAg_CCACAAtA__CAaT	ACTGCATCTTGTGGTTTGAGTGCCAGCTCAGCCACAATACAAT
1404	1450	21	6	AGcCAcAAtACaaTAGAAcaC	GacTTCTAagGTtTT_TGaCT	CAGGTA	AGcCAcAAtACaaTAGAAcaC-CAGGTA-GacTTCTAagGTtTT_TGaCT	AGCCACAATACAATAGAACACCAGGTAGACTTCTAAGGTTTTTGACT
1488	1536	23	7	CCAgGGCCTggGgGaCC_TCaCT	AGgGAaGGaCaC__AGGCC_TGG	GCCCTGA	CCAgGGCCTggGgGaCC_TCaCT-GCCCTGA-AGgGAaGGaCaC__AGGCC_TGG	CCAGGGCCTGGGGGACCTCACTGCCCTGAAGGGAAGGACACAGGCCTGG
1529	1575	21	9	AGG_CCTGGctGGCTtTgCcA	TtGtAgAGCC__CCAGGgCCT	ACCTGCTGA	AGG_CCTGGctGGCTtTgCcA-ACCTGCTGA-TtGtAgAGCC__CCAGGgCCT	AGGCCTGGCTGGCTTTGCCACCTGCTGATTGTAGAGCCCCAGGGCCT
1528	1577	23	8	C_AGG_CCTGGctGGCTtTgCcA	TtGtAgAGCC__CCAGGgCCTtG	CCTGCTGA	C_AGG_CCTGGctGGCTtTgCcA-CCTGCTGA-TtGtAgAGCC__CCAGGgCCTtG	CAGGCCTGGCTGGCTTTGCCACCTGCTGATTGTAGAGCCCCAGGGCCTTG
1528	1577	23	9	C_AGG_CCTGGctGGCTtTgcCA	TGt_AgAGCC__CCAGGgCCTtG	CCTGCTGAT	C_AGG_CCTGGctGGCTtTgcCA-CCTGCTGAT-TGt_AgAGCC__CCAGGgCCTtG	CAGGCCTGGCTGGCTTTGCCACCTGCTGATTGTAGAGCCCCAGGGCCTTG
1529	1575	23	5	AGG_CCTGGctGGCTtTgCcA_C	GaTtGtAgAGCC__CCAGGgCCT	CTGCT	AGG_CCTGGctGGCTtTgCcA_C-CTGCT-GaTtGtAgAGCC__CCAGGgCCT	AGGCCTGGCTGGCTTTGCCACCTGCTGATTGTAGAGCCCCAGGGCCT
1529	1575	21	8	AGG_CCTGGctGGCTtTgCcA	TtGtAgAGCC__CCAGGgCCT	CCTGCTGA	AGG_CCTGGctGGCTtTgCcA-CCTGCTGA-TtGtAgAGCC__CCAGGgCCT	AGGCCTGGCTGGCTTTGCCACCTGCTGATTGTAGAGCCCCAGGGCCT
1529	1575	23	4	AGG_CCTGGctGGCTtTgCcAcC	GaTtGtAgAGCC__CCAGGgCCT	TGCT	AGG_CCTGGctGGCTtTgCcAcC-TGCT-GaTtGtAgAGCC__CCAGGgCCT	AGGCCTGGCTGGCTTTGCCACCTGCTGATTGTAGAGCCCCAGGGCCT
1628	1675	22	9	ACC_C_AgTG_CTGTgCTGGcT	AcCCAGtACAGtCA_TaGtGGT	TCAGGTCTG	ACC_C_AgTG_CTGTgCTGGcT-TCAGGTCTG-AcCCAGtACAGtCA_TaGtGGT	ACCCAGTGCTGTGCTGGCTTCAGGTCTGACCCAGTACAGTCATAGTGG
1628	1676	23	8	ACC_C_AgTG_CTGTgCTGGctT	Ac_CCAGtACAGtCA_TaGtGGT	CAGGTCTG	ACC_C_AgTG_CTGTgCTGGctT-CAGGTCTG-Ac_CCAGtACAGtCA_TaGtGGT	ACCCAGTGCTGTGCTGGCTTCAGGTCTGACCCAGTACAGTCATAGTGGT
1628	1676	24	6	ACC_C_AgTG_CTGTgCTGGctTC	GAc_CCAGtACAGtCA_TaGtGGT	AGGTCT	ACC_C_AgTG_CTGTgCTGGctTC-AGGTCT-GAc_CCAGtACAGtCA_TaGtGGT	ACCCAGTGCTGTGCTGGCTTCAGGTCTGACCCAGTACAGTCATAGTGGT
1630	1672	21	5	CcAgTG_CTGTgCTGGctTCA	TGAc_CCAGtACAGtCA_TaG	AGGTC	CcAgTG_CTGTgCTGGctTCA-AGGTC-TGAc_CCAGtACAGtCA_TaG	CCAGTGCTGTGCTGGCTTCAGGTCTGACCCAGTACAGTCATAG
1628	1676	25	4	ACC_C_AgTG_CTGTgCTGGctTCA	TGAc_CCAGtACAGtCA_TaGtGGT	GGTC	ACC_C_AgTG_CTGTgCTGGctTCA-GGTC-TGAc_CCAGtACAGtCA_TaGtGGT	ACCCAGTGCTGTGCTGGCTTCAGGTCTGACCCAGTACAGTCATAGTGGT
1630	1672	22	3	CcAgTG_CTGTgCTGGctTCAG	CTGAc_CCAGtACAGtCA_TaG	GGT	CcAgTG_CTGTgCTGGctTCAG-GGT-CTGAc_CCAGtACAGtCA_TaG	CCAGTGCTGTGCTGGCTTCAGGTCTGACCCAGTACAGTCATAG
1628	1676	26	2	ACC_C_AgTG_CTGTgCTGGctTCAG	CTGAc_CCAGtACAGtCA_TaGtGGT	GT	ACC_C_AgTG_CTGTgCTGGctTCAG-GT-CTGAc_CCAGtACAGtCA_TaGtGGT	ACCCAGTGCTGTGCTGGCTTCAGGTCTGACCCAGTACAGTCATAGTGGT
1631	1672	22	2	C_AgTG_CTGTgCTGGctTCAG	CTGAc_CCAGtACAGtCA_TaG	GT	C_AgTG_CTGTgCTGGctTCAG-GT-CTGAc_CCAGtACAGtCA_TaG	CAGTGCTGTGCTGGCTTCAGGTCTGACCCAGTACAGTCATAG
1631	1672	23	1	C_AgTG_CTGTgCTGGctTCAgG	C_TGAc_CCAGtACAGtCA_TaG	T	C_AgTG_CTGTgCTGGctTCAgG-T-C_TGAc_CCAGtACAGtCA_TaG	CAGTGCTGTGCTGGCTTCAGGTCTGACCCAGTACAGTCATAG
1665	1715	22	10	AGtCaTaGtGGTGGtG_GcCAC	GTGtCaCtCCACCcCcA_G_CT	AGGGGTGCTT	AGtCaTaGtGGTGGtG_GcCAC-AGGGGTGCTT-GTGtCaCtCCACCcCcA_G_CT	AGTCATAGTGGTGGTGGCCACAGGGGTGCTTGTGTCACTCCACCCCCAGCT
1665	1715	23	8	AGtCaTaGtGGTGGtG_GcCACA	TGTGtCaCtCCACCcCcA_G_CT	GGGGTGCT	AGtCaTaGtGGTGGtG_GcCACA-GGGGTGCT-TGTGtCaCtCCACCcCcA_G_CT	AGTCATAGTGGTGGTGGCCACAGGGGTGCTTGTGTCACTCCACCCCCAGCT
1668	1713	22	5	CaTaGtGGTGGtG_GcCAC_AG	CTtGTGtCaCtCCACCcCcA_G	GGGTG	CaTaGtGGTGGtG_GcCAC_AG-GGGTG-CTtGTGtCaCtCCACCcCcA_G	CATAGTGGTGGTGGCCACAGGGGTGCTTGTGTCACTCCACCCCCAG
1668	1713	20	8	CaTaGtGGTGGtG_GcCACA	TGTGtCaCtCCACCcCcA_G	GGGGTGCT	CaTaGtGGTGGtG_GcCACA-GGGGTGCT-TGTGtCaCtCCACCcCcA_G	CATAGTGGTGGTGGCCACAGGGGTGCTTGTGTCACTCCACCCCCAG
1668	1713	22	4	CaTaGtGGTGGtG_GcCACAgG	CtTGTGtCaCtCCACCcCcA_G	GGTG	CaTaGtGGTGGtG_GcCACAgG-GGTG-CtTGTGtCaCtCCACCcCcA_G	CATAGTGGTGGTGGCCACAGGGGTGCTTGTGTCACTCCACCCCCAG
1670	1712	20	4	TaGtGGTGGtG_GcCACAgG	CtTGTGtCaCtCCACCcCcA	GGTG	TaGtGGTGGtG_GcCACAgG-GGTG-CtTGTGtCaCtCCACCcCcA	TAGTGGTGGTGGCCACAGGGGTGCTTGTGTCACTCCACCCCCA
1670	1712	21	3	TaGtGGTGGtG_GcCACAggG	Ct_TGTGtCaCtCCACCcCcA	GTG	TaGtGGTGGtG_GcCACAggG-GTG-Ct_TGTGtCaCtCCACCcCcA	TAGTGGTGGTGGCCACAGGGGTGCTTGTGTCACTCCACCCCCA
1812	1860	24	7	GaTCTTGtcCaAGAC_CATcA_AG	CTcT_ATGaGTCT_G__CAAGAaC	GTGGTAC	GaTCTTGtcCaAGAC_CATcA_AG-GTGGTAC-CTcT_ATGaGTCT_G__CAAGAaC	GATCTTGTCCAAGACCATCAAGGTGGTACCTCTATGAGTCTGCAAGAAC
1814	1858	23	6	TCTTGtcCaAGAC_CATcA_AGG	CCTcT_ATGaGTCT_G__CAAGA	GTGGTA	TCTTGtcCaAGAC_CATcA_AGG-GTGGTA-CCTcT_ATGaGTCT_G__CAAGA	TCTTGTCCAAGACCATCAAGGTGGTACCTCTATGAGTCTGCAAGA
1812	1860	25	5	GaTCTTGtcCaAGAC_CATcA_AGG	CCTcT_ATGaGTCT_G__CAAGAaC	TGGTA	GaTCTTGtcCaAGAC_CATcA_AGG-TGGTA-CCTcT_ATGaGTCT_G__CAAGAaC	GATCTTGTCCAAGACCATCAAGGTGGTACCTCTATGAGTCTGCAAGAAC
1814	1858	24	4	TCTTGtcCaAGAC_CATcA_AGGT	ACCTcT_ATGaGTCT_G__CAAGA	TGGT	TCTTGtcCaAGAC_CATcA_AGGT-TGGT-ACCTcT_ATGaGTCT_G__CAAGA	TCTTGTCCAAGACCATCAAGGTGGTACCTCTATGAGTCTGCAAGA
1812	1860	26	3	GaTCTTGtcCaAGAC_CATcA_AGGT	ACCTcT_ATGaGTCT_G__CAAGAaC	GGT	GaTCTTGtcCaAGAC_CATcA_AGGT-GGT-ACCTcT_ATGaGTCT_G__CAAGAaC	GATCTTGTCCAAGACCATCAAGGTGGTACCTCTATGAGTCTGCAAGAAC
1814	1858	24	3	TCTTGtcCaAGAC_CATcA_AGGT	ACCTcT_ATGaGTCT_G__CAAGA	GGT	TCTTGtcCaAGAC_CATcA_AGGT-GGT-ACCTcT_ATGaGTCT_G__CAAGA	TCTTGTCCAAGACCATCAAGGTGGTACCTCTATGAGTCTGCAAGA
1814	1858	24	4	TCTTGtcCaAGAC_CATcA_AGGT	ACCTcT_ATGaGTCT_G__CAAGA	GGTA	TCTTGtcCaAGAC_CATcA_AGGT-GGTA-ACCTcT_ATGaGTCT_G__CAAGA	TCTTGTCCAAGACCATCAAGGTGGTACCTCTATGAGTCTGCAAGA
1876	1923	22	7	CTTGGG_G_TGccccCTaAAGC	GCTT_AGatcaCAaCaCCCAAG	AGATACA	CTTGGG_G_TGccccCTaAAGC-AGATACA-GCTT_AGatcaCAaCaCCCAAG	CTTGGGGTGCCCCCTAAAGCAGATACAGCTTAGATCACAACACCCAAG
2114	2161	20	10	AACAgAGaTA_TgTGAccTT	AAt_TCAaAaTAgCTgTGTT	TCAGACAGAG	AACAgAGaTA_TgTGAccTT-TCAGACAGAG-AAt_TCAaAaTAgCTgTGTT	AACAGAGATATGTGACCTTTCAGACAGAGAATTCAAAATAGCTGTGTT
2114	2161	22	7	AACAgAGaTA_TgTGAccTT_T	AgAAt_TCAaAaTAgCTgTGTT	CAGACAG	AACAgAGaTA_TgTGAccTT_T-CAGACAG-AgAAt_TCAaAaTAgCTgTGTT	AACAGAGATATGTGACCTTTCAGACAGAGAATTCAAAATAGCTGTGTT
2114	2161	20	10	AACAgAGaTA_TgTGAccTT	AAt_TCAaAaTAgCTgTGTT	TCAGACAGAG	AACAgAGaTA_TgTGAccTT-TCAGACAGAG-AAt_TCAaAaTAgCTgTGTT	AACAGAGATATGTGACCTTTCAGACAGAGAATTCAAAATAGCTGTGTT
2114	2161	23	5	AACAgAGaTA_TgTGAccTT_TC	GAgAAt_TCAaAaTAgCTgTGTT	AGACA	AACAgAGaTA_TgTGAccTT_TC-AGACA-GAgAAt_TCAaAaTAgCTgTGTT	AACAGAGATATGTGACCTTTCAGACAGAGAATTCAAAATAGCTGTGTT
2114	2161	22	7	AACAgAGaTA_TgTGAcctTTC	GAAt__TCAaAaTAgCTgTGTT	AGACAGA	AACAgAGaTA_TgTGAcctTTC-AGACAGA-GAAt__TCAaAaTAgCTgTGTT	AACAGAGATATGTGACCTTTCAGACAGAGAATTCAAAATAGCTGTGTT
2208	2255	22	8	ATTC_TaTcAgATaaATTT_AA	TTgAAATa_AT_TaAaAaGAAT	CAAAGAGA	ATTC_TaTcAgATaaATTT_AA-CAAAGAGA-TTgAAATa_AT_TaAaAaGAAT	ATTCTATCAGATAAATTTAACAAAGAGATTGAAATAATTAAAAAGAAT
2281	2333	23	10	ATgCAATT_gGCaTAcTgAAGaA	TcCTTtAaTA_GCagAATTG_AT	TGCATCAGAG	ATgCAATT_gGCaTAcTgAAGaA-TGCATCAGAG-TcCTTtAaTA_GCagAATTG_AT	ATGCAATTGGCATACTGAAGAATGCATCAGAGTCCTTTAATAGCAGAATTGAT
2284	2331	22	7	CAATT_gGCaTAcTgAA_GAaT	AgTCcTTtAaTA_GCagAATTG	GCATCAG	CAATT_gGCaTAcTgAA_GAaT-GCATCAG-AgTCcTTtAaTA_GCagAATTG	CAATTGGCATACTGAAGAATGCATCAGAGTCCTTTAATAGCAGAATTG
2284	2331	20	10	CAATT_gGCaTAcTgAAGaA	TcCTTtAaTA_GCagAATTG	TGCATCAGAG	CAATT_gGCaTAcTgAAGaA-TGCATCAGAG-TcCTTtAaTA_GCagAATTG	CAATTGGCATACTGAAGAATGCATCAGAGTCCTTTAATAGCAGAATTG
3084	3135	24	9	GAG_TaAGTCC__TTACtTaTC_A	TtGA_AtGTAAatGGACTaAaCTC	ATAATAACA	GAG_TaAGTCC__TTACtTaTC_A-ATAATAACA-TtGA_AtGTAAatGGACTaAaCTC	GAGTAAGTCCTTACTTATCAATAATAACATTGAATGTAAATGGACTAAACTC
3082	3136	25	10	AgGAG_TaAGTCC__TTACtTaTCA	TGA_AtGTAAatGGACTaAaCTC_T	ATAATAACAT	AgGAG_TaAGTCC__TTACtTaTCA-ATAATAACAT-TGA_AtGTAAatGGACTaAaCTC_T	AGGAGTAAGTCCTTACTTATCAATAATAACATTGAATGTAAATGGACTAAACTCT
3084	3135	24	9	GAG_TaAGTCC__TTACtTaTCAA	TTGA_AtGTAAatGGACTaAaCTC	ATAATAACA	GAG_TaAGTCC__TTACtTaTCAA-ATAATAACA-TTGA_AtGTAAatGGACTaAaCTC	GAGTAAGTCCTTACTTATCAATAATAACATTGAATGTAAATGGACTAAACTC
3082	3136	26	8	AgGAG_TaAGTCC__TTACtTaTCAA	TTGA_AtGTAAatGGACTaAaCTC_T	TAATAACA	AgGAG_TaAGTCC__TTACtTaTCAA-TAATAACA-TTGA_AtGTAAatGGACTaAaCTC_T	AGGAGTAAGTCCTTACTTATCAATAATAACATTGAATGTAAATGGACTAAACTCT
3084	3135	24	9	GAG_TaAGTCC__TTACtTaTCaA	T_GA_AtGTAAatGGACTaAaCTC	TAATAACAT	GAG_TaAGTCC__TTACtTaTCaA-TAATAACAT-T_GA_AtGTAAatGGACTaAaCTC	GAGTAAGTCCTTACTTATCAATAATAACATTGAATGTAAATGGACTAAACTC
3084	3135	25	7	GAG_TaAGTCC__TTACtTaTCAAT	ATTGA_AtGTAAatGGACTaAaCTC	TAATAAC	GAG_TaAGTCC__TTACtTaTCAAT-TAATAAC-ATTGA_AtGTAAatGGACTaAaCTC	GAGTAAGTCCTTACTTATCAATAATAACATTGAATGTAAATGGACTAAACTC
3082	3136	27	6	AgGAG_TaAGTCC__TTACtTaTCAAT	ATTGA_AtGTAAatGGACTaAaCTC_T	AATAAC	AgGAG_TaAGTCC__TTACtTaTCAAT-AATAAC-ATTGA_AtGTAAatGGACTaAaCTC_T	AGGAGTAAGTCCTTACTTATCAATAATAACATTGAATGTAAATGGACTAAACTCT
3084	3135	24	9	GAG_TaAGTCC__TTACtTaTCAA	TTGA_AtGTAAatGGACTaAaCTC	TAATAACAT	GAG_TaAGTCC__TTACtTaTCAA-TAATAACAT-TTGA_AtGTAAatGGACTaAaCTC	GAGTAAGTCCTTACTTATCAATAATAACATTGAATGTAAATGGACTAAACTC
3084	3135	23	10	GAG_TaAGTCCttAcTTAtCAaT	AaTG_TAAaT__GGACTaAaCTC	AATAACATTG	GAG_TaAGTCCttAcTTAtCAaT-AATAACATTG-AaTG_TAAaT__GGACTaAaCTC	GAGTAAGTCCTTACTTATCAATAATAACATTGAATGTAAATGGACTAAACTC
3087	3130	22	5	TaAGTCC__TTACtTaTCAAT_	cATTGA_AtGTAAatGGACT_A	AATAA	TaAGTCC__TTACtTaTCAAT_-AATAA-cATTGA_AtGTAAatGGACT_A	TAAGTCCTTACTTATCAATAATAACATTGAATGTAAATGGACTA
3084	3135	25	6	GAG_TaAGTCC__TTACtTaTCAAT	ATTGA_AtGTAAatGGACTaAaCTC	AATAAC	GAG_TaAGTCC__TTACtTaTCAAT-AATAAC-ATTGA_AtGTAAatGGACTaAaCTC	GAGTAAGTCCTTACTTATCAATAATAACATTGAATGTAAATGGACTAAACTC
3084	3135	25	7	GAG_TaAGTCC__TTACtTaTCAAT	ATTGA_AtGTAAatGGACTaAaCTC	AATAACA	GAG_TaAGTCC__TTACtTaTCAAT-AATAACA-ATTGA_AtGTAAatGGACTaAaCTC	GAGTAAGTCCTTACTTATCAATAATAACATTGAATGTAAATGGACTAAACTC
3087	3130	22	4	TaAGTCC__TTACtTaTCAATa	cATTGA_AtGTAAatGGACT_A	ATAA	TaAGTCC__TTACtTaTCAATa-ATAA-cATTGA_AtGTAAatGGACT_A	TAAGTCCTTACTTATCAATAATAACATTGAATGTAAATGGACTA
3087	3131	22	5	TaAGTCC__TTACtTaTCAATa	_ATTGA_AtGTAAatGGACTaA	ATAAC	TaAGTCC__TTACtTaTCAATa-ATAAC-_ATTGA_AtGTAAatGGACTaA	TAAGTCCTTACTTATCAATAATAACATTGAATGTAAATGGACTAA
3087	3131	22	6	TaAGTCC__TTACtTaTCAATa	_ATTGA_AtGTAAatGGACTaA	ATAACA	TaAGTCC__TTACtTaTCAATa-ATAACA-_ATTGA_AtGTAAatGGACTaA	TAAGTCCTTACTTATCAATAATAACATTGAATGTAAATGGACTAA
3087	3130	24	0	TaAGTCC__TTACtTaTCAATaaT	AacATTGA_AtGTAAatGGACT_A		TaAGTCC__TTACtTaTCAATaaT-AacATTGA_AtGTAAatGGACT_A	TAAGTCCTTACTTATCAATAATAACATTGAATGTAAATGGACTA
3087	3131	24	1	TaAGTCC__TTACtTaTCAATaaT	Ac_ATTGA_AtGTAAatGGACTaA	A	TaAGTCC__TTACtTaTCAATaaT-A-Ac_ATTGA_AtGTAAatGGACTaA	TAAGTCCTTACTTATCAATAATAACATTGAATGTAAATGGACTAA
3087	3131	23	3	TaAGTCCttAcTTAtCAaT_AAT	ATTgAaTG_TAAaT__GGACTaA	AAC	TaAGTCCttAcTTAtCAaT_AAT-AAC-ATTgAaTG_TAAaT__GGACTaA	TAAGTCCTTACTTATCAATAATAACATTGAATGTAAATGGACTAA
3089	3129	22	2	AGTCC__TTACtTaTCAATaaT	Ac_ATTGA_AtGTAAatGGACT	AA	AGTCC__TTACtTaTCAATaaT-AA-Ac_ATTGA_AtGTAAatGGACT	AGTCCTTACTTATCAATAATAACATTGAATGTAAATGGACT
3409	3453	22	4	TTTAaATATaT__aTGCacCCA	TGGa_GCAcccAgATATaTAAA	ACAC	TTTAaATATaT__aTGCacCCA-ACAC-TGGa_GCAcccAgATATaTAAA	TTTAAATATATATGCACCCAACACTGGAGCACCCAGATATATAAA
3628	3675	21	10	TcATCCAaGaGCTGcA_G_AA	TTtCcT_CAGCaCaTGGATcA	TACACATTCT	TcATCCAaGaGCTGcA_G_AA-TACACATTCT-TTtCcT_CAGCaCaTGGATcA	TCATCCAAGAGCTGCAGAATACACATTCTTTTCCTCAGCACATGGATC
3628	3676	22	8	TcATCCAaGaGCTGcA_GAAtA	TtTTCcT_CAGCaCaTGGATcA	ACACATTC	TcATCCAaGaGCTGcA_GAAtA-ACACATTC-TtTTCcT_CAGCaCaTGGATcA	TCATCCAAGAGCTGCAGAATACACATTCTTTTCCTCAGCACATGGATCA
3628	3676	22	7	TcATCCAaGaGCTGcA_GAAtA	TtTTCcT_CAGCaCaTGGATcA	CACATTC	TcATCCAaGaGCTGcA_GAAtA-CACATTC-TtTTCcT_CAGCaCaTGGATcA	TCATCCAAGAGCTGCAGAATACACATTCTTTTCCTCAGCACATGGATCA
3629	3676	22	8	TcATCCAaGaGCTGcA_GAAtA	T_TTCcT_CAGCaCaTGGATcA	CACATTCT	TcATCCAaGaGCTGcA_GAAtA-CACATTCT-T_TTCcT_CAGCaCaTGGATcA	CATCCAAGAGCTGCAGAATACACATTCTTTTCCTCAGCACATGGATCA
3629	3676	21	9	TcATCCAaGaGCTGcAGaAtA	T_TcCT_CAGCaCaTGGATcA	CACATTCTT	TcATCCAaGaGCTGcAGaAtA-CACATTCTT-T_TcCT_CAGCaCaTGGATcA	CATCCAAGAGCTGCAGAATACACATTCTTTTCCTCAGCACATGGATCA
3630	3674	21	6	ATCCAaGaGCTGcA_GAAtA_	cTtTTCcT_CAGCaCaTGGAT	CACATT	ATCCAaGaGCTGcA_GAAtA_-CACATT-cTtTTCcT_CAGCaCaTGGAT	ATCCAAGAGCTGCAGAATACACATTCTTTTCCTCAGCACATGGAT
3628	3676	22	7	TcATCCAaGaGCTGcA_GAAtA	TtTTCcT_CAGCaCaTGGATcA	CACATTC	TcATCCAaGaGCTGcA_GAAtA-CACATTC-TtTTCcT_CAGCaCaTGGATcA	TCATCCAAGAGCTGCAGAATACACATTCTTTTCCTCAGCACATGGATCA
3628	3676	22	8	TcATCCAaGaGCTGcA_GAAtA	T_TTCcT_CAGCaCaTGGATcA	CACATTCT	TcATCCAaGaGCTGcA_GAAtA-CACATTCT-T_TTCcT_CAGCaCaTGGATcA	TCATCCAAGAGCTGCAGAATACACATTCTTTTCCTCAGCACATGGATCA
3628	3676	22	9	TcATCCAaGaGCTGcA_GAAtA	T_TTCcT_CAGCaCaTGGATcA	CACATTCTT	TcATCCAaGaGCTGcA_GAAtA-CACATTCTT-T_TTCcT_CAGCaCaTGGATcA	TCATCCAAGAGCTGCAGAATACACATTCTTTTCCTCAGCACATGGATCA
3630	3674	23	2	ATCCAaGaGCTGcA_GAAtA_cA	TtcTtTTCcT_CAGCaCaTGGAT	CA	ATCCAaGaGCTGcA_GAAtA_cA-CA-TtcTtTTCcT_CAGCaCaTGGAT	ATCCAAGAGCTGCAGAATACACATTCTTTTCCTCAGCACATGGAT
3628	3676	24	3	TcATCCAaGaGCTGcA_GAAtAcA	TcTtTTCcT_CAGCaCaTGGATcA	CAT	TcATCCAaGaGCTGcA_GAAtAcA-CAT-TcTtTTCcT_CAGCaCaTGGATcA	TCATCCAAGAGCTGCAGAATACACATTCTTTTCCTCAGCACATGGATCA
3630	3674	22	6	ATCCAaGaGCTGcA_GAAtAcA	T_T_TTCcT_CAGCaCaTGGAT	ACATTC	ATCCAaGaGCTGcA_GAAtAcA-ACATTC-T_T_TTCcT_CAGCaCaTGGAT	ATCCAAGAGCTGCAGAATACACATTCTTTTCCTCAGCACATGGAT
3628	3676	24	5	TcATCCAaGaGCTGcA_GAAtAcA	T_T_TTCcT_CAGCaCaTGGATcA	CATTC	TcATCCAaGaGCTGcA_GAAtAcA-CATTC-T_T_TTCcT_CAGCaCaTGGATcA	TCATCCAAGAGCTGCAGAATACACATTCTTTTCCTCAGCACATGGATCA
3628	3676	23	6	TcATCCAaGaGCTGcAGaAtAcA	T_T_TcCT_CAGCaCaTGGATcA	CATTCT	TcATCCAaGaGCTGcAGaAtAcA-CATTCT-T_T_TcCT_CAGCaCaTGGATcA	TCATCCAAGAGCTGCAGAATACACATTCTTTTCCTCAGCACATGGATCA
3630	3674	22	3	ATCCAaGaGCTGcA_GAAtAcA	TcTtTTCcT_CAGCaCaTGGAT	CAT	ATCCAaGaGCTGcA_GAAtAcA-CAT-TcTtTTCcT_CAGCaCaTGGAT	ATCCAAGAGCTGCAGAATACACATTCTTTTCCTCAGCACATGGAT
3630	3674	22	4	ATCCAaGaGCTGcA_GAAtAcA	TcTtTTCcT_CAGCaCaTGGAT	CATT	ATCCAaGaGCTGcA_GAAtAcA-CATT-TcTtTTCcT_CAGCaCaTGGAT	ATCCAAGAGCTGCAGAATACACATTCTTTTCCTCAGCACATGGAT
3630	3674	22	5	ATCCAaGaGCTGcA_GAAtAcA	T_T_TTCcT_CAGCaCaTGGAT	CATTC	ATCCAaGaGCTGcA_GAAtAcA-CATTC-T_T_TTCcT_CAGCaCaTGGAT	ATCCAAGAGCTGCAGAATACACATTCTTTTCCTCAGCACATGGAT
3630	3674	24	0	ATCCAaGaGCTGcA_GAAtAcAcA	T_TcTtTTCcT_CAGCaCaTGGAT		ATCCAaGaGCTGcA_GAAtAcAcA-T_TcTtTTCcT_CAGCaCaTGGAT	ATCCAAGAGCTGCAGAATACACATTCTTTTCCTCAGCACATGGAT
3630	3674	24	1	ATCCAaGaGCTGcA_GAAtAcAcA	TcT_T_TTCcT_CAGCaCaTGGAT	T	ATCCAaGaGCTGcA_GAAtAcAcA-T-TcT_T_TTCcT_CAGCaCaTGGAT	ATCCAAGAGCTGCAGAATACACATTCTTTTCCTCAGCACATGGAT
3658	3705	22	8	T_tCCTcAgCAcATGGaTC_AT	ATaGA_CCATaTGtT_AGGtcA	TCTCAAGG	T_tCCTcAgCAcATGGaTC_AT-TCTCAAGG-ATaGA_CCATaTGtT_AGGtcA	TTCCTCAGCACATGGATCATTCTCAAGGATAGACCATATGTTAGGTCA
3660	3702	21	5	CCTcAgCAcATGGaTC_ATtC	GgATaGA_CCATaTGtT_AGG	CTCAA	CCTcAgCAcATGGaTC_ATtC-CTCAA-GgATaGA_CCATaTGtT_AGG	CCTCAGCACATGGATCATTCTCAAGGATAGACCATATGTTAGG
3661	3702	21	4	CCTcAgCAcATGGaTC_ATtC	GgATaGA_CCATaTGtT_AGG	TCAA	CCTcAgCAcATGGaTC_ATtC-TCAA-GgATaGA_CCATaTGtT_AGG	CTCAGCACATGGATCATTCTCAAGGATAGACCATATGTTAGG
3660	3702	23	1	CCTcAgCAcATGGaTC_ATtC_T	AaGgATaGA_CCATaTGtT_AGG	C	CCTcAgCAcATGGaTC_ATtC_T-C-AaGgATaGA_CCATaTGtT_AGG	CCTCAGCACATGGATCATTCTCAAGGATAGACCATATGTTAGG
3661	3702	22	2	CCTcAgCAcATGGaTC_ATtCT	AGgATaGA_CCATaTGtT_AGG	CA	CCTcAgCAcATGGaTC_ATtCT-CA-AGgATaGA_CCATaTGtT_AGG	CTCAGCACATGGATCATTCTCAAGGATAGACCATATGTTAGG
3660	3702	22	3	CCTcAgCAcATGGaTC_ATtCT	AGgATaGA_CCATaTGtT_AGG	CAA	CCTcAgCAcATGGaTC_ATtCT-CAA-AGgATaGA_CCATaTGtT_AGG	CCTCAGCACATGGATCATTCTCAAGGATAGACCATATGTTAGG
4138	4184	20	9	AAaTaTaCAAAAgAtCAA_T	AgTTGgTtTTTTGaAaAgTT	GAAACAAAA	AAaTaTaCAAAAgAtCAA_T-GAAACAAAA-AgTTGgTtTTTTGaAaAgTT	AAATATACAAAAGATCAATGAAACAAAAAGTTGGTTTTTTGAAAAGT
4138	4185	20	10	AAaTaTaCAAAAgAtCAA_T	AgTTGgTtTTTTGaAaAgTT	GAAACAAAAA	AAaTaTaCAAAAgAtCAA_T-GAAACAAAAA-AgTTGgTtTTTTGaAaAgTT	AAATATACAAAAGATCAATGAAACAAAAAGTTGGTTTTTTGAAAAGTT
4294	4344	22	10	AATTcAaaGGatCAT_TAGTgG	CaACTAtATG__CCaaTaAATT	CTACTATGAG	AATTcAaaGGatCAT_TAGTgG-CTACTATGAG-CaACTAtATG__CCaaTaAATT	AATTCAAAGGATCATTAGTGGCTACTATGAGCAACTATATGCCAATAAATT
4294	4344	23	8	AATTcAaaGGatCAT_TAGTgGC	GCaACTAtATG__CCaaTaAATT	TACTATGA	AATTcAaaGGatCAT_TAGTgGC-TACTATGA-GCaACTAtATG__CCaaTaAATT	AATTCAAAGGATCATTAGTGGCTACTATGAGCAACTATATGCCAATAAATT
4294	4344	24	6	AATTcAaaGGatCAT_TAGTgGCT	AGCaACTAtATG__CCaaTaAATT	ACTATG	AATTcAaaGGatCAT_TAGTgGCT-ACTATG-AGCaACTAtATG__CCaaTaAATT	AATTCAAAGGATCATTAGTGGCTACTATGAGCAACTATATGCCAATAAATT
4305	4347	23	3	T_C_A_TTAgTGGCtAcTATgAG	CT_ATA_T_GCCAaTAAaTtGgA	CAA	T_C_A_TTAgTGGCtAcTATgAG-CAA-CT_ATA_T_GCCAaTAAaTtGgA	TCATTAGTGGCTACTATGAGCAACTATATGCCAATAAATTGGA
4581	4623	22	3	AGGG_AATACT_tCCaaAcTcA	T_A_TgaGGccAGTATTaCCCT	TTC	AGGG_AATACT_tCCaaAcTcA-TTC-T_A_TgaGGccAGTATTaCCCT	AGGGAATACTTCCAAACTCATTCTATGAGGCCAGTATTACCCT
4581	4623	22	4	AGGG_AATACTtcCaaaCTCAT	ATGAG___GccAGTATTaCCCT	TTCT	AGGG_AATACTtcCaaaCTCAT-TTCT-ATGAG___GccAGTATTaCCCT	AGGGAATACTTCCAAACTCATTCTATGAGGCCAGTATTACCCT
4582	4623	22	3	AGGG_AATACTtcCaaaCTCAT	ATGAG___GccAGTATTaCCCT	TCT	AGGG_AATACTtcCaaaCTCAT-TCT-ATGAG___GccAGTATTaCCCT	GGGAATACTTCCAAACTCATTCTATGAGGCCAGTATTACCCT
4669	4719	21	10	GCcAaTATcTcTGaTGAatAT	ATccTCAaCAaA_ATAcTaGC	TGATGCAAAA	GCcAaTATcTcTGaTGAatAT-TGATGCAAAA-ATccTCAaCAaA_ATAcTaGC	GCCAATATCTCTGATGAATATTGATGCAAAAATCCTCAACAAAATACTAGC
4669	4719	22	8	GCcAaTATcTcTGaTGAatATT	AATccTCAaCAaA_ATAcTaGC	GATGCAAA	GCcAaTATcTcTGaTGAatATT-GATGCAAA-AATccTCAaCAaA_ATAcTaGC	GCCAATATCTCTGATGAATATTGATGCAAAAATCCTCAACAAAATACTAGC
4674	4714	21	0	TATcTcTGaTGAatATTgaTG	CAaaAATccTCAaCAaA_ATA		TATcTcTGaTGAatATTgaTG-CAaaAATccTCAaCAaA_ATA	TATCTCTGATGAATATTGATGCAAAAATCCTCAACAAAATA
4832	4876	20	7	ATCAAcaG_AATGaAggATA	TATgaT_CATTtCaaTTGAT	AAAACCA	ATCAAcaG_AATGaAggATA-AAAACCA-TATgaT_CATTtCaaTTGAT	ATCAACAGAATGAAGGATAAAAACCATATGATCATTTCAATTGAT
4832	4879	21	8	AtCAaCAgAaTG_AAgGATaA	TgATCaTTtCAaT_TGaTGcT	AAACCATA	AtCAaCAgAaTG_AAgGATaA-AAACCATA-TgATCaTTtCAaT_TGaTGcT	ATCAACAGAATGAAGGATAAAAACCATATGATCATTTCAATTGATGCT
4834	4877	21	4	CAaCAgAaTG_AAgGATaAaA	TaTgATCaTTtCAaT_TGaTG	ACCA	CAaCAgAaTG_AAgGATaAaA-ACCA-TaTgATCaTTtCAaT_TGaTG	CAACAGAATGAAGGATAAAAACCATATGATCATTTCAATTGATG
5072	5115	22	3	CTG_TTatTC_AaCaTAGtACT	AGTcCTA_GcTaGAgcAAtCAG	GGA	CTG_TTatTC_AaCaTAGtACT-GGA-AGTcCTA_GcTaGAgcAAtCAG	CTGTTATTCAACATAGTACTGGAAGTCCTAGCTAGAGCAATCAG
5150	5199	22	10	AAggA_AgAAG_TCAaATtATC	GATgATaTGAtCTTaTaT__TT	CTTGTTTGCA	AAggA_AgAAG_TCAaATtATC-CTTGTTTGCA-GATgATaTGAtCTTaTaT__TT	AAGGAAGAAGTCAAATTATCCTTGTTTGCAGATGATATGATCTTATATTT
5154	5197	22	4	A_AgAAG_TCAaATtATcCtTG	CA_G_ATgATaTGAtCTTaTaT	TTTG	A_AgAAG_TCAaATtATcCtTG-TTTG-CA_G_ATgATaTGAtCTTaTaT	AAGAAGTCAAATTATCCTTGTTTGCAGATGATATGATCTTATAT
6534	6585	22	9	TATGG_AGaaCAgTTTggAGgT	AaCTaaAAAtTGagCTaCCATA	TCCTCAAAA	TATGG_AGaaCAgTTTggAGgT-TCCTCAAAA-AaCTaaAAAtTGagCTaCCATA	TATGGAGAACAGTTTGGAGGTTCCTCAAAAAACTAAAAATTGAGCTACCATA
6534	6585	22	10	TATGG_AGaaCAgTTTggAgGT	AC_TaaAAAtTGagCTaCCATA	TCCTCAAAAA	TATGG_AGaaCAgTTTggAgGT-TCCTCAAAAA-AC_TaaAAAtTGagCTaCCATA	TATGGAGAACAGTTTGGAGGTTCCTCAAAAAACTAAAAATTGAGCTACCATA
6534	6585	23	7	TATGG_AGaaCAgTTTggAGgTT	AAaCTaaAAAtTGagCTaCCATA	CCTCAAA	TATGG_AGaaCAgTTTggAGgTT-CCTCAAA-AAaCTaaAAAtTGagCTaCCATA	TATGGAGAACAGTTTGGAGGTTCCTCAAAAAACTAAAAATTGAGCTACCATA
6534	6585	23	8	TATGG_AGaaCAgTTTggAgGTT	AAC_TaaAAAtTGagCTaCCATA	CCTCAAAA	TATGG_AGaaCAgTTTggAgGTT-CCTCAAAA-AAC_TaaAAAtTGagCTaCCATA	TATGGAGAACAGTTTGGAGGTTCCTCAAAAAACTAAAAATTGAGCTACCATA
6618	6668	23	9	CaAAAgAaAGGaAaT_CAG_TAT	ATAtCTGcAcT_CCTaTgTTT_G	ATCGAAGAG	CaAAAgAaAGGaAaT_CAG_TAT-ATCGAAGAG-ATAtCTGcAcT_CCTaTgTTT_G	CAAAAGAAAGGAAATCAGTATATCGAAGAGATATCTGCACTCCTATGTTTG
6620	6667	21	9	AAAgAaAGGaAaT_CAG_TAT	ATAtCTGcAcT_CCTaTgTTT	ATCGAAGAG	AAAgAaAGGaAaT_CAG_TAT-ATCGAAGAG-ATAtCTGcAcT_CCTaTgTTT	AAAGAAAGGAAATCAGTATATCGAAGAGATATCTGCACTCCTATGTTT
6620	6667	21	10	AAAgAaAGGaAaT_CAGtATA	TAT_CTGcAcT_CCTaTgTTT	ATCGAAGAGA	AAAgAaAGGaAaT_CAGtATA-ATCGAAGAGA-TAT_CTGcAcT_CCTaTgTTT	AAAGAAAGGAAATCAGTATATCGAAGAGATATCTGCACTCCTATGTTT
6619	6669	23	9	A_AAAgAaAGGaAaT_CAGtATA	TAT_CTGcAcT_CCTaTgTTTgT	TCGAAGAGA	A_AAAgAaAGGaAaT_CAGtATA-TCGAAGAGA-TAT_CTGcAcT_CCTaTgTTTgT	AAAAGAAAGGAAATCAGTATATCGAAGAGATATCTGCACTCCTATGTTTGT
6620	6667	23	5	AAAgAaAGGaAaT_CAG_TATaT	AgATAtCTGcAcT_CCTaTgTTT	CGAAG	AAAgAaAGGaAaT_CAG_TATaT-CGAAG-AgATAtCTGcAcT_CCTaTgTTT	AAAGAAAGGAAATCAGTATATCGAAGAGATATCTGCACTCCTATGTTT
6620	6667	22	8	AAAgAaAGGaAaT_CAGtATAT	ATAT_CTGcAcT_CCTaTgTTT	TCGAAGAG	AAAgAaAGGaAaT_CAGtATAT-TCGAAGAG-ATAT_CTGcAcT_CCTaTgTTT	AAAGAAAGGAAATCAGTATATCGAAGAGATATCTGCACTCCTATGTTT
6619	6669	24	7	A_AAAgAaAGGaAaT_CAGtATAT	ATAT_CTGcAcT_CCTaTgTTTgT	CGAAGAG	A_AAAgAaAGGaAaT_CAGtATAT-CGAAGAG-ATAT_CTGcAcT_CCTaTgTTTgT	AAAAGAAAGGAAATCAGTATATCGAAGAGATATCTGCACTCCTATGTTTGT
6620	6667	24	3	AAAgAaAGGaAaT_CAG_TATaTC	GAgATAtCTGcAcT_CCTaTgTTT	GAA	AAAgAaAGGaAaT_CAG_TATaTC-GAA-GAgATAtCTGcAcT_CCTaTgTTT	AAAGAAAGGAAATCAGTATATCGAAGAGATATCTGCACTCCTATGTTT
6620	6667	23	6	AAAgAaAGGaAaT_CAGtATATC	GATAT_CTGcAcT_CCTaTgTTT	CGAAGA	AAAgAaAGGaAaT_CAGtATATC-CGAAGA-GATAT_CTGcAcT_CCTaTgTTT	AAAGAAAGGAAATCAGTATATCGAAGAGATATCTGCACTCCTATGTTT
6619	6669	25	5	A_AAAgAaAGGaAaT_CAGtATATC	GATAT_CTGcAcT_CCTaTgTTTgT	GAAGA	A_AAAgAaAGGaAaT_CAGtATATC-GAAGA-GATAT_CTGcAcT_CCTaTgTTTgT	AAAAGAAAGGAAATCAGTATATCGAAGAGATATCTGCACTCCTATGTTTGT
6620	6667	22	8	AAAgAaAGGaAaT_CAGtATAT	ATAT_CTGcAcT_CCTaTgTTT	CGAAGAGA	AAAgAaAGGaAaT_CAGtATAT-CGAAGAGA-ATAT_CTGcAcT_CCTaTgTTT	AAAGAAAGGAAATCAGTATATCGAAGAGATATCTGCACTCCTATGTTT
6620	6667	23	5	AAAgAaAGGaAaT_CAGtATATC	GATAT_CTGcAcT_CCTaTgTTT	GAAGA	AAAgAaAGGaAaT_CAGtATATC-GAAGA-GATAT_CTGcAcT_CCTaTgTTT	AAAGAAAGGAAATCAGTATATCGAAGAGATATCTGCACTCCTATGTTT
6620	6667	23	6	AAAgAaAGGaAaT_CAGtATATC	GATAT_CTGcAcT_CCTaTgTTT	GAAGAG	AAAgAaAGGaAaT_CAGtATATC-GAAGAG-GATAT_CTGcAcT_CCTaTgTTT	AAAGAAAGGAAATCAGTATATCGAAGAGATATCTGCACTCCTATGTTT
6788	6835	22	8	AATGAgaTCCAG_T_CAttTgC	GgA__TGgAaCTGGAgaTCATT	AACAACAT	AATGAgaTCCAG_T_CAttTgC-AACAACAT-GgA__TGgAaCTGGAgaTCATT	AATGAGATCCAGTCATTTGCAACAACATGGATGGAACTGGAGATCATT
6788	6835	23	6	AATGAgaTCCAG_T_CAttTgCA	TGgA__TGgAaCTGGAgaTCATT	ACAACA	AATGAgaTCCAG_T_CAttTgCA-ACAACA-TGgA__TGgAaCTGGAgaTCATT	AATGAGATCCAGTCATTTGCAACAACATGGATGGAACTGGAGATCATT
6846	6893	21	8	AAATAAGccAgGcACA_GaaA	TcaCaTGTtC_TcaCTTATTT	GACAAACA	AAATAAGccAgGcACA_GaaA-GACAAACA-TcaCaTGTtC_TcaCTTATTT	AAATAAGCCAGGCACAGAAAGACAAACATCACATGTTCTCACTTATTT
6874	6920	23	6	TCAcA_TGTTcTcAcTTaTTT_G	CtAAA_AA_TcAaAACAaT_TGA	TGGGAT	TCAcA_TGTTcTcAcTTaTTT_G-TGGGAT-CtAAA_AA_TcAaAACAaT_TGA	TCACATGTTCTCACTTATTTGTGGGATCTAAAAATCAAAACAATTGA
7081	7126	23	6	AAcT_tAAtTgTACA_T_TTTAA	TTAAAgAgTGTA_A_TTggA_TT	AATAAC	AAcT_tAAtTgTACA_T_TTTAA-AATAAC-TTAAAgAgTGTA_A_TTggA_TT	AACTTAATTGTACATTTTAAAATAACTTAAAGAGTGTAATTGGATT
>L1MA2
95	151	24	10	TcATAaGAAccaAAAAtCAGGTgA	T_ACCTGgTTTTaacTTCaTATtA	GCAATCACAG	TcATAaGAAccaAAAAtCAGGTgA-GCAATCACAG-T_ACCTGgTTTTaacTTCaTATtA	TCATAAGAACCAAAAATCAGGTGAGCAATCACAGTACCTGGTTTTAACTTCATATTA
97	149	22	10	ATAaGAAccaAAAAtCAGGTgA	T_ACCTGgTTTTaacTTCaTAT	GCAATCACAG	ATAaGAAccaAAAAtCAGGTgA-GCAATCACAG-T_ACCTGgTTTTaacTTCaTAT	ATAAGAACCAAAAATCAGGTGAGCAATCACAGTACCTGGTTTTAACTTCATAT
97	149	24	7	ATAaGAAccaAAAAtCAGGTgAgC	G_T_ACCTGgTTTTaacTTCaTAT	AATCACA	ATAaGAAccaAAAAtCAGGTgAgC-AATCACA-G_T_ACCTGgTTTTaacTTCaTAT	ATAAGAACCAAAAATCAGGTGAGCAATCACAGTACCTGGTTTTAACTTCATAT
135	182	21	7	GTTTTaaCTtCaTaTT_AcTG	CAcTgAAgAgGtAGgaAAAAC	AAAGAGG	GTTTTaaCTtCaTaTT_AcTG-AAAGAGG-CAcTgAAgAgGtAGgaAAAAC	GTTTTAACTTCATATTACTGAAAGAGGCACTGAAGAGGTAGGAAAAAC
202	247	23	4	CAC_CcCTcCcCCAtC_CC_CCA	TGGcGGcG_TGGtGtAGaGaGTG	GCAG	CAC_CcCTcCcCCAtC_CC_CCA-GCAG-TGGcGGcG_TGGtGtAGaGaGTG	CACCCCTCCCCCATCCCCCAGCAGTGGCGGCGTGGTGTAGAGAGTG
491	542	25	8	CAG_TCtAgGcCACaAGGAC_TG_C	GgCAaGTCCTaGTG_C_T_GAaCTG	AATTCCTA	CAG_TCtAgGcCACaAGGAC_TG_C-AATTCCTA-GgCAaGTCCTaGTG_C_T_GAaCTG	CAGTCTAGGCCACAAGGACTGCAATTCCTAGGCAAGTCCTAGTGCTGAACTG
492	542	24	9	CAG_TCtAgGcCACaAGGAC_TGC	GCAaGTCCTaGTG_C_T_GAaCTG	AATTCCTAG	CAG_TCtAgGcCACaAGGAC_TGC-AATTCCTAG-GCAaGTCCTaGTG_C_T_GAaCTG	AGTCTAGGCCACAAGGACTGCAATTCCTAGGCAAGTCCTAGTGCTGAACTG
494	538	23	5	TCtAgGcCACaAGGAC_TG_C_A	TaGgCAaGTCCTaGTG_C_T_GA	ATTCC	TCtAgGcCACaAGGAC_TG_C_A-ATTCC-TaGgCAaGTCCTaGTG_C_T_GA	TCTAGGCCACAAGGACTGCAATTCCTAGGCAAGTCCTAGTGCTGA
491	542	24	9	CAG_TCtAgGcCACaAGGAC_TGC	GCAaGTCCTaGTG_C_T_GAaCTG	AATTCCTAG	CAG_TCtAgGcCACaAGGAC_TGC-AATTCCTAG-GCAaGTCCTaGTG_C_T_GAaCTG	CAGTCTAGGCCACAAGGACTGCAATTCCTAGGCAAGTCCTAGTGCTGAACTG
491	542	24	10	CAG_TCtAgGcCACaAGGAC_TGC	GCAaGTCCTaGTG_C_T_GAaCTG	AATTCCTAGG	CAG_TCtAgGcCACaAGGAC_TGC-AATTCCTAGG-GCAaGTCCTaGTG_C_T_GAaCTG	CAGTCTAGGCCACAAGGACTGCAATTCCTAGGCAAGTCCTAGTGCTGAACTG
494	538	23	4	TCtAgGcCACaAGGAC_TG_CaA	TaGgCAaGTCCTaGTG_C_T_GA	TTCC	TCtAgGcCACaAGGAC_TG_CaA-TTCC-TaGgCAaGTCCTaGTG_C_T_GA	TCTAGGCCACAAGGACTGCAATTCCTAGGCAAGTCCTAGTGCTGA
589	642	24	9	CAG_CTaGGG_TGGctaAGGGaGT	AC_CCCTcccCCAaCCCcAGgCTG	GCTGGCATC	CAG_CTaGGG_TGGctaAGGGaGT-GCTGGCATC-AC_CCCTcccCCAaCCCcAGgCTG	CAGCTAGGGTGGCTAAGGGAGTGCTGGCATCACCCCTCCCCCAACCCCAGGCTG
592	638	21	8	CTaGGG_TGGctaAGGGaGTG	CAC_CCCTcccCCAaCCCcAG	GCTGGCAT	CTaGGG_TGGctaAGGGaGTG-GCTGGCAT-CAC_CCCTcccCCAaCCCcAG	CTAGGGTGGCTAAGGGAGTGCTGGCATCACCCCTCCCCCAACCCCAG
589	642	25	7	CAG_CTaGGG_TGGctaAGGGaGTG	CAC_CCCTcccCCAaCCCcAGgCTG	CTGGCAT	CAG_CTaGGG_TGGctaAGGGaGTG-CTGGCAT-CAC_CCCTcccCCAaCCCcAGgCTG	CAGCTAGGGTGGCTAAGGGAGTGCTGGCATCACCCCTCCCCCAACCCCAGGCTG
592	638	21	7	CTaGGG_TGGctaAGGGaGTG	CAC_CCCTcccCCAaCCCcAG	CTGGCAT	CTaGGG_TGGctaAGGGaGTG-CTGGCAT-CAC_CCCTcccCCAaCCCcAG	CTAGGGTGGCTAAGGGAGTGCTGGCATCACCCCTCCCCCAACCCCAG
592	638	21	8	CTaGGG_TGGctaAGGGaGTG	CAC_CCCTcccCCAaCCCcAG	CTGGCATC	CTaGGG_TGGctaAGGGaGTG-CTGGCATC-CAC_CCCTcccCCAaCCCcAG	CTAGGGTGGCTAAGGGAGTGCTGGCATCACCCCTCCCCCAACCCCAG
592	638	23	3	CTaGGG_TGGctaAGGGaGTGcT	AtCAC_CCCTcccCCAaCCCcAG	GGC	CTaGGG_TGGctaAGGGaGTGcT-GGC-AtCAC_CCCTcccCCAaCCCcAG	CTAGGGTGGCTAAGGGAGTGCTGGCATCACCCCTCCCCCAACCCCAG
595	634	20	2	GGgTGGctaAGGGaGTGcTG	CAtCAC_CCCTcccCCAaCC	GG	GGgTGGctaAGGGaGTGcTG-GG-CAtCAC_CCCTcccCCAaCC	GGGTGGCTAAGGGAGTGCTGGCATCACCCCTCCCCCAACC
592	638	24	1	CTaGGG_TGGctaAGGGaGTGcTG	CAtCAC_CCCTcccCCAaCCCcAG	G	CTaGGG_TGGctaAGGGaGTGcTG-G-CAtCAC_CCCTcccCCAaCCCcAG	CTAGGGTGGCTAAGGGAGTGCTGGCATCACCCCTCCCCCAACCCCAG
595	635	22	0	GGG_TGGctaAGGGaGTGcTgG	C_AtCAC_CCCTcccCCAaCCC		GGG_TGGctaAGGGaGTGcTgG-C_AtCAC_CCCTcccCCAaCCC	GGGTGGCTAAGGGAGTGCTGGCATCACCCCTCCCCCAACCC
648	694	20	9	CTCaCagCTCCaaAAG_AGA	TCTgCTTgaGGAGagGaGAG	CTCCTTCCT	CTCaCagCTCCaaAAG_AGA-CTCCTTCCT-TCTgCTTgaGGAGagGaGAG	CTCACAGCTCCAAAAGAGACTCCTTCCTTCTGCTTGAGGAGAGGAGA
648	695	20	10	CTCaCagCTCCaaAAG_AGA	TCTgCTTgaGGAGagGaGAG	CTCCTTCCTT	CTCaCagCTCCaaAAG_AGA-CTCCTTCCTT-TCTgCTTgaGGAGagGaGAG	CTCACAGCTCCAAAAGAGACTCCTTCCTTCTGCTTGAGGAGAGGAGAG
664	705	20	4	agACTcCTTCCtTCTgCT_T	AgAGgAGAgGGAAG_AGTaa	GAGG	agACTcCTTCCtTCTgCT_T-GAGG-AgAGgAGAgGGAAG_AGTaa	AGACTCCTTCCTTCTGCTTGAGGAGAGGAGAGGGAAGAGTAA
965	1005	22	2	CTGaGAcT_TGCTG_GcT_TCA	TGAgA_CtCAGCAcAtTCcCAG	GG	CTGaGAcT_TGCTG_GcT_TCA-GG-TGAgA_CtCAGCAcAtTCcCAG	CTGAGACTTGCTGGCTTCAGGTGAGACTCAGCACATTCCCA
965	1006	22	3	CTGaGAcT_TGCTG_GcT_TCA	TGAgA_CtCAGCAcAtTCcCAG	GGT	CTGaGAcT_TGCTG_GcT_TCA-GGT-TGAgA_CtCAGCAcAtTCcCAG	CTGAGACTTGCTGGCTTCAGGTGAGACTCAGCACATTCCCAG
1244	1294	23	9	CAaGCTgACTGaaGA_G__CCCT	AGGGaaCaTCggCAGT_AGCcTG	TGGGCCTTA	CAaGCTgACTGaaGA_G__CCCT-TGGGCCTTA-AGGGaaCaTCggCAGT_AGCcTG	CAAGCTGACTGAAGAGCCCTTGGGCCTTAAGGGAACATCGGCAGTAGCCTG
1244	1294	24	7	CAaGCTgACTGaaGA_G__CCCTT	AAGGGaaCaTCggCAGT_AGCcTG	GGGCCTT	CAaGCTgACTGaaGA_G__CCCTT-GGGCCTT-AAGGGaaCaTCggCAGT_AGCcTG	CAAGCTGACTGAAGAGCCCTTGGGCCTTAAGGGAACATCGGCAGTAGCCTG
1248	1287	21	0	CTGaCtGAaGagCCCTT_gGG	CCttAAGGGaaCaTCgG_CAG		CTGaCtGAaGagCCCTT_gGG-CCttAAGGGaaCaTCgG_CAG	CTGACTGAAGAGCCCTTGGGCCTTAAGGGAACATCGGCAG
1273	1314	22	1	AgGGaaCATcGGcAGTA__GCC	GGCagTACTcCCcATGggCC_T	T	AgGGaaCATcGGcAGTA__GCC-T-GGCagTACTcCCcATGggCC_T	AGGGAACATCGGCAGTAGCCTGGCAGTACTCCCCATGGGCCT
1461	1504	22	4	CCCtGGCtCCCAGacA_G_CaC	G_GaCcTacCTGGG_GCCtGGG	CTCT	CCCtGGCtCCCAGacA_G_CaC-CTCT-G_GaCcTacCTGGG_GCCtGGG	CCCTGGCTCCCAGACAGCACCTCTGGACCTACCTGGGGCCTGGG
1462	1504	20	5	CCCtGGCtCCCAGacAGcaC	GacCTacCTGGG_GCCtGGG	CTCTG	CCCtGGCtCCCAGacAGcaC-CTCTG-GacCTacCTGGG_GCCtGGG	CCTGGCTCCCAGACAGCACCTCTGGACCTACCTGGGGCCTGGG
1461	1504	21	4	CCCtGGCtCCCAGacAGcaCC	GGacCTacCTGGG_GCCtGGG	CTCT	CCCtGGCtCCCAGacAGcaCC-CTCT-GGacCTacCTGGG_GCCtGGG	CCCTGGCTCCCAGACAGCACCTCTGGACCTACCTGGGGCCTGGG
1462	1504	21	3	CCCtGGCtCCCAGacAGcaCC	GGacCTacCTGGG_GCCtGGG	TCT	CCCtGGCtCCCAGacAGcaCC-TCT-GGacCTacCTGGG_GCCtGGG	CCTGGCTCCCAGACAGCACCTCTGGACCTACCTGGGGCCTGGG
1461	1504	21	4	CCCtGGCtCCCAGacAGcaCC	GGacCTacCTGGG_GCCtGGG	TCTG	CCCtGGCtCCCAGacAGcaCC-TCTG-GGacCTacCTGGG_GCCtGGG	CCCTGGCTCCCAGACAGCACCTCTGGACCTACCTGGGGCCTGGG
1534	1580	21	9	AGG_CCTGGctGGCTtTgCcA	TtGtAgAGCC__CCAGGgCCT	ACCTGCTGA	AGG_CCTGGctGGCTtTgCcA-ACCTGCTGA-TtGtAgAGCC__CCAGGgCCT	AGGCCTGGCTGGCTTTGCCACCTGCTGATTGTAGAGCCCCAGGGCCT
1533	1582	23	8	C_AGG_CCTGGctGGCTtTgCcA	TtGtAgAGCC__CCAGGgCCTtG	CCTGCTGA	C_AGG_CCTGGctGGCTtTgCcA-CCTGCTGA-TtGtAgAGCC__CCAGGgCCTtG	CAGGCCTGGCTGGCTTTGCCACCTGCTGATTGTAGAGCCCCAGGGCCTTG
1533	1582	23	9	C_AGG_CCTGGctGGCTtTgcCA	TGt_AgAGCC__CCAGGgCCTtG	CCTGCTGAT	C_AGG_CCTGGctGGCTtTgcCA-CCTGCTGAT-TGt_AgAGCC__CCAGGgCCTtG	CAGGCCTGGCTGGCTTTGCCACCTGCTGATTGTAGAGCCCCAGGGCCTTG
1534	1580	23	5	AGG_CCTGGctGGCTtTgCcA_C	GaTtGtAgAGCC__CCAGGgCCT	CTGCT	AGG_CCTGGctGGCTtTgCcA_C-CTGCT-GaTtGtAgAGCC__CCAGGgCCT	AGGCCTGGCTGGCTTTGCCACCTGCTGATTGTAGAGCCCCAGGGCCT
1534	1580	21	8	AGG_CCTGGctGGCTtTgCcA	TtGtAgAGCC__CCAGGgCCT	CCTGCTGA	AGG_CCTGGctGGCTtTgCcA-CCTGCTGA-TtGtAgAGCC__CCAGGgCCT	AGGCCTGGCTGGCTTTGCCACCTGCTGATTGTAGAGCCCCAGGGCCT
1534	1580	23	4	AGG_CCTGGctGGCTtTgCcAcC	GaTtGtAgAGCC__CCAGGgCCT	TGCT	AGG_CCTGGctGGCTtTgCcAcC-TGCT-GaTtGtAgAGCC__CCAGGgCCT	AGGCCTGGCTGGCTTTGCCACCTGCTGATTGTAGAGCCCCAGGGCCT
1618	1660	22	2	CAGgCCtTG_gGCaAGaCcCAG	CTGtG_CTgGCttCA_GGtCTG	TG	CAGgCCtTG_gGCaAGaCcCAG-TG-CTGtG_CTgGCttCA_GGtCTG	CAGGCCTTGGGCAAGACCCAGTGCTGTGCTGGCTTCAGGTCTG
1633	1680	22	9	ACC_C_AGtG_CTGTgCTGGcT	AcCCAGtACAGtC_CTaGtGGT	TCAGGTCTG	ACC_C_AGtG_CTGTgCTGGcT-TCAGGTCTG-AcCCAGtACAGtC_CTaGtGGT	ACCCAGTGCTGTGCTGGCTTCAGGTCTGACCCAGTACAGTCCTAGTGG
1633	1681	23	8	ACC_C_AGtG_CTGTgCTGGctT	Ac_CCAGtACAGtC_CTaGtGGT	CAGGTCTG	ACC_C_AGtG_CTGTgCTGGctT-CAGGTCTG-Ac_CCAGtACAGtC_CTaGtGGT	ACCCAGTGCTGTGCTGGCTTCAGGTCTGACCCAGTACAGTCCTAGTGGT
1633	1681	24	6	ACC_C_AGtG_CTGTgCTGGctTC	GAc_CCAGtACAGtC_CTaGtGGT	AGGTCT	ACC_C_AGtG_CTGTgCTGGctTC-AGGTCT-GAc_CCAGtACAGtC_CTaGtGGT	ACCCAGTGCTGTGCTGGCTTCAGGTCTGACCCAGTACAGTCCTAGTGGT
1635	1677	21	5	CcAGtG_CTGTgCTGGctTCA	TGAc_CCAGtACAGtC_CTaG	AGGTC	CcAGtG_CTGTgCTGGctTCA-AGGTC-TGAc_CCAGtACAGtC_CTaG	CCAGTGCTGTGCTGGCTTCAGGTCTGACCCAGTACAGTCCTAG
1633	1681	25	4	ACC_C_AGtG_CTGTgCTGGctTCA	TGAc_CCAGtACAGtC_CTaGtGGT	GGTC	ACC_C_AGtG_CTGTgCTGGctTCA-GGTC-TGAc_CCAGtACAGtC_CTaGtGGT	ACCCAGTGCTGTGCTGGCTTCAGGTCTGACCCAGTACAGTCCTAGTGGT
1635	1677	22	3	CcAGtG_CTGTgCTGGctTCAG	CTGAc_CCAGtACAGtC_CTaG	GGT	CcAGtG_CTGTgCTGGctTCAG-GGT-CTGAc_CCAGtACAGtC_CTaG	CCAGTGCTGTGCTGGCTTCAGGTCTGACCCAGTACAGTCCTAG
1633	1681	26	2	ACC_C_AGtG_CTGTgCTGGctTCAG	CTGAc_CCAGtACAGtC_CTaGtGGT	GT	ACC_C_AGtG_CTGTgCTGGctTCAG-GT-CTGAc_CCAGtACAGtC_CTaGtGGT	ACCCAGTGCTGTGCTGGCTTCAGGTCTGACCCAGTACAGTCCTAGTGGT
1636	1677	22	2	C_AGtG_CTGTgCTGGctTCAG	CTGAc_CCAGtACAGtC_CTaG	GT	C_AGtG_CTGTgCTGGctTCAG-GT-CTGAc_CCAGtACAGtC_CTaG	CAGTGCTGTGCTGGCTTCAGGTCTGACCCAGTACAGTCCTAG
1636	1677	23	1	C_AGtG_CTGTgCTGGctTCAgG	C_TGAc_CCAGtACAGtC_CTaG	T	C_AGtG_CTGTgCTGGctTCAgG-T-C_TGAc_CCAGtACAGtC_CTaG	CAGTGCTGTGCTGGCTTCAGGTCTGACCCAGTACAGTCCTAG
1659	1706	23	6	TGAC_CcAGtaCAgtCCTaGTGG	CCAC_AGGggTG__CTtGtGTCA	TGGTGG	TGAC_CcAGtaCAgtCCTaGTGG-TGGTGG-CCAC_AGGggTG__CTtGtGTCA	TGACCCAGTACAGTCCTAGTGGTGGTGGCCACAGGGGTGCTTGTGTCA
1671	1721	21	10	GtcCTaGtGGTGGtG_GcCAC	GTGtCaCcCCACCcCcAGctC	AGGGGTGCTT	GtcCTaGtGGTGGtG_GcCAC-AGGGGTGCTT-GTGtCaCcCCACCcCcAGctC	GTCCTAGTGGTGGTGGCCACAGGGGTGCTTGTGTCACCCCACCCCCAGCTC
1671	1721	22	8	GtcCTaGtGGTGGtG_GcCACA	TGTGtCaCcCCACCcCcAGctC	GGGGTGCT	GtcCTaGtGGTGGtG_GcCACA-GGGGTGCT-TGTGtCaCcCCACCcCcAGctC	GTCCTAGTGGTGGTGGCCACAGGGGTGCTTGTGTCACCCCACCCCCAGCTC
1671	1721	21	10	GtcCTaGtGGTGGtGGccACA	TGTcaCC_CCACCcCcAGctC	GGGGTGCTTG	GtcCTaGtGGTGGtGGccACA-GGGGTGCTTG-TGTcaCC_CCACCcCcAGctC	GTCCTAGTGGTGGTGGCCACAGGGGTGCTTGTGTCACCCCACCCCCAGCTC
1674	1717	21	5	CTaGtGGTGGtG_GcCAC_AG	CTtGTGtCaCcCCACCcCcAG	GGGTG	CTaGtGGTGGtG_GcCAC_AG-GGGTG-CTtGTGtCaCcCCACCcCcAG	CTAGTGGTGGTGGCCACAGGGGTGCTTGTGTCACCCCACCCCCA
1674	1717	21	4	CTaGtGGTGGtG_GcCACAgG	CtTGTGtCaCcCCACCcCcAG	GGTG	CTaGtGGTGGtG_GcCACAgG-GGTG-CtTGTGtCaCcCCACCcCcAG	CTAGTGGTGGTGGCCACAGGGGTGCTTGTGTCACCCCACCCCCA
1674	1718	20	7	CTaGtGGTGGtG_GcCACAg	_TGTGtCaCcCCACCcCcAG	GGGTGCT	CTaGtGGTGGtG_GcCACAg-GGGTGCT-_TGTGtCaCcCCACCcCcAG	CTAGTGGTGGTGGCCACAGGGGTGCTTGTGTCACCCCACCCCCAG
1674	1718	21	4	CTaGtGGTGGtG_GcCACAgG	CtTGTGtCaCcCCACCcCcAG	GGTG	CTaGtGGTGGtG_GcCACAgG-GGTG-CtTGTGtCaCcCCACCcCcAG	CTAGTGGTGGTGGCCACAGGGGTGCTTGTGTCACCCCACCCCCAG
1674	1718	22	3	CTaGtGGTGGtG_GcCACAggG	Ct_TGTGtCaCcCCACCcCcAG	GTG	CTaGtGGTGGtG_GcCACAggG-GTG-Ct_TGTGtCaCcCCACCcCcAG	CTAGTGGTGGTGGCCACAGGGGTGCTTGTGTCACCCCACCCCCAG
1684	1732	21	9	TG_GCCACaggGGtGCTtGtG	CcCcAGCtCCag_GTGGCtCA	TCACCCCAC	TG_GCCACaggGGtGCTtGtG-TCACCCCAC-CcCcAGCtCCag_GTGGCtCA	TGGCCACAGGGGTGCTTGTGTCACCCCACCCCCAGCTCCAGGTGGCTCA
1774	1829	25	10	GGAaAAGAaC___AAG_AgTCTCTG	CAGAGAaTtCTTccaGaTCTTaTCC	CCTGGTAATC	GGAaAAGAaC___AAG_AgTCTCTG-CCTGGTAATC-CAGAGAaTtCTTccaGaTCTTaTCC	GGAAAAGAACAAGAGTCTCTGCCTGGTAATCCAGAGAATTCTTCCAGATCTTATCC
1812	1867	24	10	TTCTTcCAGAtCTtATccAaG_AC	GTaCcTctATgAG_TCTGcAAGAA	CATCAAGGTG	TTCTTcCAGAtCTtATccAaG_AC-CATCAAGGTG-GTaCcTctATgAG_TCTGcAAGAA	TTCTTCCAGATCTTATCCAAGACCATCAAGGTGGTACCTCTATGAGTCTGCAAGAA
1812	1867	25	8	TTCTTcCAGAtCTtATccAaG_ACC	GGTaCcTctATgAG_TCTGcAAGAA	ATCAAGGT	TTCTTcCAGAtCTtATccAaG_ACC-ATCAAGGT-GGTaCcTctATgAG_TCTGcAAGAA	TTCTTCCAGATCTTATCCAAGACCATCAAGGTGGTACCTCTATGAGTCTGCAAGAA
1812	1867	26	6	TTCTTcCAGAtCTtATccAaG_ACCA	TGGTaCcTctATgAG_TCTGcAAGAA	TCAAGG	TTCTTcCAGAtCTtATccAaG_ACCA-TCAAGG-TGGTaCcTctATgAG_TCTGcAAGAA	TTCTTCCAGATCTTATCCAAGACCATCAAGGTGGTACCTCTATGAGTCTGCAAGAA
1818	1861	20	6	CAGAtCTtATccAaG_ACCA	TGGTaCcTctATgAG_TCTG	TCAAGG	CAGAtCTtATccAaG_ACCA-TCAAGG-TGGTaCcTctATgAG_TCTG	CAGATCTTATCCAAGACCATCAAGGTGGTACCTCTATGAGTCTG
1818	1861	22	2	CAGAtCTtATccAaG_ACCAtC	GgTGGTaCcTctATgAG_TCTG	AA	CAGAtCTtATccAaG_ACCAtC-AA-GgTGGTaCcTctATgAG_TCTG	CAGATCTTATCCAAGACCATCAAGGTGGTACCTCTATGAGTCTG
1818	1861	22	3	CAGAtCTtATccAaG_ACCAtC	G_TGGTaCcTctATgAG_TCTG	AAG	CAGAtCTtATccAaG_ACCAtC-AAG-G_TGGTaCcTctATgAG_TCTG	CAGATCTTATCCAAGACCATCAAGGTGGTACCTCTATGAGTCTG
1824	1866	23	3	T_TaTcCaAGAC_CATcA_AGGT	ACCTcT_ATGaGTCT_GcA_AgA	GGT	T_TaTcCaAGAC_CATcA_AGGT-GGT-ACCTcT_ATGaGTCT_GcA_AgA	TTATCCAAGACCATCAAGGTGGTACCTCTATGAGTCTGCAAGA
1884	1931	22	7	CTTGGG_G_TGccccCTaAAGC	GCTT_AGatcaCAaCaCCCAAG	AGATACG	CTTGGG_G_TGccccCTaAAGC-AGATACG-GCTT_AGatcaCAaCaCCCAAG	CTTGGGGTGCCCCCTAAAGCAGATACGGCTTAGATCACAACACCCAAG
2121	2168	21	8	AAACAGagATaTgTGAccT_T	AgAatTCAaA_ATagCTGTTT	TCAGACAG	AAACAGagATaTgTGAccT_T-TCAGACAG-AgAatTCAaA_ATagCTGTTT	AAACAGAGATATGTGACCTTTCAGACAGAGAATTCAAAATAGCTGTTT
2121	2168	22	7	AAACAGagATaTgTGAccTT_T	AgAAt_TCAaA_ATagCTGTTT	CAGACAG	AAACAGagATaTgTGAccTT_T-CAGACAG-AgAAt_TCAaA_ATagCTGTTT	AAACAGAGATATGTGACCTTTCAGACAGAGAATTCAAAATAGCTGTTT
2121	2168	23	5	AAACAGagATaTgTGAccTT_TC	GAgAAt_TCAaA_ATagCTGTTT	AGACA	AAACAGagATaTgTGAccTT_TC-AGACA-GAgAAt_TCAaA_ATagCTGTTT	AAACAGAGATATGTGACCTTTCAGACAGAGAATTCAAAATAGCTGTTT
2216	2263	22	8	ATTC_TaTcAgATaaATTT_AA	TTgAAATa_AT_TaAaAaGAAT	CAAAGAGA	ATTC_TaTcAgATaaATTT_AA-CAAAGAGA-TTgAAATa_AT_TaAaAaGAAT	ATTCTATCAGATAAATTTAACAAAGAGATTGAAATAATTAAAAAGAAT
2273	2310	20	0	ATTCTagAGT_TGaaAAaTG	CAaTTgaCAtACTgaAGAAT		ATTCTagAGT_TGaaAAaTG-CAaTTgaCAtACTgaAGAAT	ATTCTAGAGTTGAAAAATGCAATTGACATACTGAAGAA
3091	3142	24	9	GAG_TaAGTCC__TTACtTaTC_A	TtGA_AtGTAAatGGACTaAaCTC	ATAATAACA	GAG_TaAGTCC__TTACtTaTC_A-ATAATAACA-TtGA_AtGTAAatGGACTaAaCTC	GAGTAAGTCCTTACTTATCAATAATAACATTGAATGTAAATGGACTAAACTC
3089	3143	25	10	AgGAG_TaAGTCC__TTACtTaTCA	TGA_AtGTAAatGGACTaAaCTC_T	ATAATAACAT	AgGAG_TaAGTCC__TTACtTaTCA-ATAATAACAT-TGA_AtGTAAatGGACTaAaCTC_T	AGGAGTAAGTCCTTACTTATCAATAATAACATTGAATGTAAATGGACTAAACTCT
3091	3142	24	9	GAG_TaAGTCC__TTACtTaTCAA	TTGA_AtGTAAatGGACTaAaCTC	ATAATAACA	GAG_TaAGTCC__TTACtTaTCAA-ATAATAACA-TTGA_AtGTAAatGGACTaAaCTC	GAGTAAGTCCTTACTTATCAATAATAACATTGAATGTAAATGGACTAAACTC
3089	3143	26	8	AgGAG_TaAGTCC__TTACtTaTCAA	TTGA_AtGTAAatGGACTaAaCTC_T	TAATAACA	AgGAG_TaAGTCC__TTACtTaTCAA-TAATAACA-TTGA_AtGTAAatGGACTaAaCTC_T	AGGAGTAAGTCCTTACTTATCAATAATAACATTGAATGTAAATGGACTAAACTCT
3091	3142	24	9	GAG_TaAGTCC__TTACtTaTCaA	T_GA_AtGTAAatGGACTaAaCTC	TAATAACAT	GAG_TaAGTCC__TTACtTaTCaA-TAATAACAT-T_GA_AtGTAAatGGACTaAaCTC	GAGTAAGTCCTTACTTATCAATAATAACATTGAATGTAAATGGACTAAACTC
3091	3142	25	7	GAG_TaAGTCC__TTACtTaTCAAT	ATTGA_AtGTAAatGGACTaAaCTC	TAATAAC	GAG_TaAGTCC__TTACtTaTCAAT-TAATAAC-ATTGA_AtGTAAatGGACTaAaCTC	GAGTAAGTCCTTACTTATCAATAATAACATTGAATGTAAATGGACTAAACTC
3089	3143	27	6	AgGAG_TaAGTCC__TTACtTaTCAAT	ATTGA_AtGTAAatGGACTaAaCTC_T	AATAAC	AgGAG_TaAGTCC__TTACtTaTCAAT-AATAAC-ATTGA_AtGTAAatGGACTaAaCTC_T	AGGAGTAAGTCCTTACTTATCAATAATAACATTGAATGTAAATGGACTAAACTCT
3091	3142	24	9	GAG_TaAGTCC__TTACtTaTCAA	TTGA_AtGTAAatGGACTaAaCTC	TAATAACAT	GAG_TaAGTCC__TTACtTaTCAA-TAATAACAT-TTGA_AtGTAAatGGACTaAaCTC	GAGTAAGTCCTTACTTATCAATAATAACATTGAATGTAAATGGACTAAACTC
3091	3142	23	10	GAG_TaAGTCCttAcTTAtCAaT	AaTG_TAAaT__GGACTaAaCTC	AATAACATTG	GAG_TaAGTCCttAcTTAtCAaT-AATAACATTG-AaTG_TAAaT__GGACTaAaCTC	GAGTAAGTCCTTACTTATCAATAATAACATTGAATGTAAATGGACTAAACTC
3094	3137	22	5	TaAGTCC__TTACtTaTCAAT_	cATTGA_AtGTAAatGGACT_A	AATAA	TaAGTCC__TTACtTaTCAAT_-AATAA-cATTGA_AtGTAAatGGACT_A	TAAGTCCTTACTTATCAATAATAACATTGAATGTAAATGGACTA
3091	3142	25	6	GAG_TaAGTCC__TTACtTaTCAAT	ATTGA_AtGTAAatGGACTaAaCTC	AATAAC	GAG_TaAGTCC__TTACtTaTCAAT-AATAAC-ATTGA_AtGTAAatGGACTaAaCTC	GAGTAAGTCCTTACTTATCAATAATAACATTGAATGTAAATGGACTAAACTC
3091	3142	25	7	GAG_TaAGTCC__TTACtTaTCAAT	ATTGA_AtGTAAatGGACTaAaCTC	AATAACA	GAG_TaAGTCC__TTACtTaTCAAT-AATAACA-ATTGA_AtGTAAatGGACTaAaCTC	GAGTAAGTCCTTACTTATCAATAATAACATTGAATGTAAATGGACTAAACTC
3094	3137	22	4	TaAGTCC__TTACtTaTCAATa	cATTGA_AtGTAAatGGACT_A	ATAA	TaAGTCC__TTACtTaTCAATa-ATAA-cATTGA_AtGTAAatGGACT_A	TAAGTCCTTACTTATCAATAATAACATTGAATGTAAATGGACTA
3094	3138	22	5	TaAGTCC__TTACtTaTCAATa	_ATTGA_AtGTAAatGGACTaA	ATAAC	TaAGTCC__TTACtTaTCAATa-ATAAC-_ATTGA_AtGTAAatGGACTaA	TAAGTCCTTACTTATCAATAATAACATTGAATGTAAATGGACTAA
3094	3138	22	6	TaAGTCC__TTACtTaTCAATa	_ATTGA_AtGTAAatGGACTaA	ATAACA	TaAGTCC__TTACtTaTCAATa-ATAACA-_ATTGA_AtGTAAatGGACTaA	TAAGTCCTTACTTATCAATAATAACATTGAATGTAAATGGACTAA
3094	3137	24	0	TaAGTCC__TTACtTaTCAATaaT	AacATTGA_AtGTAAatGGACT_A		TaAGTCC__TTACtTaTCAATaaT-AacATTGA_AtGTAAatGGACT_A	TAAGTCCTTACTTATCAATAATAACATTGAATGTAAATGGACTA
3094	3138	24	1	TaAGTCC__TTACtTaTCAATaaT	Ac_ATTGA_AtGTAAatGGACTaA	A	TaAGTCC__TTACtTaTCAATaaT-A-Ac_ATTGA_AtGTAAatGGACTaA	TAAGTCCTTACTTATCAATAATAACATTGAATGTAAATGGACTAA
3094	3138	23	3	TaAGTCCttAcTTAtCAaT_AAT	ATTgAaTG_TAAaT__GGACTaA	AAC	TaAGTCCttAcTTAtCAaT_AAT-AAC-ATTgAaTG_TAAaT__GGACTaA	TAAGTCCTTACTTATCAATAATAACATTGAATGTAAATGGACTAA
3096	3136	22	2	AGTCC__TTACtTaTCAATaaT	Ac_ATTGA_AtGTAAatGGACT	AA	AGTCC__TTACtTaTCAATaaT-AA-Ac_ATTGA_AtGTAAatGGACT	AGTCCTTACTTATCAATAATAACATTGAATGTAAATGGACT
3416	3460	22	4	TTTAaATATaT__aTGCacCCA	TGGa_GCAcccAgATATaTAAA	ACAC	TTTAaATATaT__aTGCacCCA-ACAC-TGGa_GCAcccAgATATaTAAA	TTTAAATATATATGCACCCAACACTGGAGCACCCAGATATATAAA
3460	3512	23	10	AGCaAaTA_T_TATTaGaG_CTA	TAGaCcCcAATAcAaTAaTaGCT	AAGAGAGAGA	AGCaAaTA_T_TATTaGaG_CTA-AAGAGAGAGA-TAGaCcCcAATAcAaTAaTaGCT	AGCAAATATTATTAGAGCTAAAGAGAGAGATAGACCCCAATACAATAATAGCT
3635	3683	23	7	TcATCCaAT_aGCTGcA_GAAtA	TtTTCcT_CAGCacAT_GGATcA	CACATTC	TcATCCaAT_aGCTGcA_GAAtA-CACATTC-TtTTCcT_CAGCacAT_GGATcA	TCATCCAATAGCTGCAGAATACACATTCTTTTCCTCAGCACATGGATCA
3635	3683	23	8	TcATCCaAT_aGCTGcA_GAAtA	T_TTCcT_CAGCacAT_GGATcA	CACATTCT	TcATCCaAT_aGCTGcA_GAAtA-CACATTCT-T_TTCcT_CAGCacAT_GGATcA	TCATCCAATAGCTGCAGAATACACATTCTTTTCCTCAGCACATGGATCA
3637	3681	21	7	ATCCaAT_aGCTGcA_GAAtA	TtTTCcT_CAGCacAT_GGAT	CACATTC	ATCCaAT_aGCTGcA_GAAtA-CACATTC-TtTTCcT_CAGCacAT_GGAT	ATCCAATAGCTGCAGAATACACATTCTTTTCCTCAGCACATGGAT
3637	3681	23	3	ATCCaAT_aGCTGcA_GAAtAcA	TcTtTTCcT_CAGCacAT_GGAT	CAT	ATCCaAT_aGCTGcA_GAAtAcA-CAT-TcTtTTCcT_CAGCacAT_GGAT	ATCCAATAGCTGCAGAATACACATTCTTTTCCTCAGCACATGGAT
3665	3712	22	8	T_tCCTcAgCAcATGGaTC_AT	ATaGA_CCATaTGtT_AGGtcA	TCTCAAGG	T_tCCTcAgCAcATGGaTC_AT-TCTCAAGG-ATaGA_CCATaTGtT_AGGtcA	TTCCTCAGCACATGGATCATTCTCAAGGATAGACCATATGTTAGGTCA
3667	3709	21	5	CCTcAgCAcATGGaTC_ATtC	GgATaGA_CCATaTGtT_AGG	CTCAA	CCTcAgCAcATGGaTC_ATtC-CTCAA-GgATaGA_CCATaTGtT_AGG	CCTCAGCACATGGATCATTCTCAAGGATAGACCATATGTTAGG
3668	3709	21	4	CCTcAgCAcATGGaTC_ATtC	GgATaGA_CCATaTGtT_AGG	TCAA	CCTcAgCAcATGGaTC_ATtC-TCAA-GgATaGA_CCATaTGtT_AGG	CTCAGCACATGGATCATTCTCAAGGATAGACCATATGTTAGG
3667	3709	23	1	CCTcAgCAcATGGaTC_ATtC_T	AaGgATaGA_CCATaTGtT_AGG	C	CCTcAgCAcATGGaTC_ATtC_T-C-AaGgATaGA_CCATaTGtT_AGG	CCTCAGCACATGGATCATTCTCAAGGATAGACCATATGTTAGG
3668	3709	22	2	CCTcAgCAcATGGaTC_ATtCT	AGgATaGA_CCATaTGtT_AGG	CA	CCTcAgCAcATGGaTC_ATtCT-CA-AGgATaGA_CCATaTGtT_AGG	CTCAGCACATGGATCATTCTCAAGGATAGACCATATGTTAGG
3667	3709	22	3	CCTcAgCAcATGGaTC_ATtCT	AGgATaGA_CCATaTGtT_AGG	CAA	CCTcAgCAcATGGaTC_ATtCT-CAA-AGgATaGA_CCATaTGtT_AGG	CCTCAGCACATGGATCATTCTCAAGGATAGACCATATGTTAGG
4145	4191	20	9	AACaaTaCAAAAgAtCAA_T	AgTTGgTtTTTTGaAaaGTT	GAAACAAAA	AACaaTaCAAAAgAtCAA_T-GAAACAAAA-AgTTGgTtTTTTGaAaaGTT	AACAATACAAAAGATCAATGAAACAAAAAGTTGGTTTTTTGAAAAGT
4145	4192	20	10	AACaaTaCAAAAgAtCAA_T	AgTTGgTtTTTTGaAaaGTT	GAAACAAAAA	AACaaTaCAAAAgAtCAA_T-GAAACAAAAA-AgTTGgTtTTTTGaAaaGTT	AACAATACAAAAGATCAATGAAACAAAAAGTTGGTTTTTTGAAAAGTT
4301	4351	22	10	AATTcAaaGGatCAT_TAGTgG	CaACTAtATG__CCaaTaAATT	CTACTATGAG	AATTcAaaGGatCAT_TAGTgG-CTACTATGAG-CaACTAtATG__CCaaTaAATT	AATTCAAAGGATCATTAGTGGCTACTATGAGCAACTATATGCCAATAAATT
4301	4351	23	8	AATTcAaaGGatCAT_TAGTgGC	GCaACTAtATG__CCaaTaAATT	TACTATGA	AATTcAaaGGatCAT_TAGTgGC-TACTATGA-GCaACTAtATG__CCaaTaAATT	AATTCAAAGGATCATTAGTGGCTACTATGAGCAACTATATGCCAATAAATT
4301	4351	24	6	AATTcAaaGGatCAT_TAGTgGCT	AGCaACTAtATG__CCaaTaAATT	ACTATG	AATTcAaaGGatCAT_TAGTgGCT-ACTATG-AGCaACTAtATG__CCaaTaAATT	AATTCAAAGGATCATTAGTGGCTACTATGAGCAACTATATGCCAATAAATT
4312	4354	23	3	T_C_A_TTAgTGGCtAcTATgAG	CT_ATA_T_GCCAaTAAaTtGgA	CAA	T_C_A_TTAgTGGCtAcTATgAG-CAA-CT_ATA_T_GCCAaTAAaTtGgA	TCATTAGTGGCTACTATGAGCAACTATATGCCAATAAATTGGA
4588	4630	22	3	AGGG_AATACT_tCCaaAcTcA	T_A_TaaGGccAGTATTaCCCT	TTC	AGGG_AATACT_tCCaaAcTcA-TTC-T_A_TaaGGccAGTATTaCCCT	AGGGAATACTTCCAAACTCATTCTATAAGGCCAGTATTACCCT
4676	4726	21	10	GCcAaTATcTcTGaTGAatAT	ATccTCAaCAaA_ATAcTaGC	TGATGCAAAA	GCcAaTATcTcTGaTGAatAT-TGATGCAAAA-ATccTCAaCAaA_ATAcTaGC	GCCAATATCTCTGATGAATATTGATGCAAAAATCCTCAACAAAATACTAGC
4676	4726	22	8	GCcAaTATcTcTGaTGAatATT	AATccTCAaCAaA_ATAcTaGC	GATGCAAA	GCcAaTATcTcTGaTGAatATT-GATGCAAA-AATccTCAaCAaA_ATAcTaGC	GCCAATATCTCTGATGAATATTGATGCAAAAATCCTCAACAAAATACTAGC
4681	4721	21	0	TATcTcTGaTGAatATTgaTG	CAaaAATccTCAaCAaA_ATA		TATcTcTGaTGAatATTgaTG-CAaaAATccTCAaCAaA_ATA	TATCTCTGATGAATATTGATGCAAAAATCCTCAACAAAATA
5079	5122	22	3	CTG_TTatTC_AaCaTAGtACT	AGTcCTA_GcTaGAgcAAtCAG	GGA	CTG_TTatTC_AaCaTAGtACT-GGA-AGTcCTA_GcTaGAgcAAtCAG	CTGTTATTCAACATAGTACTGGAAGTCCTAGCTAGAGCAATCAG
5157	5206	22	10	AAggA_AgAAG_TCAaATtATC	GATgATaTGAtCTTaTaT__TT	CTTGTTTGCA	AAggA_AgAAG_TCAaATtATC-CTTGTTTGCA-GATgATaTGAtCTTaTaT__TT	AAGGAAGAAGTCAAATTATCCTTGTTTGCAGATGATATGATCTTATATTT
5161	5204	22	4	A_AgAAG_TCAaATtATcCtTG	CA_G_ATgATaTGAtCTTaTaT	TTTG	A_AgAAG_TCAaATtATcCtTG-TTTG-CA_G_ATgATaTGAtCTTaTaT	AAGAAGTCAAATTATCCTTGTTTGCAGATGATATGATCTTATAT
5478	5525	21	8	TggAAaGATATTccA_TgTTC	GAAgAaTc_AATATCgTTaaA	ATGGATTG	TggAAaGATATTccA_TgTTC-ATGGATTG-GAAgAaTc_AATATCgTTaaA	TGGAAAGATATTCCATGTTCATGGATTGGAAGAATCAATATCGTTAAA
5845	5894	21	10	CCaAG_AaCATacATTGggGA	TCttCAATaaATGgTgCT_GG	AAAGACAGTC	CCaAG_AaCATacATTGggGA-AAAGACAGTC-TCttCAATaaATGgTgCT_GG	CCAAGAACATACATTGGGGAAAAGACAGTCTCTTCAATAAATGGTGCTGG
6628	6674	22	7	AAgA_AaGGaAaT_CAGtATAT	ATAT_CTGcAcTcCCaTgT_TT	CGAAGAG	AAgA_AaGGaAaT_CAGtATAT-CGAAGAG-ATAT_CTGcAcTcCCaTgT_TT	AAGAAAGGAAATCAGTATATCGAAGAGATATCTGCACTCCCATGTTT
6628	6674	23	5	AAgA_AaGGaAaT_CAGtATATC	GATAT_CTGcAcTcCCaTgT_TT	GAAGA	AAgA_AaGGaAaT_CAGtATATC-GAAGA-GATAT_CTGcAcTcCCaTgT_TT	AAGAAAGGAAATCAGTATATCGAAGAGATATCTGCACTCCCATGTTT
6853	6900	21	8	AAATAAGccAgGcACA_GaaA	TcaCaTGTtC_TcaCTTATTT	GACAAACA	AAATAAGccAgGcACA_GaaA-GACAAACA-TcaCaTGTtC_TcaCTTATTT	AAATAAGCCAGGCACAGAAAGACAAACATCACATGTTCTCACTTATTT
6881	6927	23	6	TCAcA_TGTTcTcAcTTaTTT_G	CtAAA_AA_TcAaAACAaT_TGA	TGGGAT	TCAcA_TGTTcTcAcTTaTTT_G-TGGGAT-CtAAA_AA_TcAaAACAaT_TGA	TCACATGTTCTCACTTATTTGTGGGATCTAAAAATCAAAACAATTGA
7087	7138	22	10	AAtAATttAATTgTA__CaTTT	AAAaGagTAtAATTggATTgTT	WAAAATAACT	AAtAATttAATTgTA__CaTTT-WAAAATAACT-AAAaGagTAtAATTggATTgTT	AATAATTTAATTGTACATTTWAAAATAACTAAAAGAGTATAATTGGATTGTT
7087	7138	23	7	AAtAATttAATTgTAC_aTTTwA	TaAAAgaGTAtAATTggATTgTT	AAATAAC	AAtAATttAATTgTAC_aTTTwA-AAATAAC-TaAAAgaGTAtAATTggATTgTT	AATAATTTAATTGTACATTTWAAAATAACTAAAAGAGTATAATTGGATTGTT
7090	7135	20	7	AATttAATTgTAC_aTTTwA	TaAAAgaGTAtAATTggATT	AAATAAC	AATttAATTgTAC_aTTTwA-AAATAAC-TaAAAgaGTAtAATTggATT	AATTTAATTGTACATTTWAAAATAACTAAAAGAGTATAATTGGATT
7090	7135	21	6	AATttAATTgTACaT_TTwaA	TaaAAgA_GTAtAATTggATT	AATAAC	AATttAATTgTACaT_TTwaA-AATAAC-TaaAAgA_GTAtAATTggATT	AATTTAATTGTACATTTWAAAATAACTAAAAGAGTATAATTGGATT
7185	7232	22	10	CATGAtG_TGaTTaTT_AcACA	TGTaTcAA_AA_CAtC_TCATG	ATTGCATGCC	CATGAtG_TGaTTaTT_AcACA-ATTGCATGCC-TGTaTcAA_AA_CAtC_TCATG	CATGATGTGATTATTACACATTGCATGCCTGTATCAAAACATCTCATG
7183	7234	24	9	TcCATGAtG_TGaTTaTT_AcACA	TGTaTcAA_AA_CAtC_TCATGtA	TTGCATGCC	TcCATGAtG_TGaTTaTT_AcACA-TTGCATGCC-TGTaTcAA_AA_CAtC_TCATGtA	TCCATGATGTGATTATTACACATTGCATGCCTGTATCAAAACATCTCATGTA
7186	7228	23	3	AtGATGTgaTT_AtTACA__CAT	ATGccTGTA_TcAAa_ACATC_T	TGC	AtGATGTgaTT_AtTACA__CAT-TGC-ATGccTGTA_TcAAa_ACATC_T	ATGATGTGATTATTACACATTGCATGCCTGTATCAAAACATCT
7185	7232	22	9	CATGAtG_TGaTTaTT_AcACA	TGTaTcAA_AA_CAtC_TCATG	TTGCATGCC	CATGAtG_TGaTTaTT_AcACA-TTGCATGCC-TGTaTcAA_AA_CAtC_TCATG	CATGATGTGATTATTACACATTGCATGCCTGTATCAAAACATCTCATG
7188	7227	23	0	GATGTgaTT_AtTACA__CAtTG	CA_TGccTGTA_TcAAa_ACATC		GATGTgaTT_AtTACA__CAtTG-CA_TGccTGTA_TcAAa_ACATC	GATGTGATTATTACACATTGCATGCCTGTATCAAAACATC
7189	7231	22	2	ATGtGAT_TaTT_AcACAttGC	GCc_TGTaTcAAaAcATCtCAT	AT	ATGtGAT_TaTT_AcACAttGC-AT-GCc_TGTaTcAAaAcATCtCAT	ATGTGATTATTACACATTGCATGCCTGTATCAAAACATCTCAT
7189	7231	23	0	ATGtGAT_TaTT_AcACAttGCA	TGCc_TGTaTcAAaAcATCtCAT		ATGtGAT_TaTT_AcACAttGCA-TGCc_TGTaTcAAaAcATCtCAT	ATGTGATTATTACACATTGCATGCCTGTATCAAAACATCTCAT
>L1MA3
97	149	22	10	ATAaGAaccaAAAAtCAGGTgA	T_ACCTGgTTTTaacaTCaTAT	GCAATCACAG	ATAaGAaccaAAAAtCAGGTgA-GCAATCACAG-T_ACCTGgTTTTaacaTCaTAT	ATAAGAACCAAAAATCAGGTGAGCAATCACAGTACCTGGTTTTAACATCATAT
208	248	20	3	CTC_CcCCATcCCcTgGCaG	CcGC_AtGGcATGGaGaGAG	CAG	CTC_CcCCATcCCcTgGCaG-CAG-CcGC_AtGGcATGGaGaGAG	CTCCCCCATCCCCTGGCAGCAGCCGCATGGCATGGAGAGAG
208	248	21	2	CTC_CcCCATcCCcTgGCaGC	GCcGC_AtGGcATGGaGaGAG	CA	CTC_CcCCATcCCcTgGCaGC-CA-GCcGC_AtGGcATGGaGaGAG	CTCCCCCATCCCCTGGCAGCAGCCGCATGGCATGGAGAGAG
208	248	21	1	CTC_CcCCATcCCcTgGCaGC	GCcGC_AtGGcATGGaGaGAG	A	CTC_CcCCATcCCcTgGCaGC-A-GCcGC_AtGGcATGGaGaGAG	CTCCCCCATCCCCTGGCAGCAGCCGCATGGCATGGAGAGAG
208	248	21	2	CTC_CcCCATcCCcTgGCaGC	GCcGC_AtGGcATGGaGaGAG	AG	CTC_CcCCATcCCcTgGCaGC-AG-GCcGC_AtGGcATGGaGaGAG	CTCCCCCATCCCCTGGCAGCAGCCGCATGGCATGGAGAGAG
302	353	23	8	AaCTcAGTgCTGCCC__TGTcaC	GcaACAccGGGCAGaACTcAGcT	AGCAGAAA	AaCTcAGTgCTGCCC__TGTcaC-AGCAGAAA-GcaACAccGGGCAGaACTcAGcT	AACTCAGTGCTGCCCTGTCACAGCAGAAAGCAACACCGGGCAGAACTCAGCT
304	351	21	8	CTcAGTgCTGCCC__TGTcaC	GcaACAccGGGCAGaACTcAG	AGCAGAAA	CTcAGTgCTGCCC__TGTcaC-AGCAGAAA-GcaACAccGGGCAGaACTcAG	CTCAGTGCTGCCCTGTCACAGCAGAAAGCAACACCGGGCAGAACTCAG
304	351	21	9	CTcAGTgCTGCCC__TGTcaC	GcaACAccGGGCAGaACTcAG	AGCAGAAAG	CTcAGTgCTGCCC__TGTcaC-AGCAGAAAG-GcaACAccGGGCAGaACTcAG	CTCAGTGCTGCCCTGTCACAGCAGAAAGCAACACCGGGCAGAACTCAG
304	351	21	7	CTcAGTgCTGCCCtGTcacaG	Caac_ACcGGGCAGaACTcAG	CAGAAAG	CTcAGTgCTGCCCtGTcacaG-CAGAAAG-Caac_ACcGGGCAGaACTcAG	CTCAGTGCTGCCCTGTCACAGCAGAAAGCAACACCGGGCAGAACTCAG
304	351	22	5	CTcAGTgCTGCCCtGTcacaGC	GCaac_ACcGGGCAGaACTcAG	AGAAA	CTcAGTgCTGCCCtGTcacaGC-AGAAA-GCaac_ACcGGGCAGaACTcAG	CTCAGTGCTGCCCTGTCACAGCAGAAAGCAACACCGGGCAGAACTCAG
489	540	24	9	CAGtCtA_gGcCACaAGGAC_TGC	GCAaGTCCTgGTG_CtgT_G_CTG	AATTCCTGG	CAGtCtA_gGcCACaAGGAC_TGC-AATTCCTGG-GCAaGTCCTgGTG_CtgT_G_CTG	CAGTCTAGGCCACAAGGACTGCAATTCCTGGGCAAGTCCTGGTGCTGTGCTG
520	560	22	3	gCAAGT_C_CTGG_TgCTGtGC	GCtCAG_AgCCAGtGgACTTG_	TGG	gCAAGT_C_CTGG_TgCTGtGC-TGG-GCtCAG_AgCCAGtGgACTTG_	GCAAGTCCTGGTGCTGTGCTGGGCTCAGAGCCAGTGGACTT
521	560	21	3	CAAGT_C_CTGG_TgCTGtGC	GCtCAG_AgCCAGtGgACTTG	TGG	CAAGT_C_CTGG_TgCTGtGC-TGG-GCtCAG_AgCCAGtGgACTTG	CAAGTCCTGGTGCTGTGCTGGGCTCAGAGCCAGTGGACTT
521	560	21	4	CAAGT_C_CTGG_TgCTGtGC	GCtCAG_AgCCAGtGgACTTG	TGGG	CAAGT_C_CTGG_TgCTGtGC-TGGG-GCtCAG_AgCCAGtGgACTTG	CAAGTCCTGGTGCTGTGCTGGGCTCAGAGCCAGTGGACTT
521	561	22	2	CAAGT_C_CTGG_TgCTGtGCt	_GCtCAG_AgCCAGtGgACTTG	GG	CAAGT_C_CTGG_TgCTGtGCt-GG-_GCtCAG_AgCCAGtGgACTTG	CAAGTCCTGGTGCTGTGCTGGGCTCAGAGCCAGTGGACTTG
521	561	22	3	CAAGT_C_CTGG_TgCTGtGCt	_GCtCAG_AgCCAGtGgACTTG	GGG	CAAGT_C_CTGG_TgCTGtGCt-GGG-_GCtCAG_AgCCAGtGgACTTG	CAAGTCCTGGTGCTGTGCTGGGCTCAGAGCCAGTGGACTTG
662	703	20	4	agACTcCTTCCtTCTgCT_T	AgAGgAGAgGGAAG_AGTaa	GAGG	agACTcCTTCCtTCTgCT_T-GAGG-AgAGgAGAgGGAAG_AGTaa	AGACTCCTTCCTTCTGCTTGAGGAGAGGAGAGGGAAGAGTAA
879	927	22	8	AtCAcCTGCTGAcTA__aAGaG	CcCTgaaTAaTCAGCAG_TGgT	CCCTTGGG	AtCAcCTGCTGAcTA__aAGaG-CCCTTGGG-CcCTgaaTAaTCAGCAG_TGgT	ATCACCTGCTGACTAAAGAGCCCTTGGGCCCTGAATAATCAGCAGTGGT
879	927	22	9	AtCAcCTGCTGAcTA__aAGaG	C_CTgaaTAaTCAGCAG_TGgT	CCCTTGGGC	AtCAcCTGCTGAcTA__aAGaG-CCCTTGGGC-C_CTgaaTAaTCAGCAG_TGgT	ATCACCTGCTGACTAAAGAGCCCTTGGGCCCTGAATAATCAGCAGTGGT
880	927	20	10	AtCAcCTGCTGAcTAaagAG	CTgaaTAaTCAGCAG_TGgT	CCCTTGGGCC	AtCAcCTGCTGAcTAaagAG-CCCTTGGGCC-CTgaaTAaTCAGCAG_TGgT	TCACCTGCTGACTAAAGAGCCCTTGGGCCCTGAATAATCAGCAGTGGT
879	927	23	6	AtCAcCTGCTGAcTA__aAGaGC	GCcCTgaaTAaTCAGCAG_TGgT	CCTTGG	AtCAcCTGCTGAcTA__aAGaGC-CCTTGG-GCcCTgaaTAaTCAGCAG_TGgT	ATCACCTGCTGACTAAAGAGCCCTTGGGCCCTGAATAATCAGCAGTGGT
879	927	20	10	AtCAcCTGCTGAcTAaagAG	CTgaaTAaTCAGCAG_TGgT	CCCTTGGGCC	AtCAcCTGCTGAcTAaagAG-CCCTTGGGCC-CTgaaTAaTCAGCAG_TGgT	ATCACCTGCTGACTAAAGAGCCCTTGGGCCCTGAATAATCAGCAGTGGT
881	925	23	3	CAcCTGCTGAcTA__aAGaG_CC	GGgCcCTgaaTAaTCAGCAG_TG	CTT	CAcCTGCTGAcTA__aAGaG_CC-CTT-GGgCcCTgaaTAaTCAGCAG_TG	CACCTGCTGACTAAAGAGCCCTTGGGCCCTGAATAATCAGCAGTG
879	927	24	4	AtCAcCTGCTGAcTA__aAGaGCC	GGCcCTgaaTAaTCAGCAG_TGgT	CTTG	AtCAcCTGCTGAcTA__aAGaGCC-CTTG-GGCcCTgaaTAaTCAGCAG_TGgT	ATCACCTGCTGACTAAAGAGCCCTTGGGCCCTGAATAATCAGCAGTGGT
881	925	22	5	CAcCTGCTGAcTA__aAGaGcC	GcC_CTgaaTAaTCAGCAG_TG	CTTGG	CAcCTGCTGAcTA__aAGaGcC-CTTGG-GcC_CTgaaTAaTCAGCAG_TG	CACCTGCTGACTAAAGAGCCCTTGGGCCCTGAATAATCAGCAGTG
881	925	23	3	CAcCTGCTGAcTA__aAGaGCCC	GGGCcCTgaaTAaTCAGCAG_TG	CTT	CAcCTGCTGAcTA__aAGaGCCC-CTT-GGGCcCTgaaTAaTCAGCAG_TG	CACCTGCTGACTAAAGAGCCCTTGGGCCCTGAATAATCAGCAGTG
879	927	25	2	AtCAcCTGCTGAcTA__aAGaGCCC	GGGCcCTgaaTAaTCAGCAG_TGgT	TT	AtCAcCTGCTGAcTA__aAGaGCCC-TT-GGGCcCTgaaTAaTCAGCAG_TGgT	ATCACCTGCTGACTAAAGAGCCCTTGGGCCCTGAATAATCAGCAGTGGT
881	925	23	3	CAcCTGCTGAcTA__aAGaGcCC	GGcC_CTgaaTAaTCAGCAG_TG	TTG	CAcCTGCTGAcTA__aAGaGcCC-TTG-GGcC_CTgaaTAaTCAGCAG_TG	CACCTGCTGACTAAAGAGCCCTTGGGCCCTGAATAATCAGCAGTG
881	925	21	4	CAcCTGCTGAcTAaagAGccC	GccCTgaaTAaTCAGCAG_TG	TTGG	CAcCTGCTGAcTAaagAGccC-TTGG-GccCTgaaTAaTCAGCAG_TG	CACCTGCTGACTAAAGAGCCCTTGGGCCCTGAATAATCAGCAGTG
881	925	23	2	CAcCTGCTGAcTA__aAGaGCCC	GGGCcCTgaaTAaTCAGCAG_TG	TT	CAcCTGCTGAcTA__aAGaGCCC-TT-GGGCcCTgaaTAaTCAGCAG_TG	CACCTGCTGACTAAAGAGCCCTTGGGCCCTGAATAATCAGCAGTG
881	925	23	3	CAcCTGCTGAcTA__aAGaGCCC	GGGCcCTgaaTAaTCAGCAG_TG	TTG	CAcCTGCTGAcTA__aAGaGCCC-TTG-GGGCcCTgaaTAaTCAGCAG_TG	CACCTGCTGACTAAAGAGCCCTTGGGCCCTGAATAATCAGCAGTG
884	923	21	2	CTGCTGAcTA__aAGaGCCCt	_GGGCcCTgaaTAaTCAGCAG	TG	CTGCTGAcTA__aAGaGCCCt-TG-_GGGCcCTgaaTAaTCAGCAG	CTGCTGACTAAAGAGCCCTTGGGCCCTGAATAATCAGCAG
954	994	20	3	TGGGTgAgA_CTcAgAGaCA	TGgCT_TcAGgTgTgACCCA	TGC	TGGGTgAgA_CTcAgAGaCA-TGC-TGgCT_TcAGgTgTgACCCA	TGGGTGAGACTCAGAGACATGCTGGCTTCAGGTGTGACCCA
954	994	22	0	TGGGTgAgA_CTcAgAGaCAtG	C_TGgCT_TcAGgTgTgACCCA		TGGGTgAgA_CTcAgAGaCAtG-C_TGgCT_TcAGgTgTgACCCA	TGGGTGAGACTCAGAGACATGCTGGCTTCAGGTGTGACCCA
1106	1147	22	1	TGGggT_AGaG_CaCCAAGtAG	CT_CTTGGgGtCcCTgAttCCA	G	TGGggT_AGaG_CaCCAAGtAG-G-CT_CTTGGgGtCcCTgAttCCA	TGGGGTAGAGCACCAAGTAGGCTCTTGGGGTCCCTGATTCCA
1174	1222	24	7	GGAC_CTgCCC_T__GGGcCAGaG	CaCTG_CCCtgAaGGG_AGaGTCC	GGGAGCC	GGAC_CTgCCC_T__GGGcCAGaG-GGGAGCC-CaCTG_CCCtgAaGGG_AGaGTCC	GGACCTGCCCTGGGCCAGAGGGGAGCCCACTGCCCTGAAGGGAGAGTCC
1174	1222	25	5	GGAC_CTgCCC_T__GGGcCAGaGG	CCaCTG_CCCtgAaGGG_AGaGTCC	GGAGC	GGAC_CTgCCC_T__GGGcCAGaGG-GGAGC-CCaCTG_CCCtgAaGGG_AGaGTCC	GGACCTGCCCTGGGCCAGAGGGGAGCCCACTGCCCTGAAGGGAGAGTCC
1174	1222	26	3	GGAC_CTgCCC_T__GGGcCAGaGGG	CCCaCTG_CCCtgAaGGG_AGaGTCC	GAG	GGAC_CTgCCC_T__GGGcCAGaGGG-GAG-CCCaCTG_CCCtgAaGGG_AGaGTCC	GGACCTGCCCTGGGCCAGAGGGGAGCCCACTGCCCTGAAGGGAGAGTCC
1242	1284	21	2	CacAaGcTgACTgAAGaGCCC	GGGC_CTTaAGTgAaCaTcaG	TT	CacAaGcTgACTgAAGaGCCC-TT-GGGC_CTTaAGTgAaCaTcaG	CACAAGCTGACTGAAGAGCCCTTGGGCCTTAAGTGAACATCAG
1248	1287	21	0	CTGaCTGAaGagCcCTT_gGG	CCttAAGtGaaCaTCAG_CAG		CTGaCTGAaGagCcCTT_gGG-CCttAAGtGaaCaTCAG_CAG	CTGACTGAAGAGCCCTTGGGCCTTAAGTGAACATCAGCAG
1293	1345	25	9	AGGcAGTaCTC_CCC_ATGG__gCC	GGtggCCATaGGGaGAG_ACT_CCT	TGGGGTGGT	AGGcAGTaCTC_CCC_ATGG__gCC-TGGGGTGGT-GGtggCCATaGGGaGAG_ACT_CCT	AGGCAGTACTCCCCATGGGCCTGGGGTGGTGGTGGCCATAGGGAGAGACTCCT
1293	1344	24	10	AGGcAGTaCTC_CCC_ATGGgC_C	GtGgCCATaGGGaGAG_ACT_CCT	TGGGGTGGTG	AGGcAGTaCTC_CCC_ATGGgC_C-TGGGGTGGTG-GtGgCCATaGGGaGAG_ACT_CCT	AGGCAGTACTCCCCATGGGCCTGGGGTGGTGGTGGCCATAGGGAGAGACTCC
1293	1345	24	10	AGGcAGTaCTC_CCC_ATgGGCCt	tGGCC_ATaGGGaGAG_ACT_CCT	GGGGTGGTGG	AGGcAGTaCTC_CCC_ATgGGCCt-GGGGTGGTGG-tGGCC_ATaGGGaGAG_ACT_CCT	AGGCAGTACTCCCCATGGGCCTGGGGTGGTGGTGGCCATAGGGAGAGACTCCT
1297	1342	21	8	AGTaCTC_CCC_ATgGGCCtg	gtGGCC_ATaGGGaGAG_ACT	GGGTGGTG	AGTaCTC_CCC_ATgGGCCtg-GGGTGGTG-gtGGCC_ATaGGGaGAG_ACT	AGTACTCCCCATGGGCCTGGGGTGGTGGTGGCCATAGGGAGAGACT
1378	1427	22	10	GgaCT_TTgT_CtTGTGGCtTG	CA_GCCACA_GtAgAAtAGagC	GGTGCCAGCT	GgaCT_TTgT_CtTGTGGCtTG-GGTGCCAGCT-CA_GCCACA_GtAgAAtAGagC	GGACTTTGTCTTGTGGCTTGGGTGCCAGCTCAGCCACAGTAGAATAGAGC
1381	1424	21	6	CT_TTgT_CtTGTGGCtTGgG	CtCA_GCCACA_GtAgAAtAG	TGCCAG	CT_TTgT_CtTGTGGCtTGgG-TGCCAG-CtCA_GCCACA_GtAgAAtAG	CTTTGTCTTGTGGCTTGGGTGCCAGCTCAGCCACAGTAGAATAG
1381	1424	23	3	CT_TTgT_CtTGTGGCtTG_GgT	AgCtCA_GCCACA_GtAgAAtAG	GCC	CT_TTgT_CtTGTGGCtTG_GgT-GCC-AgCtCA_GCCACA_GtAgAAtAG	CTTTGTCTTGTGGCTTGGGTGCCAGCTCAGCCACAGTAGAATAG
1381	1424	21	6	CT_TTgT_CtTGTGGCtTGgG	CtCA_GCCACA_GtAgAAtAG	TGCCAG	CT_TTgT_CtTGTGGCtTGgG-TGCCAG-CtCA_GCCACA_GtAgAAtAG	CTTTGTCTTGTGGCTTGGGTGCCAGCTCAGCCACAGTAGAATAG
1381	1424	24	1	CT_TTgT_CtTGTGGCtTG_GgTG	CAgCtCA_GCCACA_GtAgAAtAG	C	CT_TTgT_CtTGTGGCtTG_GgTG-C-CAgCtCA_GCCACA_GtAgAAtAG	CTTTGTCTTGTGGCTTGGGTGCCAGCTCAGCCACAGTAGAATAG
1450	1502	24	9	CTGaCtCCAGGcccTGGcTCCtAG	CT_GGAcCCAc__CCTGG_GcCAG	ATGGCATCT	CTGaCtCCAGGcccTGGcTCCtAG-ATGGCATCT-CT_GGAcCCAc__CCTGG_GcCAG	CTGACTCCAGGCCCTGGCTCCTAGATGGCATCTCTGGACCCACCCTGGGCCAG
1450	1502	25	7	CTGaCtCCAGGcccTGGcTCCtAGA	TCT_GGAcCCAc__CCTGG_GcCAG	TGGCATC	CTGaCtCCAGGcccTGGcTCCtAGA-TGGCATC-TCT_GGAcCCAc__CCTGG_GcCAG	CTGACTCCAGGCCCTGGCTCCTAGATGGCATCTCTGGACCCACCCTGGGCCAG
1456	1497	21	4	CCAGGcccTGGcTCC_tAGAT	ATCTctGGAcCCAc__CCTGG	TGGC	CCAGGcccTGGcTCC_tAGAT-TGGC-ATCTctGGAcCCAc__CCTGG	CCAGGCCCTGGCTCCTAGATGGCATCTCTGGACCCACCCTGG
1457	1497	21	3	CCAGGcccTGGcTCC_tAGAT	ATCTctGGAcCCAc__CCTGG	GGC	CCAGGcccTGGcTCC_tAGAT-GGC-ATCTctGGAcCCAc__CCTGG	CAGGCCCTGGCTCCTAGATGGCATCTCTGGACCCACCCTGG
1456	1497	22	2	CCAGGcccTGGcTCC_tAGATG	CATCTctGGAcCCAc__CCTGG	GG	CCAGGcccTGGcTCC_tAGATG-GG-CATCTctGGAcCCAc__CCTGG	CCAGGCCCTGGCTCCTAGATGGCATCTCTGGACCCACCCTGG
1457	1497	22	1	CCAGGcccTGGcTCC_tAGATG	CATCTctGGAcCCAc__CCTGG	G	CCAGGcccTGGcTCC_tAGATG-G-CATCTctGGAcCCAc__CCTGG	CAGGCCCTGGCTCCTAGATGGCATCTCTGGACCCACCCTGG
1456	1497	23	0	CCAGGcccTGGcTCC_tAGATgG	C_ATCTctGGAcCCAc__CCTGG		CCAGGcccTGGcTCC_tAGATgG-C_ATCTctGGAcCCAc__CCTGG	CCAGGCCCTGGCTCCTAGATGGCATCTCTGGACCCACCCTGG
1461	1504	23	3	CCCTGGCtCCtA_GaTGGcaT_C	GgAc_CCAcCcT_GG_GCCAGGG	TCT	CCCTGGCtCCtA_GaTGGcaT_C-TCT-GgAc_CCAcCcT_GG_GCCAGGG	CCCTGGCTCCTAGATGGCATCTCTGGACCCACCCTGGGCCAGGG
1462	1504	22	4	CCCTGGCtCCtA_GaTGGcaTC	GAc_CCAcCcT_GG_GCCAGGG	TCTG	CCCTGGCtCCtA_GaTGGcaTC-TCTG-GAc_CCAcCcT_GG_GCCAGGG	CCTGGCTCCTAGATGGCATCTCTGGACCCACCCTGGGCCAGGG
1461	1504	24	1	CCCTGGCtCCtA_GaTGGcaTCtC	G_GAc_CCAcCcT_GG_GCCAGGG	T	CCCTGGCtCCtA_GaTGGcaTCtC-T-G_GAc_CCAcCcT_GG_GCCAGGG	CCCTGGCTCCTAGATGGCATCTCTGGACCCACCCTGGGCCAGGG
1551	1599	22	9	ACCACCTgcTGaTT_gT_AgAG	CT_TgAgtAAaCAt_AGGTGGT	CCCTAGGGC	ACCACCTgcTGaTT_gT_AgAG-CCCTAGGGC-CT_TgAgtAAaCAt_AGGTGGT	ACCACCTGCTGATTGTAGAGCCCTAGGGCCTTGAGTAAACATAGGTGGT
1634	1681	21	9	ACC_CaGtG_CTGTgCTGGcT	AcCCAGtACAGtCcCaGtGGT	TCAGGTCTG	ACC_CaGtG_CTGTgCTGGcT-TCAGGTCTG-AcCCAGtACAGtCcCaGtGGT	ACCCAGTGCTGTGCTGGCTTCAGGTCTGACCCAGTACAGTCCCAGTGG
1634	1682	22	8	ACC_CaGtG_CTGTgCTGGctT	Ac_CCAGtACAGtCcCaGtGGT	CAGGTCTG	ACC_CaGtG_CTGTgCTGGctT-CAGGTCTG-Ac_CCAGtACAGtCcCaGtGGT	ACCCAGTGCTGTGCTGGCTTCAGGTCTGACCCAGTACAGTCCCAGTGGT
1634	1682	23	6	ACC_CaGtG_CTGTgCTGGctTC	GAc_CCAGtACAGtCcCaGtGGT	AGGTCT	ACC_CaGtG_CTGTgCTGGctTC-AGGTCT-GAc_CCAGtACAGtCcCaGtGGT	ACCCAGTGCTGTGCTGGCTTCAGGTCTGACCCAGTACAGTCCCAGTGGT
1634	1682	24	4	ACC_CaGtG_CTGTgCTGGctTCA	TGAc_CCAGtACAGtCcCaGtGGT	GGTC	ACC_CaGtG_CTGTgCTGGctTCA-GGTC-TGAc_CCAGtACAGtCcCaGtGGT	ACCCAGTGCTGTGCTGGCTTCAGGTCTGACCCAGTACAGTCCCAGTGGT
1637	1678	21	3	CaGtG_CTGTgCTGGctTCAG	CTGAc_CCAGtACAGtCcCaG	GGT	CaGtG_CTGTgCTGGctTCAG-GGT-CTGAc_CCAGtACAGtCcCaG	CAGTGCTGTGCTGGCTTCAGGTCTGACCCAGTACAGTCCCAG
1634	1682	25	2	ACC_CaGtG_CTGTgCTGGctTCAG	CTGAc_CCAGtACAGtCcCaGtGGT	GT	ACC_CaGtG_CTGTgCTGGctTCAG-GT-CTGAc_CCAGtACAGtCcCaGtGGT	ACCCAGTGCTGTGCTGGCTTCAGGTCTGACCCAGTACAGTCCCAGTGGT
1637	1678	21	2	CaGtG_CTGTgCTGGctTCAG	CTGAc_CCAGtACAGtCcCaG	GT	CaGtG_CTGTgCTGGctTCAG-GT-CTGAc_CCAGtACAGtCcCaG	CAGTGCTGTGCTGGCTTCAGGTCTGACCCAGTACAGTCCCAG
1637	1678	22	1	CaGtG_CTGTgCTGGctTCAgG	C_TGAc_CCAGtACAGtCcCaG	T	CaGtG_CTGTgCTGGctTCAgG-T-C_TGAc_CCAGtACAGtCcCaG	CAGTGCTGTGCTGGCTTCAGGTCTGACCCAGTACAGTCCCAG
1660	1707	23	6	TGAC_CcAGtaCAgtCCCaGTGG	CCACaGGGg_TG__CTtGtGTCA	TGGTGG	TGAC_CcAGtaCAgtCCCaGTGG-TGGTGG-CCACaGGGg_TG__CTtGtGTCA	TGACCCAGTACAGTCCCAGTGGTGGTGGCCACAGGGGTGCTTGTGTCA
1679	1724	20	8	TGGtGgTGGccacAGGGGTG	CACCCCTccc_CCAgCtCCA	GCTTGTGT	TGGtGgTGGccacAGGGGTG-GCTTGTGT-CACCCCTccc_CCAgCtCCA	TGGTGGTGGCCACAGGGGTGCTTGTGTCACCCCTCCCCCAGCTCCA
1680	1724	20	7	TGGtGgTGGccacAGGGGTG	CACCCCTccc_CCAgCtCCA	CTTGTGT	TGGtGgTGGccacAGGGGTG-CTTGTGT-CACCCCTccc_CCAgCtCCA	GGTGGTGGCCACAGGGGTGCTTGTGTCACCCCTCCCCCAGCTCCA
1679	1724	22	4	TGGtGgTGGccacAGGGGTG_C	GtCACCCCTccc_CCAgCtCCA	TTGT	TGGtGgTGGccacAGGGGTG_C-TTGT-GtCACCCCTccc_CCAgCtCCA	TGGTGGTGGCCACAGGGGTGCTTGTGTCACCCCTCCCCCAGCTCCA
1679	1724	20	7	TGGtGgTGGccacAGGGGTG	CACCCCTccc_CCAgCtCCA	CTTGTGT	TGGtGgTGGccacAGGGGTG-CTTGTGT-CACCCCTccc_CCAgCtCCA	TGGTGGTGGCCACAGGGGTGCTTGTGTCACCCCTCCCCCAGCTCCA
1818	1861	21	4	CAGAtCTTacccAaG_ACCAC	GTGGTaCcTctacAAG_TCTG	CAAG	CAGAtCTTacccAaG_ACCAC-CAAG-GTGGTaCcTctacAAG_TCTG	CAGATCTTACCCAAGACCACCAAGGTGGTACCTCTACAAGTCTG
1818	1861	22	2	CAGAtCTTacccAaG_ACCACC	GGTGGTaCcTctacAAG_TCTG	AA	CAGAtCTTacccAaG_ACCACC-AA-GGTGGTaCcTctacAAG_TCTG	CAGATCTTACCCAAGACCACCAAGGTGGTACCTCTACAAGTCTG
1866	1912	22	7	AGCC__A_CaGCATTActGGGC	GCCCccTAATGCaGaTatGGCT	TTGGGGT	AGCC__A_CaGCATTActGGGC-TTGGGGT-GCCCccTAATGCaGaTatGGCT	AGCCACAGCATTACTGGGCTTGGGGTGCCCCCTAATGCAGATATGGC
1866	1913	22	8	AGCC__A_CaGCATTActGGGC	GCCCccTAATGCaGaTatGGCT	TTGGGGTG	AGCC__A_CaGCATTActGGGC-TTGGGGTG-GCCCccTAATGCaGaTatGGCT	AGCCACAGCATTACTGGGCTTGGGGTGCCCCCTAATGCAGATATGGCT
1871	1914	23	3	CAG_CAtTAcTggGC_TT_GGGG	CCCCtAAtGCagA_TA_TGgCTG	TGC	CAG_CAtTAcTggGC_TT_GGGG-TGC-CCCCtAAtGCagA_TA_TGgCTG	CAGCATTACTGGGCTTGGGGTGCCCCCTAATGCAGATATGGCTG
1871	1914	22	4	CAG_CAtTAcTggGC_TTgGGG	CCCtAAtGCagA_TA_TGgCTG	TGCC	CAG_CAtTAcTggGC_TTgGGG-TGCC-CCCtAAtGCagA_TA_TGgCTG	CAGCATTACTGGGCTTGGGGTGCCCCCTAATGCAGATATGGCTG
1905	1949	22	4	GA_TaTGGcTGcaGTGA_CcAA	TTaGaTCACaaCAcCCA_AgTC	AGAC	GA_TaTGGcTGcaGTGA_CcAA-AGAC-TTaGaTCACaaCAcCCA_AgTC	GATATGGCTGCAGTGACCAAAGACTTAGATCACAACACCCAAGTC
1905	1949	21	5	GA_TaTGGcTGcaGTGAcCaA	TaGaTCACaaCAcCCA_AgTC	AGACT	GA_TaTGGcTGcaGTGAcCaA-AGACT-TaGaTCACaaCAcCCA_AgTC	GATATGGCTGCAGTGACCAAAGACTTAGATCACAACACCCAAGTC
1905	1949	22	3	GA_TaTGGcTGcaGTGAcCaAA	TTaGaTCACaaCAcCCA_AgTC	GAC	GA_TaTGGcTGcaGTGAcCaAA-GAC-TTaGaTCACaaCAcCCA_AgTC	GATATGGCTGCAGTGACCAAAGACTTAGATCACAACACCCAAGTC
1907	1946	20	2	TaTGGcTGcaGTGAcCaAAG	CTTaGaTCACaaCAcCCA_A	GA	TaTGGcTGcaGTGAcCaAAG-GA-CTTaGaTCACaaCAcCCA_A	TATGGCTGCAGTGACCAAAGACTTAGATCACAACACCCAA
1905	1949	23	1	GA_TaTGGcTGcaGTGAcCaAAG	CTTaGaTCACaaCAcCCA_AgTC	A	GA_TaTGGcTGcaGTGAcCaAAG-A-CTTaGaTCACaaCAcCCA_AgTC	GATATGGCTGCAGTGACCAAAGACTTAGATCACAACACCCAAGTC
2822	2863	20	2	TAaAgTgcTgaAGGAaAAAA	TTTTaTCCTagAatAgTaTA	AC	TAaAgTgcTgaAGGAaAAAA-AC-TTTTaTCCTagAatAgTaTA	TAAAGTGCTGAAGGAAAAAAACTTTTATCCTAGAATAGTATA
3108	3159	24	9	GAG_TaAGTCC__TTACtTaTC_A	TtGA_AtGTAAatGGACTaAaCTC	ATAATAACA	GAG_TaAGTCC__TTACtTaTC_A-ATAATAACA-TtGA_AtGTAAatGGACTaAaCTC	GAGTAAGTCCTTACTTATCAATAATAACATTGAATGTAAATGGACTAAACTC
3106	3160	25	10	AgGAG_TaAGTCC__TTACtTaTCA	TGA_AtGTAAatGGACTaAaCTC_T	ATAATAACAT	AgGAG_TaAGTCC__TTACtTaTCA-ATAATAACAT-TGA_AtGTAAatGGACTaAaCTC_T	AGGAGTAAGTCCTTACTTATCAATAATAACATTGAATGTAAATGGACTAAACTCT
3108	3159	24	9	GAG_TaAGTCC__TTACtTaTCAA	TTGA_AtGTAAatGGACTaAaCTC	ATAATAACA	GAG_TaAGTCC__TTACtTaTCAA-ATAATAACA-TTGA_AtGTAAatGGACTaAaCTC	GAGTAAGTCCTTACTTATCAATAATAACATTGAATGTAAATGGACTAAACTC
3106	3160	26	8	AgGAG_TaAGTCC__TTACtTaTCAA	TTGA_AtGTAAatGGACTaAaCTC_T	TAATAACA	AgGAG_TaAGTCC__TTACtTaTCAA-TAATAACA-TTGA_AtGTAAatGGACTaAaCTC_T	AGGAGTAAGTCCTTACTTATCAATAATAACATTGAATGTAAATGGACTAAACTCT
3108	3159	24	9	GAG_TaAGTCC__TTACtTaTCaA	T_GA_AtGTAAatGGACTaAaCTC	TAATAACAT	GAG_TaAGTCC__TTACtTaTCaA-TAATAACAT-T_GA_AtGTAAatGGACTaAaCTC	GAGTAAGTCCTTACTTATCAATAATAACATTGAATGTAAATGGACTAAACTC
3108	3159	25	7	GAG_TaAGTCC__TTACtTaTCAAT	ATTGA_AtGTAAatGGACTaAaCTC	TAATAAC	GAG_TaAGTCC__TTACtTaTCAAT-TAATAAC-ATTGA_AtGTAAatGGACTaAaCTC	GAGTAAGTCCTTACTTATCAATAATAACATTGAATGTAAATGGACTAAACTC
3106	3160	27	6	AgGAG_TaAGTCC__TTACtTaTCAAT	ATTGA_AtGTAAatGGACTaAaCTC_T	AATAAC	AgGAG_TaAGTCC__TTACtTaTCAAT-AATAAC-ATTGA_AtGTAAatGGACTaAaCTC_T	AGGAGTAAGTCCTTACTTATCAATAATAACATTGAATGTAAATGGACTAAACTCT
3108	3159	24	9	GAG_TaAGTCC__TTACtTaTCAA	TTGA_AtGTAAatGGACTaAaCTC	TAATAACAT	GAG_TaAGTCC__TTACtTaTCAA-TAATAACAT-TTGA_AtGTAAatGGACTaAaCTC	GAGTAAGTCCTTACTTATCAATAATAACATTGAATGTAAATGGACTAAACTC
3108	3159	23	10	GAG_TaAGTCCttAcTTAtCAaT	AaTG_TAAaT__GGACTaAaCTC	AATAACATTG	GAG_TaAGTCCttAcTTAtCAaT-AATAACATTG-AaTG_TAAaT__GGACTaAaCTC	GAGTAAGTCCTTACTTATCAATAATAACATTGAATGTAAATGGACTAAACTC
3111	3154	22	5	TaAGTCC__TTACtTaTCAAT_	cATTGA_AtGTAAatGGACT_A	AATAA	TaAGTCC__TTACtTaTCAAT_-AATAA-cATTGA_AtGTAAatGGACT_A	TAAGTCCTTACTTATCAATAATAACATTGAATGTAAATGGACTA
3108	3159	25	6	GAG_TaAGTCC__TTACtTaTCAAT	ATTGA_AtGTAAatGGACTaAaCTC	AATAAC	GAG_TaAGTCC__TTACtTaTCAAT-AATAAC-ATTGA_AtGTAAatGGACTaAaCTC	GAGTAAGTCCTTACTTATCAATAATAACATTGAATGTAAATGGACTAAACTC
3108	3159	25	7	GAG_TaAGTCC__TTACtTaTCAAT	ATTGA_AtGTAAatGGACTaAaCTC	AATAACA	GAG_TaAGTCC__TTACtTaTCAAT-AATAACA-ATTGA_AtGTAAatGGACTaAaCTC	GAGTAAGTCCTTACTTATCAATAATAACATTGAATGTAAATGGACTAAACTC
3111	3154	22	4	TaAGTCC__TTACtTaTCAATa	cATTGA_AtGTAAatGGACT_A	ATAA	TaAGTCC__TTACtTaTCAATa-ATAA-cATTGA_AtGTAAatGGACT_A	TAAGTCCTTACTTATCAATAATAACATTGAATGTAAATGGACTA
3111	3155	22	5	TaAGTCC__TTACtTaTCAATa	_ATTGA_AtGTAAatGGACTaA	ATAAC	TaAGTCC__TTACtTaTCAATa-ATAAC-_ATTGA_AtGTAAatGGACTaA	TAAGTCCTTACTTATCAATAATAACATTGAATGTAAATGGACTAA
3111	3155	22	6	TaAGTCC__TTACtTaTCAATa	_ATTGA_AtGTAAatGGACTaA	ATAACA	TaAGTCC__TTACtTaTCAATa-ATAACA-_ATTGA_AtGTAAatGGACTaA	TAAGTCCTTACTTATCAATAATAACATTGAATGTAAATGGACTAA
3111	3154	24	0	TaAGTCC__TTACtTaTCAATaaT	AacATTGA_AtGTAAatGGACT_A		TaAGTCC__TTACtTaTCAATaaT-AacATTGA_AtGTAAatGGACT_A	TAAGTCCTTACTTATCAATAATAACATTGAATGTAAATGGACTA
3111	3155	24	1	TaAGTCC__TTACtTaTCAATaaT	Ac_ATTGA_AtGTAAatGGACTaA	A	TaAGTCC__TTACtTaTCAATaaT-A-Ac_ATTGA_AtGTAAatGGACTaA	TAAGTCCTTACTTATCAATAATAACATTGAATGTAAATGGACTAA
3111	3155	23	3	TaAGTCCttAcTTAtCAaT_AAT	ATTgAaTG_TAAaT__GGACTaA	AAC	TaAGTCCttAcTTAtCAaT_AAT-AAC-ATTgAaTG_TAAaT__GGACTaA	TAAGTCCTTACTTATCAATAATAACATTGAATGTAAATGGACTAA
3113	3153	22	2	AGTCC__TTACtTaTCAATaaT	Ac_ATTGA_AtGTAAatGGACT	AA	AGTCC__TTACtTaTCAATaaT-AA-Ac_ATTGA_AtGTAAatGGACT	AGTCCTTACTTATCAATAATAACATTGAATGTAAATGGACT
3477	3529	23	10	AGCaAaTA_T_TATTaGaG_CTA	TAGaCcCcAATAcAaTAaTaGCT	AAGAGAGAGA	AGCaAaTA_T_TATTaGaG_CTA-AAGAGAGAGA-TAGaCcCcAATAcAaTAaTaGCT	AGCAAATATTATTAGAGCTAAAGAGAGAGATAGACCCCAATACAATAATAGCT
3631	3678	22	8	AATaG_aTATT_TaCAGaaCAT	ATGg_CTGcAgAATAcaC_ATT	TTCATCCA	AATaG_aTATT_TaCAGaaCAT-TTCATCCA-ATGg_CTGcAgAATAcaC_ATT	AATAGATATTTACAGAACATTTCATCCAATGGCTGCAGAATACACATT
3631	3678	23	6	AATaG_aTATT_TaCAGaaCATT	AATGg_CTGcAgAATAcaC_ATT	TCATCC	AATaG_aTATT_TaCAGaaCATT-TCATCC-AATGg_CTGcAgAATAcaC_ATT	AATAGATATTTACAGAACATTTCATCCAATGGCTGCAGAATACACATT
3652	3699	22	9	TcATCCaATG_GCT__GcAGAA	TTCTcCtcAGCaCAT_GGATcA	TACACATTC	TcATCCaATG_GCT__GcAGAA-TACACATTC-TTCTcCtcAGCaCAT_GGATcA	TCATCCAATGGCTGCAGAATACACATTCTTCTCCTCAGCACATGGATC
3652	3699	22	10	TcATCCaATG_GCTGcA_GA_A	TcTCcT_CAGCaCAT_GGATcA	TACACATTCT	TcATCCaATG_GCTGcA_GA_A-TACACATTCT-TcTCcT_CAGCaCAT_GGATcA	TCATCCAATGGCTGCAGAATACACATTCTTCTCCTCAGCACATGGATC
3652	3700	22	9	TcATCCaATG_GCT__GcAGAA	TTCTcCtcAGCaCAT_GGATcA	TACACATTC	TcATCCaATG_GCT__GcAGAA-TACACATTC-TTCTcCtcAGCaCAT_GGATcA	TCATCCAATGGCTGCAGAATACACATTCTTCTCCTCAGCACATGGATCA
3652	3700	22	10	TcATCCaATG_GCT__GcAGAA	TTCTcCtcAGCaCAT_GGATcA	TACACATTCT	TcATCCaATG_GCT__GcAGAA-TACACATTCT-TTCTcCtcAGCaCAT_GGATcA	TCATCCAATGGCTGCAGAATACACATTCTTCTCCTCAGCACATGGATCA
3652	3700	24	5	TcATCCaATG_GCT__GcAGAAtA	TcTTCTcCtcAGCaCAT_GGATcA	CACAT	TcATCCaATG_GCT__GcAGAAtA-CACAT-TcTTCTcCtcAGCaCAT_GGATcA	TCATCCAATGGCTGCAGAATACACATTCTTCTCCTCAGCACATGGATCA
3652	3700	24	7	TcATCCaATG_GCTGcA_GA_AtA	T_TcTCcT_CAGCaCAT_GGATcA	CACATTC	TcATCCaATG_GCTGcA_GA_AtA-CACATTC-T_TcTCcT_CAGCaCAT_GGATcA	TCATCCAATGGCTGCAGAATACACATTCTTCTCCTCAGCACATGGATCA
3653	3700	22	8	TcATCCaATG_GCTGcAGaAtA	TcTcCT_CAGCaCAT_GGATcA	CACATTCT	TcATCCaATG_GCTGcAGaAtA-CACATTCT-TcTcCT_CAGCaCAT_GGATcA	CATCCAATGGCTGCAGAATACACATTCTTCTCCTCAGCACATGGATCA
3654	3698	22	5	ATCCaATG_GCT__GcAGAAtA	TcTTCTcCtcAGCaCAT_GGAT	CACAT	ATCCaATG_GCT__GcAGAAtA-CACAT-TcTTCTcCtcAGCaCAT_GGAT	ATCCAATGGCTGCAGAATACACATTCTTCTCCTCAGCACATGGAT
3654	3698	22	6	ATCCaATG_GCT__GcAGAAtA	TcTTCTcCtcAGCaCAT_GGAT	CACATT	ATCCaATG_GCT__GcAGAAtA-CACATT-TcTTCTcCtcAGCaCAT_GGAT	ATCCAATGGCTGCAGAATACACATTCTTCTCCTCAGCACATGGAT
3654	3698	22	7	ATCCaATG_GCTGcA_GA_AtA	T_TcTCcT_CAGCaCAT_GGAT	CACATTC	ATCCaATG_GCTGcA_GA_AtA-CACATTC-T_TcTCcT_CAGCaCAT_GGAT	ATCCAATGGCTGCAGAATACACATTCTTCTCCTCAGCACATGGAT
3652	3700	22	8	TcATCCaATG_GCTGcAGaAtA	TcTcCT_CAGCaCAT_GGATcA	CACATTCT	TcATCCaATG_GCTGcAGaAtA-CACATTCT-TcTcCT_CAGCaCAT_GGATcA	TCATCCAATGGCTGCAGAATACACATTCTTCTCCTCAGCACATGGATCA
3652	3700	22	9	TcATCCaATG_GCTGcAGaAtA	TcTcCT_CAGCaCAT_GGATcA	CACATTCTT	TcATCCaATG_GCTGcAGaAtA-CACATTCTT-TcTcCT_CAGCaCAT_GGATcA	TCATCCAATGGCTGCAGAATACACATTCTTCTCCTCAGCACATGGATCA
3654	3698	24	2	ATCCaATG_GCT__GcAGAAtAcA	T_TcTTCTcCtcAGCaCAT_GGAT	CA	ATCCaATG_GCT__GcAGAAtAcA-CA-T_TcTTCTcCtcAGCaCAT_GGAT	ATCCAATGGCTGCAGAATACACATTCTTCTCCTCAGCACATGGAT
3654	3698	24	3	ATCCaATG_GCTGcA_GA_AtAcA	TcT_TcTCcT_CAGCaCAT_GGAT	CAT	ATCCaATG_GCTGcA_GA_AtAcA-CAT-TcT_TcTCcT_CAGCaCAT_GGAT	ATCCAATGGCTGCAGAATACACATTCTTCTCCTCAGCACATGGAT
3654	3698	22	6	ATCCaATG_GCTGcAGaAtAcA	T_TcTcCT_CAGCaCAT_GGAT	ACATTC	ATCCaATG_GCTGcAGaAtAcA-ACATTC-T_TcTcCT_CAGCaCAT_GGAT	ATCCAATGGCTGCAGAATACACATTCTTCTCCTCAGCACATGGAT
3652	3700	24	5	TcATCCaATG_GCTGcAGaAtAcA	T_TcTcCT_CAGCaCAT_GGATcA	CATTC	TcATCCaATG_GCTGcAGaAtAcA-CATTC-T_TcTcCT_CAGCaCAT_GGATcA	TCATCCAATGGCTGCAGAATACACATTCTTCTCCTCAGCACATGGATCA
3654	3698	22	5	ATCCaATG_GCTGcAGaAtAcA	T_TcTcCT_CAGCaCAT_GGAT	CATTC	ATCCaATG_GCTGcAGaAtAcA-CATTC-T_TcTcCT_CAGCaCAT_GGAT	ATCCAATGGCTGCAGAATACACATTCTTCTCCTCAGCACATGGAT
3654	3698	24	1	ATCCaATG_GCTGcAGaAtAcAcA	TcT_TcTcCT_CAGCaCAT_GGAT	T	ATCCaATG_GCTGcAGaAtAcAcA-T-TcT_TcTcCT_CAGCaCAT_GGAT	ATCCAATGGCTGCAGAATACACATTCTTCTCCTCAGCACATGGAT
3681	3729	22	8	TctCCTcAgCAcATGGaTC_AT	ATaGA_CCATaTGtT_AGGccA	TCTCAAGG	TctCCTcAgCAcATGGaTC_AT-TCTCAAGG-ATaGA_CCATaTGtT_AGGccA	TCTCCTCAGCACATGGATCATTCTCAAGGATAGACCATATGTTAGGCCA
3684	3726	21	5	CCTcAgCAcATGGaTC_ATtC	GgATaGA_CCATaTGtT_AGG	CTCAA	CCTcAgCAcATGGaTC_ATtC-CTCAA-GgATaGA_CCATaTGtT_AGG	CCTCAGCACATGGATCATTCTCAAGGATAGACCATATGTTAGG
3685	3726	21	4	CCTcAgCAcATGGaTC_ATtC	GgATaGA_CCATaTGtT_AGG	TCAA	CCTcAgCAcATGGaTC_ATtC-TCAA-GgATaGA_CCATaTGtT_AGG	CTCAGCACATGGATCATTCTCAAGGATAGACCATATGTTAGG
3684	3726	23	1	CCTcAgCAcATGGaTC_ATtC_T	AaGgATaGA_CCATaTGtT_AGG	C	CCTcAgCAcATGGaTC_ATtC_T-C-AaGgATaGA_CCATaTGtT_AGG	CCTCAGCACATGGATCATTCTCAAGGATAGACCATATGTTAGG
3685	3726	22	2	CCTcAgCAcATGGaTC_ATtCT	AGgATaGA_CCATaTGtT_AGG	CA	CCTcAgCAcATGGaTC_ATtCT-CA-AGgATaGA_CCATaTGtT_AGG	CTCAGCACATGGATCATTCTCAAGGATAGACCATATGTTAGG
3684	3726	22	3	CCTcAgCAcATGGaTC_ATtCT	AGgATaGA_CCATaTGtT_AGG	CAA	CCTcAgCAcATGGaTC_ATtCT-CAA-AGgATaGA_CCATaTGtT_AGG	CCTCAGCACATGGATCATTCTCAAGGATAGACCATATGTTAGG
3734	3782	24	5	AcAAG_T_CTT_A_AaAAaTTCAA	TTGAAaTTaTaTcAAGtAtCTTcT	AAAAA	AcAAG_T_CTT_A_AaAAaTTCAA-AAAAA-TTGAAaTTaTaTcAAGtAtCTTcT	ACAAGTCTTAAAAAATTCAAAAAAATTGAAATTATATCAAGTATCTTCT
3764	3814	22	10	ATT_ATaTCaAG_TaTcTTCtC	G_GAAtAaAaCTaGAaATcAAT	TGACCACAAT	ATT_ATaTCaAG_TaTcTTCtC-TGACCACAAT-G_GAAtAaAaCTaGAaATcAAT	ATTATATCAAGTATCTTCTCTGACCACAATGGAATAAAACTAGAAATCAAT
4605	4647	22	3	AGGG_AATACT_tCCaaAcTcA	T_A_TgaGGccAGTATTaCCCT	TTC	AGGG_AATACT_tCCaaAcTcA-TTC-T_A_TgaGGccAGTATTaCCCT	AGGGAATACTTCCAAACTCATTCTATGAGGCCAGTATTACCCT
4605	4647	22	4	AGGG_AATACTtcCaaaCTCAT	ATGAG___GccAGTATTaCCCT	TTCT	AGGG_AATACTtcCaaaCTCAT-TTCT-ATGAG___GccAGTATTaCCCT	AGGGAATACTTCCAAACTCATTCTATGAGGCCAGTATTACCCT
4606	4647	22	3	AGGG_AATACTtcCaaaCTCAT	ATGAG___GccAGTATTaCCCT	TCT	AGGG_AATACTtcCaaaCTCAT-TCT-ATGAG___GccAGTATTaCCCT	GGGAATACTTCCAAACTCATTCTATGAGGCCAGTATTACCCT
5096	5139	22	3	CTG_TTatTC_AaCaTAGtACT	AGTcCTA_GcTaGAgcAAtCAG	GGA	CTG_TTatTC_AaCaTAGtACT-GGA-AGTcCTA_GcTaGAgcAAtCAG	CTGTTATTCAACATAGTACTGGAAGTCCTAGCTAGAGCAATCAG
5174	5223	22	10	AAggA_AgAAG_TCAaATtATC	GATgATaTGAtCTTaTaT__TT	CTTGTTTGCA	AAggA_AgAAG_TCAaATtATC-CTTGTTTGCA-GATgATaTGAtCTTaTaT__TT	AAGGAAGAAGTCAAATTATCCTTGTTTGCAGATGATATGATCTTATATTT
5178	5221	22	4	A_AgAAG_TCAaATtATcCtTG	CA_G_ATgATaTGAtCTTaTaT	TTTG	A_AgAAG_TCAaATtATcCtTG-TTTG-CA_G_ATgATaTGAtCTTaTaT	AAGAAGTCAAATTATCCTTGTTTGCAGATGATATGATCTTATAT
5495	5542	21	8	TggAAaGATATTccA_TgTTC	GAAgAaTc_AATATCgTTaaA	ATGGATTG	TggAAaGATATTccA_TgTTC-ATGGATTG-GAAgAaTc_AATATCgTTaaA	TGGAAAGATATTCCATGTTCATGGATTGGAAGAATCAATATCGTTAAA
5862	5911	21	10	CCaAG_AaCATacATTGggGA	TCttCAATaaATGgTgCT_GG	AAGGACAGTC	CCaAG_AaCATacATTGggGA-AAGGACAGTC-TCttCAATaaATGgTgCT_GG	CCAAGAACATACATTGGGGAAAGGACAGTCTCTTCAATAAATGGTGCTGG
6645	6691	22	7	AAgA_AaGGaAaT_CAGtATAT	ATAT_CTGcAcTcCCaTgT_TT	CGAAGAG	AAgA_AaGGaAaT_CAGtATAT-CGAAGAG-ATAT_CTGcAcTcCCaTgT_TT	AAGAAAGGAAATCAGTATATCGAAGAGATATCTGCACTCCCATGTTT
6645	6691	23	5	AAgA_AaGGaAaT_CAGtATATC	GATAT_CTGcAcTcCCaTgT_TT	GAAGA	AAgA_AaGGaAaT_CAGtATATC-GAAGA-GATAT_CTGcAcTcCCaTgT_TT	AAGAAAGGAAATCAGTATATCGAAGAGATATCTGCACTCCCATGTTT
6662	6712	23	9	TATcGaaGAgATA_T_CTGCAcT	AtTGCAGcAcTAT_TCa_CaATA	CCCATGTTT	TATcGaaGAgATA_T_CTGCAcT-CCCATGTTT-AtTGCAGcAcTAT_TCa_CaATA	TATCGAAGAGATATCTGCACTCCCATGTTTATTGCAGCACTATTCACAATA
6870	6917	22	7	AAATAAGccAgGcACA_G_aAA	TTcaCaTGTtC_TcaCTTATTT	GACAAAC	AAATAAGccAgGcACA_G_aAA-GACAAAC-TTcaCaTGTtC_TcaCTTATTT	AAATAAGCCAGGCACAGAAAGACAAACTTCACATGTTCTCACTTATTT
6870	6917	21	8	AAATAAGccAgGcACA_GaaA	TcaCaTGTtC_TcaCTTATTT	GACAAACT	AAATAAGccAgGcACA_GaaA-GACAAACT-TcaCaTGTtC_TcaCTTATTT	AAATAAGCCAGGCACAGAAAGACAAACTTCACATGTTCTCACTTATTT
6870	6917	23	5	AAATAAGccAgGcACA_G_aAAG	CTTcaCaTGTtC_TcaCTTATTT	ACAAA	AAATAAGccAgGcACA_G_aAAG-ACAAA-CTTcaCaTGTtC_TcaCTTATTT	AAATAAGCCAGGCACAGAAAGACAAACTTCACATGTTCTCACTTATTT
6895	6947	23	10	AcTTCAcA_TGTTcTcAcTTaTT	AAaAAtTaA_AACAaT_TGAAcT	TGTGGGAGCT	AcTTCAcA_TGTTcTcAcTTaTT-TGTGGGAGCT-AAaAAtTaA_AACAaT_TGAAcT	ACTTCACATGTTCTCACTTATTTGTGGGAGCTAAAAATTAAAACAATTGAACT
6897	6945	22	10	TTCAcA_TGTTcTcAcTTaTTT	AAA_AAtTaA_AACAaT_TGAA	TGTGGGAGCT	TTCAcA_TGTTcTcAcTTaTTT-TGTGGGAGCT-AAA_AAtTaA_AACAaT_TGAA	TTCACATGTTCTCACTTATTTGTGGGAGCTAAAAATTAAAACAATTGAA
6895	6947	24	9	AcTTCAcA_TGTTcTcAcTTaTTT	AAA_AAtTaA_AACAaT_TGAAcT	GTGGGAGCT	AcTTCAcA_TGTTcTcAcTTaTTT-GTGGGAGCT-AAA_AAtTaA_AACAaT_TGAAcT	ACTTCACATGTTCTCACTTATTTGTGGGAGCTAAAAATTAAAACAATTGAACT
6897	6945	24	6	TTCAcA_TGTTcTcAcTTaTTT_G	CtAAA_AAtTaA_AACAaT_TGAA	TGGGAG	TTCAcA_TGTTcTcAcTTaTTT_G-TGGGAG-CtAAA_AAtTaA_AACAaT_TGAA	TTCACATGTTCTCACTTATTTGTGGGAGCTAAAAATTAAAACAATTGAA
6897	6945	22	9	TTCAcA_TGTTcTcAcTTaTTT	AAA_AAtTaA_AACAaT_TGAA	GTGGGAGCT	TTCAcA_TGTTcTcAcTTaTTT-GTGGGAGCT-AAA_AAtTaA_AACAaT_TGAA	TTCACATGTTCTCACTTATTTGTGGGAGCTAAAAATTAAAACAATTGAA
7098	7151	24	10	AACAAT__AAtTTATtgTaCaTTT	AAAaG_AgtATAA_TTggATTGTT	WAAAATAACT	AACAAT__AAtTTATtgTaCaTTT-WAAAATAACT-AAAaG_AgtATAA_TTggATTGTT	AACAATAATTTATTGTACATTTWAAAATAACTAAAAGAGTATAATTGGATTGTT
>L1MA5
350	394	23	4	GACCgC_GCGaTG_GCaTtgCTC	GAGggA_GCtCA_CGCtG_GGTC	CAGA	GACCgC_GCGaTG_GCaTtgCTC-CAGA-GAGggA_GCtCA_CGCtG_GGTC	GACCGCGCGATGGCATTGCTCCAGAGAGGGAGCTCACGCTGGGTC
534	577	21	4	C_aGCcaCcGCCaCTGcTGGC	GCCAcCAG_GGCcGaaGCacG	TGCT	C_aGCcaCcGCCaCTGcTGGC-TGCT-GCCAcCAG_GGCcGaaGCacG	CAGCCACCGCCACTGCTGGCTGCTGCCACCAGGGCCGAAGCACG
537	574	20	0	GCcaCcGCCaCTGcTGGCtG	CtGCCAcCAG_GGCcGaaGC		GCcaCcGCCaCTGcTGGCtG-CtGCCAcCAG_GGCcGaaGC	CCACCGCCACTGCTGGCTGCTGCCACCAGGGCCGAAGC
540	589	23	7	CcGCCAcT_GCT_G_GCTgCtGC	GCcGaAGCaCgAGCcAcTGGCaG	CACCAGG	CcGCCAcT_GCT_G_GCTgCtGC-CACCAGG-GCcGaAGCaCgAGCcAcTGGCaG	CCGCCACTGCTGGCTGCTGCCACCAGGGCCGAAGCACGAGCCACTGGCAG
538	591	23	10	CaCcGCCAcT_GCTgGcTGCTgC	GaAGCA_CgAGCcAcTGGCaGcG	CACCAGGGCC	CaCcGCCAcT_GCTgGcTGCTgC-CACCAGGGCC-GaAGCA_CgAGCcAcTGGCaGcG	CACCGCCACTGCTGGCTGCTGCCACCAGGGCCGAAGCACGAGCCACTGGCAGCG
540	589	24	5	CcGCCAcT_GCT_G_GCTgCtGCC	GGCcGaAGCaCgAGCcAcTGGCaG	ACCAG	CcGCCAcT_GCT_G_GCTgCtGCC-ACCAG-GGCcGaAGCaCgAGCcAcTGGCaG	CCGCCACTGCTGGCTGCTGCCACCAGGGCCGAAGCACGAGCCACTGGCAG
540	589	21	10	CcGCCAcT_GCTgGcTGCTgC	GaAGCA_CgAGCcAcTGGCaG	CACCAGGGCC	CcGCCAcT_GCTgGcTGCTgC-CACCAGGGCC-GaAGCA_CgAGCcAcTGGCaG	CCGCCACTGCTGGCTGCTGCCACCAGGGCCGAAGCACGAGCCACTGGCAG
541	589	22	9	C_GCCAcT_GCTgGcTGCTgcC	Ga_AGCA_CgAGCcAcTGGCaG	ACCAGGGCC	C_GCCAcT_GCTgGcTGCTgcC-ACCAGGGCC-Ga_AGCA_CgAGCcAcTGGCaG	CGCCACTGCTGGCTGCTGCCACCAGGGCCGAAGCACGAGCCACTGGCAG
542	587	22	5	GCCAcT_GCT_G_GCTgCtGCC	GGCcGaAGCaCgAGCcAcTGGC	ACCAG	GCCAcT_GCT_G_GCTgCtGCC-ACCAG-GGCcGaAGCaCgAGCcAcTGGC	GCCACTGCTGGCTGCTGCCACCAGGGCCGAAGCACGAGCCACTGGC
542	587	22	6	GCCAcT_GCT_G_GCTgCtGCC	GGCcGaAGCaCgAGCcAcTGGC	ACCAGG	GCCAcT_GCT_G_GCTgCtGCC-ACCAGG-GGCcGaAGCaCgAGCcAcTGGC	GCCACTGCTGGCTGCTGCCACCAGGGCCGAAGCACGAGCCACTGGC
542	587	20	8	GCCAcT_GCTgGcTGCTgCc	cGaAGCA_CgAGCcAcTGGC	ACCAGGGC	GCCAcT_GCTgGcTGCTgCc-ACCAGGGC-cGaAGCA_CgAGCcAcTGGC	GCCACTGCTGGCTGCTGCCACCAGGGCCGAAGCACGAGCCACTGGC
542	587	24	2	GCCAcT_GCT_G_GCTgCtGCCaC	G_GGCcGaAGCaCgAGCcAcTGGC	CA	GCCAcT_GCT_G_GCTgCtGCCaC-CA-G_GGCcGaAGCaCgAGCcAcTGGC	GCCACTGCTGGCTGCTGCCACCAGGGCCGAAGCACGAGCCACTGGC
542	587	22	4	GCCAcT_GCTgGcTGCTgCcaC	GccGaAGCA_CgAGCcAcTGGC	CAGG	GCCAcT_GCTgGcTGCTgCcaC-CAGG-GccGaAGCA_CgAGCcAcTGGC	GCCACTGCTGGCTGCTGCCACCAGGGCCGAAGCACGAGCCACTGGC
542	587	23	2	GCCAcT_GCTgGcTGCTgCcaCC	GGccGaAGCA_CgAGCcAcTGGC	AG	GCCAcT_GCTgGcTGCTgCcaCC-AG-GGccGaAGCA_CgAGCcAcTGGC	GCCACTGCTGGCTGCTGCCACCAGGGCCGAAGCACGAGCCACTGGC
548	598	22	10	GCtGGcTgCtGCcaCCAG_GGC	GCCaCTGGcaGC_G_AcCCcGC	CGAAGCACGA	GCtGGcTgCtGCcaCCAG_GGC-CGAAGCACGA-GCCaCTGGcaGC_G_AcCCcGC	GCTGGCTGCTGCCACCAGGGCCGAAGCACGAGCCACTGGCAGCGACCCCGC
551	595	22	5	GGcTgCtGCcaCCAG_GGC_CG	CGaGCCaCTGGcaGC_G_AcCC	AAGCA	GGcTgCtGCcaCCAG_GGC_CG-AAGCA-CGaGCCaCTGGcaGC_G_AcCC	GGCTGCTGCCACCAGGGCCGAAGCACGAGCCACTGGCAGCGACCC
582	626	21	7	AcTG_GcaGC_GaCCCCGCTG	CAGCGGGG_CnGCcaCgCAtT	CCCCCAG	AcTG_GcaGC_GaCCCCGCTG-CCCCCAG-CAGCGGGG_CnGCcaCgCAtT	ACTGGCAGCGACCCCGCTGCCCCCAGCAGCGGGGCNGCCACGCAT
582	626	22	6	AcTG_GcaGC_GaCCCCGCTGC	GCAGCGGGG_CnGCcaCgCA_T	CCCCCA	AcTG_GcaGC_GaCCCCGCTGC-CCCCCA-GCAGCGGGG_CnGCcaCgCA_T	ACTGGCAGCGACCCCGCTGCCCCCAGCAGCGGGGCNGCCACGCAT
582	626	22	5	AcTG_GcaGC_GaCCCCGCTGC	GCAGCGGGG_CnGCcaCgCAtT	CCCCA	AcTG_GcaGC_GaCCCCGCTGC-CCCCA-GCAGCGGGG_CnGCcaCgCAtT	ACTGGCAGCGACCCCGCTGCCCCCAGCAGCGGGGCNGCCACGCAT
582	627	21	8	AcTG_GcaGC_GaCCCCGCTG	CAGCGGGG_CnGCcaCgCAtT	CCCCCAGC	AcTG_GcaGC_GaCCCCGCTG-CCCCCAGC-CAGCGGGG_CnGCcaCgCAtT	ACTGGCAGCGACCCCGCTGCCCCCAGCAGCGGGGCNGCCACGCATT
582	626	22	5	AcTG_GcaGC_GaCCCCGCTGC	GCAGCGGGG_CnGCcaCgCA_T	CCCCA	AcTG_GcaGC_GaCCCCGCTGC-CCCCA-GCAGCGGGG_CnGCcaCgCA_T	ACTGGCAGCGACCCCGCTGCCCCCAGCAGCGGGGCNGCCACGCAT
582	627	23	4	AcTG_GcaGC_GaCCCCGCTGcC	G_CAGCGGGG_CnGCcaCgCAtT	CCCA	AcTG_GcaGC_GaCCCCGCTGcC-CCCA-G_CAGCGGGG_CnGCcaCgCAtT	ACTGGCAGCGACCCCGCTGCCCCCAGCAGCGGGGCNGCCACGCATT
584	625	21	3	TG_GcaGC_GaCCCCGCTGCc	aGCAGCGGGG_CnGCcaCgCA	CCC	TG_GcaGC_GaCCCCGCTGCc-CCC-aGCAGCGGGG_CnGCcaCgCA	TGGCAGCGACCCCGCTGCCCCCAGCAGCGGGGCNGCCACGCA
584	625	21	4	TG_GcaGC_GaCCCCGCTGcC	G_CAGCGGGG_CnGCcaCgCA	CCCA	TG_GcaGC_GaCCCCGCTGcC-CCCA-G_CAGCGGGG_CnGCcaCgCA	TGGCAGCGACCCCGCTGCCCCCAGCAGCGGGGCNGCCACGCA
651	696	21	6	CCcCtG_CCtGCaGCtGCCaC	G_GGCtGCcGCgGGgCcGaGG	CACTGC	CCcCtG_CCtGCaGCtGCCaC-CACTGC-G_GGCtGCcGCgGGgCcGaGG	CCCCTGCCTGCAGCTGCCACCACTGCGGGCTGCCGCGGGGCCGAGG
678	726	22	9	GGCtGCcGcGGG_GcCGaG_GC	GCgCaCG_CtCCC_CaGCcGCC	ACGAGCAAA	GGCtGCcGcGGG_GcCGaG_GC-ACGAGCAAA-GCgCaCG_CtCCC_CaGCcGCC	GGCTGCCGCGGGGCCGAGGCACGAGCAAAGCGCACGCTCCCCAGCCGCC
695	743	22	10	GGCAcG_AG_CAaAGcGCAcGC	GCcTGC_CTaTGgCTgC_TGCC	CTCCCCAGCC	GGCAcG_AG_CAaAGcGCAcGC-CTCCCCAGCC-GCcTGC_CTaTGgCTgC_TGCC	GGCACGAGCAAAGCGCACGCTCCCCAGCCGCCTGCCTATGGCTGCTGCC
693	745	24	9	GaGGCAcG_AG_CAaAGcGCAcGC	GCcTGC_CTaTGgCTgC_TGCCaC	TCCCCAGCC	GaGGCAcG_AG_CAaAGcGCAcGC-TCCCCAGCC-GCcTGC_CTaTGgCTgC_TGCCaC	GAGGCACGAGCAAAGCGCACGCTCCCCAGCCGCCTGCCTATGGCTGCTGCCAC
695	743	22	9	GGCAcG_AG_CAaAGcGCAcGC	GCcTGC_CTaTGgCTgC_TGCC	TCCCCAGCC	GGCAcG_AG_CAaAGcGCAcGC-TCCCCAGCC-GCcTGC_CTaTGgCTgC_TGCC	GGCACGAGCAAAGCGCACGCTCCCCAGCCGCCTGCCTATGGCTGCTGCC
695	743	22	10	GGCAcG_AG_CAaAGcGCAcGC	GCcTGC_CTaTGgCTgC_TGCC	TCCCCAGCCG	GGCAcG_AG_CAaAGcGCAcGC-TCCCCAGCCG-GCcTGC_CTaTGgCTgC_TGCC	GGCACGAGCAAAGCGCACGCTCCCCAGCCGCCTGCCTATGGCTGCTGCC
766	809	22	4	C_C_aGTaGcaGGGCcGCAGCG	CGCTGCtGCCCc_C_ACccGaG	CAGC	C_C_aGTaGcaGGGCcGCAGCG-CAGC-CGCTGCtGCCCc_C_ACccGaG	CCAGTAGCAGGGCCGCAGCGCAGCCGCTGCTGCCCCCACCCGAG
767	807	22	1	C_aGTaGcaGGGCcGCAGC_GC	GCcGCTGCtGCCCc_C_ACccG	A	C_aGTaGcaGGGCcGCAGC_GC-A-GCcGCTGCtGCCCc_C_ACccG	CAGTAGCAGGGCCGCAGCGCAGCCGCTGCTGCCCCCACCCG
867	910	22	4	AcGCaC_caCCGGG_GGgCCTG	CAGGtCCgCCCGGcccG_GC_T	AGGA	AcGCaC_caCCGGG_GGgCCTG-AGGA-CAGGtCCgCCCGGcccG_GC_T	ACGCACCACCGGGGGGCCTGAGGACAGGTCCGCCCGGCCCGGCT
873	925	23	9	CAC_cGGGGGGcCtGAgGaCaGG	CCcGgC_TCcGcCCCCCCcaGTG	TCCGCCCGG	CAC_cGGGGGGcCtGAgGaCaGG-TCCGCCCGG-CCcGgC_TCcGcCCCCCCcaGTG	CACCGGGGGGCCTGAGGACAGGTCCGCCCGGCCCGGCTCCGCCCCCCCCAGTG
[truncated: 867 more rows]
