# Supplementary material for: Conserved 3′ UTR stem-loop structure in L1 and Alu transposons in human genome: possible role in retrotransposition
Source: BMC Genomics. 2016 Dec 3;17:992. doi: 10.1186/s12864-016-3344-4 (PMC5135761; doi:10.1186/s12864-016-3344-4)
Supplement: Additional file 8: — Coordinates of the 3′-end stem-loop for consensus sequences for 213 Alu subfamilies. (CSV 28 kb) [file 12864_2016_3344_MOESM8_ESM.csv]

Name	Start	Stop	Stem length	Loop length	Stem	Complement Stem	Loop	Stem-Loop-Stem	Stem-loop Sequence
ALUJB	240	269	16	2	C_CaCTG_CACtCCAG	CTGG_GTGaCAGaGtG	CC	C_CaCTG_CACtCCAG-CC-CTGG_GTGaCAGaGtG	CCACTGCACTCCAGCCTGGGTGACAGAGTG
ALUJB_10	240	269	16	2	C_CaCTG_CACtCCAG	CTGG_GTGaCAGaGcG	CC	C_CaCTG_CACtCCAG-CC-CTGG_GTGaCAGaGcG	CCACTGCACTCCAGCCTGGGTGACAGAGCG
ALUJB_11	240	269	16	2	C_CaCTG_CACtCCAG	CTGG_GTGaCAGaGtG	CC	C_CaCTG_CACtCCAG-CC-CTGG_GTGaCAGaGtG	CCACTGCACTCCAGCCTGGGTGACAGAGTG
ALUJB_12	240	269	16	2	C_CaCTG_CACtCCAG	CTGG_GTGaCAGaGtG	CC	C_CaCTG_CACtCCAG-CC-CTGG_GTGaCAGaGtG	CCACTGCACTCCAGCCTGGGTGACAGAGTG
ALUJB_13	240	269	16	2	C_CaCTG_CACtCCAG	CTGG_GTGaCAGaGtG	CC	C_CaCTG_CACtCCAG-CC-CTGG_GTGaCAGaGtG	CCACTGCACTCCAGCCTGGGTGACAGAGTG
ALUJB_14	216	256	18	8	AGGCTGcAGTgaGCcGTG	CACtGC__ACTcCAGCCT	ATTGCGCC	AGGCTGcAGTgaGCcGTG-ATTGCGCC-CACtGC__ACTcCAGCCT	AGGCTGCAGTGAGCCGTGATTGCGCCACTGCACTCCAGCCT
ALUJB_15	240	269	16	2	C_CaCTG_CACtCCAG	CTGG_GTGaCAGaGtG	CC	C_CaCTG_CACtCCAG-CC-CTGG_GTGaCAGaGtG	CCACTGCACTCCAGCCTGGGTGACAGAGTG
ALUJB_2	240	269	16	2	C_CaCTG_CACtCCAG	CTGG_GTGaCAGaGtG	CC	C_CaCTG_CACtCCAG-CC-CTGG_GTGaCAGaGtG	CCACTGCACTCCAGCCTGGGTGACAGAGTG
ALUJB_3	216	256	19	7	AGGCTGcAGTgaGcCAtGT	AC_TG_C__ACTcCAGCCT	TCGTGCC	AGGCTGcAGTgaGcCAtGT-TCGTGCC-AC_TG_C__ACTcCAGCCT	AGGCTGCAGTGAGCCATGTTCGTGCCACTGCACTCCAGCCT
ALUJB_4	240	269	16	2	C_CaCTG_CACtCCAG	CTGG_GTGaCAGaGtG	CC	C_CaCTG_CACtCCAG-CC-CTGG_GTGaCAGaGtG	CCACTGCACTCCAGCCTGGGTGACAGAGTG
ALUJB_5	240	269	16	2	C_CaCTG_CACtCCAG	CTGG_GTGaCAGaGtG	CC	C_CaCTG_CACtCCAG-CC-CTGG_GTGaCAGaGtG	CCACTGCACTCCAGCCTGGGTGACAGAGTG
ALUJB_6	240	269	16	2	C_CaCTG_CACtCCAG	CTGG_GTGaCAGaGtG	CC	C_CaCTG_CACtCCAG-CC-CTGG_GTGaCAGaGtG	CCACTGCACTCCAGCCTGGGTGACAGAGTG
ALUJB_7	240	269	16	2	C_CaCTG_CACtCCAG	CTGG_GTGaCAGaGtG	CC	C_CaCTG_CACtCCAG-CC-CTGG_GTGaCAGaGtG	CCACTGCACTCCAGCCTGGGTGACAGAGTG
ALUJB_8	240	269	16	2	C_CaCTG_CACtCCAG	CTGG_GTGaCAGaGtG	CC	C_CaCTG_CACtCCAG-CC-CTGG_GTGaCAGaGtG	CCACTGCACTCCAGCCTGGGTGACAGAGTG
ALUJB_9	240	269	16	2	C_CaCTG_CACtCCAG	CTGG_GTGaCAGaGtG	CC	C_CaCTG_CACtCCAG-CC-CTGG_GTGaCAGaGtG	CCACTGCACTCCAGCCTGGGTGACAGAGTG
ALUJO	240	269	16	2	C_CaCTG_CACtCCAG	CTGG_GTGaCAGaGtG	CC	C_CaCTG_CACtCCAG-CC-CTGG_GTGaCAGaGtG	CCACTGCACTCCAGCCTGGGTGACAGAGTG
ALUJO_10	240	269	16	2	C_CaCTG_CACtCCAG	CTGG_GTGaCAGaGtG	CC	C_CaCTG_CACtCCAG-CC-CTGG_GTGaCAGaGtG	CCACTGCACTCCAGCCTGGGTGACAGAGTG
ALUJO_11	240	268	16	1	GcCaCTG_CACtCCAG	CTGG_GTGaCAGaG_C	C	GcCaCTG_CACtCCAG-C-CTGG_GTGaCAGaG_C	CCACTGCACTCCAGCCTGGGTGACAGAGC
ALUJO_12	238	269	17	2	TGcCaCTG_CACtCCAG	CTGG_GTGaCAGaG_CA	CC	TGcCaCTG_CACtCCAG-CC-CTGG_GTGaCAGaG_CA	TGCCACTGCACTCCAGCCTGGGTGACAGAGCA
ALUJO_13	238	269	17	2	TGcCaCTG_CACtCCAG	CTGG_GTGaCAGaG_CA	CC	TGcCaCTG_CACtCCAG-CC-CTGG_GTGaCAGaG_CA	TGCCACTGCACTCCAGCCTGGGTGACAGAGCA
ALUJO_14	238	269	17	2	TGcCaCTG_CACtCCAG	CTGG_GTGaCAGaG_CA	CC	TGcCaCTG_CACtCCAG-CC-CTGG_GTGaCAGaG_CA	TGCCACTGCACTCCAGCCTGGGTGACAGAGCA
ALUJO_15	238	269	17	2	TGcCaCTG_CACtCCAG	CTGG_GTGaCAGaG_CA	CC	TGcCaCTG_CACtCCAG-CC-CTGG_GTGaCAGaG_CA	TGCCACTGCACTCCAGCCTGGGTGACAGAGCA
ALUJO_16	238	269	17	2	TGcCaCTG_CACtCCAG	CTGG_GTGaCAGaG_CA	CC	TGcCaCTG_CACtCCAG-CC-CTGG_GTGaCAGaG_CA	TGCCACTGCACTCCAGCCTGGGTGACAGAGCA
ALUJO_17	238	269	17	2	TGcCaCTG_CACtCCAG	CTGG_GTGaCAGaG_CA	CC	TGcCaCTG_CACtCCAG-CC-CTGG_GTGaCAGaG_CA	TGCCACTGCACTCCAGCCTGGGTGACAGAGCA
ALUJO_18	238	269	17	2	TGcCaCTG_CACtCCAG	CTGG_GTGaCAGaG_CA	CC	TGcCaCTG_CACtCCAG-CC-CTGG_GTGaCAGaG_CA	TGCCACTGCACTCCAGCCTGGGTGACAGAGCA
ALUJO_19	238	269	17	2	TGcCaCTG_CACtCCAG	CTGG_GTGaCAGaG_CA	CC	TGcCaCTG_CACtCCAG-CC-CTGG_GTGaCAGaG_CA	TGCCACTGCACTCCAGCCTGGGTGACAGAGCA
ALUJO_2	238	269	17	2	TGcCaCTG_CACtCCAG	CTGG_GTGaCAGaG_CA	CC	TGcCaCTG_CACtCCAG-CC-CTGG_GTGaCAGaG_CA	TGCCACTGCACTCCAGCCTGGGTGACAGAGCA
ALUJO_20	238	269	17	2	TGcCaCTG_CACtCCAG	CTGG_GTGaCAGaG_CA	CC	TGcCaCTG_CACtCCAG-CC-CTGG_GTGaCAGaG_CA	TGCCACTGCACTCCAGCCTGGGTGACAGAGCA
ALUJO_21	238	269	17	2	TGcCaCTG_CACtCCAG	CTGG_GTGaCAGaG_CA	CC	TGcCaCTG_CACtCCAG-CC-CTGG_GTGaCAGaG_CA	TGCCACTGCACTCCAGCCTGGGTGACAGAGCA
ALUJO_22	238	269	17	2	TGcCaCTG_CACtCCAG	CTGG_GTGaCAGaG_CA	CC	TGcCaCTG_CACtCCAG-CC-CTGG_GTGaCAGaG_CA	TGCCACTGCACTCCAGCCTGGGTGACAGAGCA
ALUJO_3	240	269	16	2	C_CaCTG_CACtCCAG	CTGG_GTGaCAGaGtG	CC	C_CaCTG_CACtCCAG-CC-CTGG_GTGaCAGaGtG	CCACTGCACTCCAGCCTGGGTGACAGAGTG
ALUJO_4	240	269	16	2	C_CaCTG_CACtCCAG	CTGG_GTGaCAGaGtG	CC	C_CaCTG_CACtCCAG-CC-CTGG_GTGaCAGaGtG	CCACTGCACTCCAGCCTGGGTGACAGAGTG
ALUJO_5	232	264	18	1	TGaTCGCaCCA__CTGcA	TcCAGccTGG_GCGA_CA	C	TGaTCGCaCCA__CTGcA-C-TcCAGccTGG_GCGA_CA	TGATCGCACCACTGCACTCCAGCCTGGGCGACA
ALUJO_6	238	269	17	2	TGcCaCTG_CACtCCAG	CTGG_GTGaCAGaG_CA	CC	TGcCaCTG_CACtCCAG-CC-CTGG_GTGaCAGaG_CA	TGCCACTGCACTCCAGCCTGGGTGACAGAGCA
ALUJO_7	240	269	16	2	C_CaCTG_CACtCCAG	CTGG_GTGaCAGaGtG	CC	C_CaCTG_CACtCCAG-CC-CTGG_GTGaCAGaGtG	CCACTGCACTCCAGCCTGGGTGACAGAGTG
ALUJO_8	238	269	17	2	TGcCaCTG_CACtCCAG	CTGG_GTGaCAGaG_CA	CC	TGcCaCTG_CACtCCAG-CC-CTGG_GTGaCAGaG_CA	TGCCACTGCACTCCAGCCTGGGTGACAGAGCA
ALUJO_9	238	269	17	2	TGcCaCTG_CACtCCAG	CTGG_GTGaCAGaG_CA	CC	TGcCaCTG_CACtCCAG-CC-CTGG_GTGaCAGaG_CA	TGCCACTGCACTCCAGCCTGGGTGACAGAGCA
ALUSC	215	249	19	0	GG_tTGCAGTGaGcCGaGA	TCgCG_C_CACTGCActCC		GG_tTGCAGTGaGcCGaGA-TCgCG_C_CACTGCActCC	GGTTGCAGTGAGCCGAGATCGCGCCACTGCACTCC
ALUSC_10	215	249	19	0	GG_tTGCAGTGaGcCGaGA	TCgCG_C_CACTGCActCC		GG_tTGCAGTGaGcCGaGA-TCgCG_C_CACTGCActCC	GGTTGCAGTGAGCCGAGATCGCGCCACTGCACTCC
ALUSC_11	215	249	19	0	GG_tTGCAGTGaGcCGaGA	TCgCG_C_CACTGCActCC		GG_tTGCAGTGaGcCGaGA-TCgCG_C_CACTGCActCC	GGTTGCAGTGAGCCGAGATCGCGCCACTGCACTCC
ALUSC_12	215	249	19	0	GG_tTGCAGTGaGcCGaGA	TCgCG_C_CACTGCActCC		GG_tTGCAGTGaGcCGaGA-TCgCG_C_CACTGCActCC	GGTTGCAGTGAGCCGAGATCGCGCCACTGCACTCC
ALUSC_13	215	248	17	3	GAtTGCAGTGaGcCGaG	CgCG_C_CACTGCAcTC	ATC	GAtTGCAGTGaGcCGaG-ATC-CgCG_C_CACTGCAcTC	GATTGCAGTGAGCCGAGATCGCGCCACTGCACTC
ALUSC_14	215	249	19	0	GG_tTGCAGTGaGcCGaGA	TCgCG_C_CACTGCActCC		GG_tTGCAGTGaGcCGaGA-TCgCG_C_CACTGCActCC	GGTTGCAGTGAGCCGAGATCGCGCCACTGCACTCC
ALUSC_15	215	249	19	0	GG_tTGCAGTGaGcCGaGA	TCgCG_C_CACTGCActCC		GG_tTGCAGTGaGcCGaGA-TCgCG_C_CACTGCActCC	GGTTGCAGTGAGCCGAGATCGCGCCACTGCACTCC
ALUSC_16	215	249	19	0	GG_tTGCAGTGaGcCGaGA	TCgCG_C_CACTGCActCC		GG_tTGCAGTGaGcCGaGA-TCgCG_C_CACTGCActCC	GGTTGCAGTGAGCCGAGATCGCGCCACTGCACTCC
ALUSC_17	215	249	19	0	GG_tTGCAGTGaGcCGaGA	TCgCG_C_CACTGCActCC		GG_tTGCAGTGaGcCGaGA-TCgCG_C_CACTGCActCC	GGTTGCAGTGAGCCGAGATCGCGCCACTGCACTCC
ALUSC_18	236	267	17	1	CGcCaCTG_CaCtCCAG	CTGG_GcGaCAGaG_CG	C	CGcCaCTG_CaCtCCAG-C-CTGG_GcGaCAGaG_CG	CGCCACTGCACTCCAGCCTGGGCGACAGAGCG
ALUSC_19	237	268	17	1	CGcCaCTG_CaCtCCAG	CTGG_GcGaCAGaG_CG	C	CGcCaCTG_CaCtCCAG-C-CTGG_GcGaCAGaG_CG	CGCCACTGCACTCCAGCCTGGGCGACAGAGCG
ALUSC_2	215	249	19	0	GG_tTGCAGTGaGcCGaGA	TCgCG_C_CACTGCActCC		GG_tTGCAGTGaGcCGaGA-TCgCG_C_CACTGCActCC	GGTTGCAGTGAGCCGAGATCGCGCCACTGCACTCC
ALUSC_20	215	249	19	0	GG_tTGCAGTGaGcCGaGA	TCgCG_C_CACTGCActCC		GG_tTGCAGTGaGcCGaGA-TCgCG_C_CACTGCActCC	GGTTGCAGTGAGCCGAGATCGCGCCACTGCACTCC
ALUSC_21	215	249	19	0	GG_tTGCAGTGaGcCGaGA	TCgCG_C_CACTGCActCC		GG_tTGCAGTGaGcCGaGA-TCgCG_C_CACTGCActCC	GGTTGCAGTGAGCCGAGATCGCGCCACTGCACTCC
ALUSC_22	236	267	17	1	CGcCaCTG_CaCtCCAG	CTGG_GcGaCAGaG_CG	C	CGcCaCTG_CaCtCCAG-C-CTGG_GcGaCAGaG_CG	CGCCACTGCACTCCAGCCTGGGCGACAGAGCG
ALUSC_3	212	249	20	2	GGAgGtTGCAgTGaGC_CGA	TCGcGC_CAtTGCA_C_TCC	GA	GGAgGtTGCAgTGaGC_CGA-GA-TCGcGC_CAtTGCA_C_TCC	GGAGGTTGCAGTGAGCCGAGATCGCGCCATTGCACTCC
ALUSC_4	216	250	19	0	GG_tTGCAGTGaGCcCaGA	TC_GcGC_CACTGCActCC		GG_tTGCAGTGaGCcCaGA-TC_GcGC_CACTGCActCC	GGTTGCAGTGAGCCCAGATCGCGCCACTGCACTCC
ALUSC_5	215	249	19	0	GG_tTGCAGTGaGcCGaGA	TCgCG_C_CACTGCActCC		GG_tTGCAGTGaGcCGaGA-TCgCG_C_CACTGCActCC	GGTTGCAGTGAGCCGAGATCGCGCCACTGCACTCC
ALUSC_6	215	249	19	0	GG_tTGCAGTGaGcCGaGA	TCgCG_C_CACTGCActCC		GG_tTGCAGTGaGcCGaGA-TCgCG_C_CACTGCActCC	GGTTGCAGTGAGCCGAGATCGCGCCACTGCACTCC
ALUSC_7	236	267	17	1	CGcCaCTG_CaCtCCAG	CTGG_GcGaCAGaG_CG	C	CGcCaCTG_CaCtCCAG-C-CTGG_GcGaCAGaG_CG	CGCCACTGCACTCCAGCCTGGGCGACAGAGCG
ALUSC_8	237	268	17	1	CGcCaCTG_CaCtCCAG	CTGG_GcGaCAGaG_CG	C	CGcCaCTG_CaCtCCAG-C-CTGG_GcGaCAGaG_CG	CGCCACTGCACTCCAGCCTGGGCGACAGAGCG
ALUSC_9	237	268	17	1	CGcCaCTG_CaCtCCAG	CTGG_GcGaCAGaG_CG	C	CGcCaCTG_CaCtCCAG-C-CTGG_GcGaCAGaG_CG	CGCCACTGCACTCCAGCCTGGGCGACAGAGCG
ALUSG	236	267	17	1	CGcCaCTG_CaCtCCAG	CTGG_GcGaCAGaG_CG	C	CGcCaCTG_CaCtCCAG-C-CTGG_GcGaCAGaG_CG	CGCCACTGCACTCCAGCCTGGGCGACAGAGCG
ALUSG_10	236	267	17	1	CGcCaCTG_CaCtCCAG	CTGG_GcGaCAGaG_CG	C	CGcCaCTG_CaCtCCAG-C-CTGG_GcGaCAGaG_CG	CGCCACTGCACTCCAGCCTGGGCGACAGAGCG
ALUSG_11	236	267	17	1	CGcCaCTG_CaCtCCAG	CTGG_GcGaCAGaG_CG	C	CGcCaCTG_CaCtCCAG-C-CTGG_GcGaCAGaG_CG	CGCCACTGCACTCCAGCCTGGGCGACAGAGCG
ALUSG_12	236	267	17	1	CGcCaCTG_CaCtCCAG	CTGG_GcGaCAGaG_CG	C	CGcCaCTG_CaCtCCAG-C-CTGG_GcGaCAGaG_CG	CGCCACTGCACTCCAGCCTGGGCGACAGAGCG
ALUSG_13	236	267	17	1	CGcCaCTG_CaCtCCAG	CTGG_GcGaCAGaG_CG	C	CGcCaCTG_CaCtCCAG-C-CTGG_GcGaCAGaG_CG	CGCCACTGCACTCCAGCCTGGGCGACAGAGCG
ALUSG_14	236	267	17	1	CGcCaCTG_CaCtCCAG	CTGG_GcGaCAGaG_CG	C	CGcCaCTG_CaCtCCAG-C-CTGG_GcGaCAGaG_CG	CGCCACTGCACTCCAGCCTGGGCGACAGAGCG
ALUSG_15	237	268	17	1	CGCCatTG_CaCtCCAG	CTGG_GcGaCAg_GGCG	C	CGCCatTG_CaCtCCAG-C-CTGG_GcGaCAg_GGCG	CGCCATTGCACTCCAGCCTGGGCGACAGGGCG
ALUSG_16	235	266	17	1	CGcCaCTG_CaCtCCAG	CTGG_GcGaCAGaG_CG	C	CGcCaCTG_CaCtCCAG-C-CTGG_GcGaCAGaG_CG	CGCCACTGCACTCCAGCCTGGGCGACAGAGCG
ALUSG_17	232	262	17	1	GaTCGCgCCA__CTGcA	TcCAGccTGG_GCGA_C	C	GaTCGCgCCA__CTGcA-C-TcCAGccTGG_GCGA_C	GATCGCGCCACTGCACTCCAGCCTGGGCGAC
ALUSG_18	215	249	19	0	GG_tTGCAGTGaGcCGaGA	TCgCG_C_CACTGCActCC		GG_tTGCAGTGaGcCGaGA-TCgCG_C_CACTGCActCC	GGTTGCAGTGAGCCGAGATCGCGCCACTGCACTCC
ALUSG_19	240	276	17	5	ACtGcAcTCcAGC_CTG	CAGaGCTaGAcTcC_GT	GGCGA	ACtGcAcTCcAGC_CTG-GGCGA-CAGaGCTaGAcTcC_GT	ACTGCACTCCAGCCTGGGCGACAGAGCTAGACTCCGT
ALUSG_2	236	267	17	1	CGcCaCTG_CaCtCCAG	CTGG_GcGaCAGaG_CG	C	CGcCaCTG_CaCtCCAG-C-CTGG_GcGaCAGaG_CG	CGCCACTGCACTCCAGCCTGGGCGACAGAGCG
ALUSG_20	239	268	16	2	C_CACTG_CaCtCCAG	CTGG_GcGaCAGTGcG	CC	C_CACTG_CaCtCCAG-CC-CTGG_GcGaCAGTGcG	CCACTGCACTCCAGCCTGGGCGACAGTGCG
ALUSG_21	236	267	17	1	CGcCaCTG_CaCtCCAG	CTGG_GcGaCAGaG_CG	C	CGcCaCTG_CaCtCCAG-C-CTGG_GcGaCAGaG_CG	CGCCACTGCACTCCAGCCTGGGCGACAGAGCG
ALUSG_22	236	267	17	1	CGCCatTG_CaCtCCAG	CTGG_GcGaCAg_GGCG	C	CGCCatTG_CaCtCCAG-C-CTGG_GcGaCAg_GGCG	CGCCATTGCACTCCAGCCTGGGCGACAGGGCG
ALUSG_23	238	267	16	2	C_CaCTG_CACtCCAG	CTGG_GTGaCAGaGcG	CC	C_CaCTG_CACtCCAG-CC-CTGG_GTGaCAGaGcG	CCACTGCACTCCAGCCTGGGTGACAGAGCG
ALUSG_24	231	261	17	1	GaTCGCgCCA__CTGcA	TcCAGccTGG_GCGA_C	C	GaTCGCgCCA__CTGcA-C-TcCAGccTGG_GCGA_C	GATCGCGCCACTGCACTCCAGCCTGGGCGAC
ALUSG_25	237	268	17	1	CGcCACTG_CaCaCCaG	CcGG_GcGaCAGTG_CG	C	CGcCACTG_CaCaCCaG-C-CcGG_GcGaCAGTG_CG	CGCCACTGCACACCAGCCCGGGCGACAGTGCG
ALUSG_26	238	267	16	2	C_CaCTG_CACtCCAG	CTGG_GTGaCAGaGcG	CC	C_CaCTG_CACtCCAG-CC-CTGG_GTGaCAGaGcG	CCACTGCACTCCAGCCTGGGTGACAGAGCG
ALUSG_27	235	266	17	1	CGcCaCTG_CaCtCCAG	CTGG_GcGaCAGaG_CG	C	CGcCaCTG_CaCtCCAG-C-CTGG_GcGaCAGaG_CG	CGCCACTGCACTCCAGCCTGGGCGACAGAGCG
ALUSG_28	215	249	18	3	GG_tTGCAGTGaGC_CGA	TCGtGC_CACTGCActCC	GAT	GG_tTGCAGTGaGC_CGA-GAT-TCGtGC_CACTGCActCC	GGTTGCAGTGAGCCGAGATCGTGCCACTGCACTCC
ALUSG_3	236	267	17	1	CGcCaCTG_CaCtCCAG	CTGG_GcGaCAGaG_CG	C	CGcCaCTG_CaCtCCAG-C-CTGG_GcGaCAGaG_CG	CGCCACTGCACTCCAGCCTGGGCGACAGAGCG
ALUSG_4	235	266	17	1	CGcCaCTG_CaCtCCAG	CTGG_GcGaCAGaG_CG	C	CGcCaCTG_CaCtCCAG-C-CTGG_GcGaCAGaG_CG	CGCCACTGCACTCCAGCCTGGGCGACAGAGCG
ALUSG_5	236	267	17	1	CGCCatTG_CaCtCCAG	CTGG_GcGaCAg_GGCG	C	CGCCatTG_CaCtCCAG-C-CTGG_GcGaCAg_GGCG	CGCCATTGCACTCCAGCCTGGGCGACAGGGCG
ALUSG_6	238	267	16	2	C_CaCTG_CACtCCAG	CTGG_GTGaCAGaGcG	CC	C_CaCTG_CACtCCAG-CC-CTGG_GTGaCAGaGcG	CCACTGCACTCCAGCCTGGGTGACAGAGCG
ALUSG_7	212	249	20	2	GGAgGtTGCAgTGaGC_CGA	TCGcGC_CAtTGCA_C_TCC	GA	GGAgGtTGCAgTGaGC_CGA-GA-TCGcGC_CAtTGCA_C_TCC	GGAGGTTGCAGTGAGCCGAGATCGCGCCATTGCACTCC
ALUSG_8	236	267	17	1	CGcCaCTG_CaCtCCAG	CTGG_GcGaCAGaG_CG	C	CGcCaCTG_CaCtCCAG-C-CTGG_GcGaCAGaG_CG	CGCCACTGCACTCCAGCCTGGGCGACAGAGCG
ALUSG_9	236	267	17	1	CGcCaCTG_CaCtCCAG	CTGG_GcGaCAGaG_CG	C	CGcCaCTG_CaCtCCAG-C-CTGG_GcGaCAGaG_CG	CGCCACTGCACTCCAGCCTGGGCGACAGAGCG
ALUSP	214	251	20	2	GGAgGtTGCAgTGaGC_CGA	TCGcGC_CAtTGCA_C_TCC	GA	GGAgGtTGCAgTGaGC_CGA-GA-TCGcGC_CAtTGCA_C_TCC	GGAGGTTGCAGTGAGCCGAGATCGCGCCATTGCACTCC
ALUSP_10	106	146	16	10	ACCcCGtCtCtaCTAA	TTAGccGgG_CGtGGT	AAATACAAAA	ACCcCGtCtCtaCTAA-AAATACAAAA-TTAGccGgG_CGtGGT	ACCCCGTCTCTACTAAAAATACAAAATTAGCCGGGCGTGGT
ALUSP_11	19	53	15	7	CGCCT_GtaaTCCCA	TGGGAggcCgAGGCG	GCACTTT	CGCCT_GtaaTCCCA-GCACTTT-TGGGAggcCgAGGCG	CGCCTGTAATCCCAGCACTTTGGGAGGCCGAGGCG
ALUSP_12	214	251	20	2	GGAgGtTGCAgTGaGC_CGA	TCGcGC_CAtTGCA_C_TCC	GA	GGAgGtTGCAgTGaGC_CGA-GA-TCGcGC_CAtTGCA_C_TCC	GGAGGTTGCAGTGAGCCGAGATCGCGCCATTGCACTCC
ALUSP_13	106	146	16	10	ACCcCGtCtCtaCTAA	TTAGccGgG_CGtGGT	AAATACAAAA	ACCcCGtCtCtaCTAA-AAATACAAAA-TTAGccGgG_CGtGGT	ACCCCGTCTCTACTAAAAATACAAAATTAGCCGGGCGTGGT
ALUSP_14	214	251	20	2	GGAgGtTGCAgTGaGC_CGA	TCGcGC_CAtTGCA_C_TCC	GA	GGAgGtTGCAgTGaGC_CGA-GA-TCGcGC_CAtTGCA_C_TCC	GGAGGTTGCAGTGAGCCGAGATCGCGCCATTGCACTCC
ALUSP_15	214	251	20	2	GGAgGtTGCAgTGaGC_CGA	TCGcGC_CAtTGCA_C_TCC	GA	GGAgGtTGCAgTGaGC_CGA-GA-TCGcGC_CAtTGCA_C_TCC	GGAGGTTGCAGTGAGCCGAGATCGCGCCATTGCACTCC
ALUSP_16	214	251	20	2	GGAgGtTGCAgTGaGC_CGA	TCGcGC_CAtTGCA_C_TCC	GA	GGAgGtTGCAgTGaGC_CGA-GA-TCGcGC_CAtTGCA_C_TCC	GGAGGTTGCAGTGAGCCGAGATCGCGCCATTGCACTCC
ALUSP_17	19	53	15	7	CGCCT_GtaaTCCCA	TGGGAggcCgAGGCG	GCACTTT	CGCCT_GtaaTCCCA-GCACTTT-TGGGAggcCgAGGCG	CGCCTGTAATCCCAGCACTTTGGGAGGCCGAGGCG
ALUSP_2	214	251	20	2	GGAgGtTGCAgTGaGC_CGA	TCGcGC_CAtTGCA_C_TCC	GA	GGAgGtTGCAgTGaGC_CGA-GA-TCGcGC_CAtTGCA_C_TCC	GGAGGTTGCAGTGAGCCGAGATCGCGCCATTGCACTCC
ALUSP_3	171	210	16	9	CTCCgGaGGcTgAgGC	GCtTgAaCC_CgGGAG	AGGAGAATG	CTCCgGaGGcTgAgGC-AGGAGAATG-GCtTgAaCC_CgGGAG	CTCCGGAGGCTGAGGCAGGAGAATGGCTTGAACCCGGGAG
ALUSP_4	214	251	20	2	GGAgGtTGCAgTGaGC_CGA	TCGcGC_CAtTGCA_C_TCC	GA	GGAgGtTGCAgTGaGC_CGA-GA-TCGcGC_CAtTGCA_C_TCC	GGAGGTTGCAGTGAGCCGAGATCGCGCCATTGCACTCC
ALUSP_5	133	170	18	4	TAGCcGGGcTTggT_GGC	GCCtAt_AAtCCCaGCTA	GCAT	TAGCcGGGcTTggT_GGC-GCAT-GCCtAt_AAtCCCaGCTA	TAGCCGGGCTTGGTGGCGCATGCCTATAATCCCAGCTA
ALUSP_6	133	163	17	1	ATTAgcCgGGCATGGtG	C_CCATGCCtG__TAAT	G	ATTAgcCgGGCATGGtG-G-C_CCATGCCtG__TAAT	TTAGCCGGGCATGGTGGCCCATGCCTGTAAT
ALUSP_7	214	251	20	2	GGAgGtTGCAgTGaGC_CGA	TCGtGC_CAtTGCA_C_TCC	GA	GGAgGtTGCAgTGaGC_CGA-GA-TCGtGC_CAtTGCA_C_TCC	GGAGGTTGCAGTGAGCCGAGATCGTGCCATTGCACTCC
ALUSP_8	214	251	20	2	GGAgGtTGCAgTGaGC_CGA	TCGcGC_CAtTGCA_C_TCC	GA	GGAgGtTGCAgTGaGC_CGA-GA-TCGcGC_CAtTGCA_C_TCC	GGAGGTTGCAGTGAGCCGAGATCGCGCCATTGCACTCC
ALUSP_9	19	53	15	7	CGCCT_GtaaTCCCA	TGGGAggcCgAGGCG	GCACTTT	CGCCT_GtaaTCCCA-GCACTTT-TGGGAggcCgAGGCG	CGCCTGTAATCCCAGCACTTTGGGAGGCCGAGGCG
ALUSQ	217	251	19	0	GG_tTGCAGTGaGcCGaGA	TCgCG_C_CACTGCActCC		GG_tTGCAGTGaGcCGaGA-TCgCG_C_CACTGCActCC	GGTTGCAGTGAGCCGAGATCGCGCCACTGCACTCC
ALUSQ_10	238	270	18	1	CGC_CaTTG_CaCtCCAG	CTGG_GcGaCAA_GaGCG	C	CGC_CaTTG_CaCtCCAG-C-CTGG_GcGaCAA_GaGCG	CGCCATTGCACTCCAGCCTGGGCGACAAGAGCG
ALUSQ_11	214	251	19	4	GGAgGtTGCAgTGaGC_CG	CGcGC_CAtTGCA_C_TCC	AGAC	GGAgGtTGCAgTGaGC_CG-AGAC-CGcGC_CAtTGCA_C_TCC	GGAGGTTGCAGTGAGCCGAGACCGCGCCATTGCACTCC
ALUSQ_12	216	256	16	9	AGGtTGcAGTGaGccG	CatCgCACTcCAgCCT	AGATCGCGC	AGGtTGcAGTGaGccG-AGATCGCGC-CatCgCACTcCAgCCT	AGGTTGCAGTGAGCCGAGATCGCGCCATCGCACTCCAGCCT
ALUSQ_13	214	251	20	2	GGAgGtTGCAgTGaGC_CGA	TCGcGC_CAtTGCA_C_TCC	GA	GGAgGtTGCAgTGaGC_CGA-GA-TCGcGC_CAtTGCA_C_TCC	GGAGGTTGCAGTGAGCCGAGATCGCGCCATTGCACTCC
ALUSQ_14	214	251	20	2	GGAgGtTGCAgTGaGC_CGA	TCGcGC_CAtTGCA_C_TCC	GG	GGAgGtTGCAgTGaGC_CGA-GG-TCGcGC_CAtTGCA_C_TCC	GGAGGTTGCAGTGAGCCGAGGTCGCGCCATTGCACTCC
ALUSQ_15	214	251	20	2	GGAgGtTGCAgTGaGC_CGA	TCGcGC_CAtTGCA_C_TCC	GA	GGAgGtTGCAgTGaGC_CGA-GA-TCGcGC_CAtTGCA_C_TCC	GGAGGTTGCAGTGAGCCGAGATCGCGCCATTGCACTCC
ALUSQ_16	214	251	20	2	GGAgGtTGCAgTGaGC_CGA	TCGcGC_CAtTGCA_C_TCC	GA	GGAgGtTGCAgTGaGC_CGA-GA-TCGcGC_CAtTGCA_C_TCC	GGAGGTTGCAGTGAGCCGAGATCGCGCCATTGCACTCC
ALUSQ_17	214	251	20	2	GGAgGtTGCAgTGaGC_CGA	TCGcGC_CAtTGCA_C_TCC	GA	GGAgGtTGCAgTGaGC_CGA-GA-TCGcGC_CAtTGCA_C_TCC	GGAGGTTGCAGTGAGCCGAGATCGCGCCATTGCACTCC
ALUSQ_18	214	251	20	2	GGAgGtTGCAgTGaGC_CGA	TCGcGC_CAtTGCA_C_TCC	GA	GGAgGtTGCAgTGaGC_CGA-GA-TCGcGC_CAtTGCA_C_TCC	GGAGGTTGCAGTGAGCCGAGATCGCGCCATTGCACTCC
ALUSQ_2	214	251	20	2	GGAgGtTGCAgTGaGC_CGA	TCGcGC_CAtTGCA_C_TCC	GA	GGAgGtTGCAgTGaGC_CGA-GA-TCGcGC_CAtTGCA_C_TCC	GGAGGTTGCAGTGAGCCGAGATCGCGCCATTGCACTCC
ALUSQ_3	238	270	18	1	CGC_CaTTG_CaCtCCAG	CTGGgG_GaCAA_GaGCG	C	CGC_CaTTG_CaCtCCAG-C-CTGGgG_GaCAA_GaGCG	CGCCATTGCACTCCAGCCTGGGGGACAAGAGCG
ALUSQ_4	239	269	17	1	GC_CaTTG_CaCtCCAG	CTGG_GcGaCAA_GaGC	C	GC_CaTTG_CaCtCCAG-C-CTGG_GcGaCAA_GaGC	GCCATTGCACTCCAGCCTGGGCGACAAGAGC
ALUSQ_5	214	251	20	2	GGAgGtTGCAgTGaGC_CGA	TCGcGC_CAtTGCA_C_TCC	GA	GGAgGtTGCAgTGaGC_CGA-GA-TCGcGC_CAtTGCA_C_TCC	GGAGGTTGCAGTGAGCCGAGATCGCGCCATTGCACTCC
ALUSQ_6	214	251	20	2	GGAgGtTGCAgTGaGC_CGA	TCGcGC_CAtTGCA_C_TCC	GA	GGAgGtTGCAgTGaGC_CGA-GA-TCGcGC_CAtTGCA_C_TCC	GGAGGTTGCAGTGAGCCGAGATCGCGCCATTGCACTCC
ALUSQ_7	214	251	19	4	GGAgGtTGCAgTGaGC_CG	CGcGC_CAtTGCA_C_TCC	AGAC	GGAgGtTGCAgTGaGC_CG-AGAC-CGcGC_CAtTGCA_C_TCC	GGAGGTTGCAGTGAGCCGAGACCGCGCCATTGCACTCC
ALUSQ_8	238	270	18	2	CGC_CaTTG_CACtCCAG	CTGG_GTGaCAA_GaGCG	CC	CGC_CaTTG_CACtCCAG-CC-CTGG_GTGaCAA_GaGCG	CGCCATTGCACTCCAGCCTGGGTGACAAGAGCG
ALUSQ_9	217	251	19	0	GG_tTGCAGTGaGcCGaGA	TCgCG_C_CACTGCActCC		GG_tTGCAGTGaGcCGaGA-TCgCG_C_CACTGCActCC	GGTTGCAGTGAGCCGAGATCGCGCCACTGCACTCC
ALUSX	238	269	17	1	CGcCaCTG_CaCtCCAG	CTGG_GcGaCAGaG_CG	C	CGcCaCTG_CaCtCCAG-C-CTGG_GcGaCAGaG_CG	CGCCACTGCACTCCAGCCTGGGCGACAGAGCG
ALUSX_10	217	251	18	3	GG_tTGCAGTGaGC_CGA	TCGtGC_CACTGCActCC	GAT	GG_tTGCAGTGaGC_CGA-GAT-TCGtGC_CACTGCActCC	GGTTGCAGTGAGCCGAGATCGTGCCACTGCACTCC
ALUSX_11	220	252	17	1	TGcAGTG_AGccGaCAC	GTGcCa_CTgCACTcCA	G	TGcAGTG_AGccGaCAC-G-GTGcCa_CTgCACTcCA	TGCAGTGAGCCGACACGGTGCCACTGCACTCCA
ALUSX_12	238	269	17	1	CGcCaCTG_CaCtCCAG	CTGG_GcGaCAGaG_CG	C	CGcCaCTG_CaCtCCAG-C-CTGG_GcGaCAGaG_CG	CGCCACTGCACTCCAGCCTGGGCGACAGAGCG
ALUSX_13	237	268	17	1	CGcCaCTG_CaCtCCAG	CTGG_GcGaCAGaG_CG	C	CGcCaCTG_CaCtCCAG-C-CTGG_GcGaCAGaG_CG	CGCCACTGCACTCCAGCCTGGGCGACAGAGCG
ALUSX_14	238	269	17	1	CGcCaCTG_CaCtCCAG	CTGG_GcGaCAGaG_CG	C	CGcCaCTG_CaCtCCAG-C-CTGG_GcGaCAGaG_CG	CGCCACTGCACTCCAGCCTGGGCGACAGAGCG
ALUSX_15	238	270	18	1	CGC_CaTTG_CaCtCCAG	CTGGgG_GaCAA_GaGCG	C	CGC_CaTTG_CaCtCCAG-C-CTGGgG_GaCAA_GaGCG	CGCCATTGCACTCCAGCCTGGGGGACAAGAGCG
ALUSX_16	217	251	19	0	GG_tTGCAGTGaGcCGaGA	TCgCG_C_CACTGCActCC		GG_tTGCAGTGaGcCGaGA-TCgCG_C_CACTGCActCC	GGTTGCAGTGAGCCGAGATCGCGCCACTGCACTCC
ALUSX_17	238	269	17	1	CGcCaCTG_CaCtCCAG	CTGG_GcGaCAGaG_CG	C	CGcCaCTG_CaCtCCAG-C-CTGG_GcGaCAGaG_CG	CGCCACTGCACTCCAGCCTGGGCGACAGAGCG
ALUSX_18	238	269	17	1	CGcCaCTG_CaCtCCAG	CTGG_GcGaCAGaG_CG	C	CGcCaCTG_CaCtCCAG-C-CTGG_GcGaCAGaG_CG	CGCCACTGCACTCCAGCCTGGGCGACAGAGCG
ALUSX_19	217	251	19	0	GG_tTGCAGTGaGcCGaGA	TCgCG_C_CACTGCActCC		GG_tTGCAGTGaGcCGaGA-TCgCG_C_CACTGCActCC	GGTTGCAGTGAGCCGAGATCGCGCCACTGCACTCC
ALUSX_2	233	263	17	1	GaTCGCgCCA__CTGcA	TcCAGccTGG_GCGA_C	C	GaTCGCgCCA__CTGcA-C-TcCAGccTGG_GCGA_C	GATCGCGCCACTGCACTCCAGCCTGGGCGAC
ALUSX_20	241	270	16	2	C_CaCTG_CACtCCAG	CTGG_GTGaCAGaGcG	CC	C_CaCTG_CACtCCAG-CC-CTGG_GTGaCAGaGcG	CCACTGCACTCCAGCCTGGGTGACAGAGCG
ALUSX_21	238	269	17	1	CGcCaCTG_CaCtCCAG	CTGG_GcGaCAGaG_CG	C	CGcCaCTG_CaCtCCAG-C-CTGG_GcGaCAGaG_CG	CGCCACTGCACTCCAGCCTGGGCGACAGAGCG
ALUSX_22	238	269	17	1	CGcCaCTG_CaCtCCAG	CTGG_GcGaCAGaG_CG	C	CGcCaCTG_CaCtCCAG-C-CTGG_GcGaCAGaG_CG	CGCCACTGCACTCCAGCCTGGGCGACAGAGCG
ALUSX_23	238	269	17	1	CGcCaCTG_CaCtCCAG	CTGG_GcGaCAGaG_CG	C	CGcCaCTG_CaCtCCAG-C-CTGG_GcGaCAGaG_CG	CGCCACTGCACTCCAGCCTGGGCGACAGAGCG
ALUSX_24	238	269	17	1	CGcCaCTG_CaCtCCAG	CTGG_GcGaCAGaG_CG	C	CGcCaCTG_CaCtCCAG-C-CTGG_GcGaCAGaG_CG	CGCCACTGCACTCCAGCCTGGGCGACAGAGCG
ALUSX_25	238	269	17	1	CGcCaCTG_CaCtCCAG	CTGG_GcGaCAGaG_CG	C	CGcCaCTG_CaCtCCAG-C-CTGG_GcGaCAGaG_CG	CGCCACTGCACTCCAGCCTGGGCGACAGAGCG
ALUSX_26	238	269	17	1	CGcCaCTG_CaCtCCAG	CTGG_GcGaCAGaG_CG	C	CGcCaCTG_CaCtCCAG-C-CTGG_GcGaCAGaG_CG	CGCCACTGCACTCCAGCCTGGGCGACAGAGCG
ALUSX_27	233	263	17	1	GaTCGCgCCA__CTGcA	TcCAGccTGG_GCGA_C	C	GaTCGCgCCA__CTGcA-C-TcCAGccTGG_GCGA_C	GATCGCGCCACTGCACTCCAGCCTGGGCGAC
ALUSX_28	238	269	17	1	CGcCaCTG_CaCtCCAG	CTGG_GcGaCAGaG_CG	C	CGcCaCTG_CaCtCCAG-C-CTGG_GcGaCAGaG_CG	CGCCACTGCACTCCAGCCTGGGCGACAGAGCG
ALUSX_29	238	269	17	1	CGcCaCTG_CaCtCCAG	CTGG_GcGaCAGaG_CG	C	CGcCaCTG_CaCtCCAG-C-CTGG_GcGaCAGaG_CG	CGCCACTGCACTCCAGCCTGGGCGACAGAGCG
ALUSX_3	238	269	17	1	CGcCaCTG_CaCtCCAG	CTGG_GcGaCAGaG_CG	C	CGcCaCTG_CaCtCCAG-C-CTGG_GcGaCAGaG_CG	CGCCACTGCACTCCAGCCTGGGCGACAGAGCG
ALUSX_4	216	252	20	0	TGG_tTGCAGTGaGcCGaGA	TCgCG_C_CACTGCActCCA		TGG_tTGCAGTGaGcCGaGA-TCgCG_C_CACTGCActCCA	TGGTTGCAGTGAGCCGAGATCGCGCCACTGCACTCCA
ALUSX_5	217	251	19	0	GG_tTGCAGTGaGcCGaGA	TCgCG_C_CACTGCActCC		GG_tTGCAGTGaGcCGaGA-TCgCG_C_CACTGCActCC	GGTTGCAGTGAGCCGAGATCGCGCCACTGCACTCC
ALUSX_6	217	251	19	0	GG_tTGCAGTGaGcCGaGA	TCgCG_C_CACTGCActCC		GG_tTGCAGTGaGcCGaGA-TCgCG_C_CACTGCActCC	GGTTGCAGTGAGCCGAGATCGCGCCACTGCACTCC
ALUSX_7	220	252	16	3	TGcAGTG_AGccGaCA	TGcCa_CTgCACTcCA	TCG	TGcAGTG_AGccGaCA-TCG-TGcCa_CTgCACTcCA	TGCAGTGAGCCGACATCGTGCCACTGCACTCCA
ALUSX_8	238	269	17	1	CGcCaCTG_CaCtCCAG	CTGG_GcGaCAGaG_CG	C	CGcCaCTG_CaCtCCAG-C-CTGG_GcGaCAGaG_CG	CGCCACTGCACTCCAGCCTGGGCGACAGAGCG
ALUSX_9	238	269	17	1	CGcCaCTG_CaCtCCAG	CTGG_GcGaCAGaG_CG	C	CGcCaCTG_CaCtCCAG-C-CTGG_GcGaCAGaG_CG	CGCCACTGCACTCCAGCCTGGGCGACAGAGCG
ALUSZ	238	269	17	1	CGcCaCTG_CaCtCCAG	CTGG_GcGaCAGaG_CG	C	CGcCaCTG_CaCtCCAG-C-CTGG_GcGaCAGaG_CG	CGCCACTGCACTCCAGCCTGGGCGACAGAGCG
ALUSZ_2	240	269	16	2	C_CaCTG_CACtCCAG	CTGG_GTGaCAGaGtG	CC	C_CaCTG_CACtCCAG-CC-CTGG_GTGaCAGaGtG	CCACTGCACTCCAGCCTGGGTGACAGAGTG
ALUSZ_3	238	269	17	1	CGcCaCTG_CaCtCCAG	CTGG_GcGaCAGaG_CG	C	CGcCaCTG_CaCtCCAG-C-CTGG_GcGaCAGaG_CG	CGCCACTGCACTCCAGCCTGGGCGACAGAGCG
ALUSZ_4	233	263	17	1	GATcGCgCCA__CTGcA	TcCAGccTGG_GC_ATC	C	GATcGCgCCA__CTGcA-C-TcCAGccTGG_GC_ATC	GATCGCGCCACTGCACTCCAGCCTGGGCATC
ALUY	237	268	17	1	CGcCaCTG_CaCtCCAG	CTGG_GcGaCAGaG_CG	C	CGcCaCTG_CaCtCCAG-C-CTGG_GcGaCAGaG_CG	CGCCACTGCACTCCAGCCTGGGCGACAGAGCG
ALUY_10	237	268	17	1	CGcCaCTG_CaCtCCAG	CTGG_GcGaCAGaG_CG	C	CGcCaCTG_CaCtCCAG-C-CTGG_GcGaCAGaG_CG	CGCCACTGCACTCCAGCCTGGGCGACAGAGCG
ALUY_11	237	268	17	1	CGcCaCTG_CaCtCCAG	CTGG_GcGaCAGaG_CG	C	CGcCaCTG_CaCtCCAG-C-CTGG_GcGaCAGaG_CG	CGCCACTGCACTCCAGCCTGGGCGACAGAGCG
ALUY_12	216	249	18	0	GctTGCAGTGaGCCgaGA	TCg_GGC_CACTGCAttC		GctTGCAGTGaGCCgaGA-TCg_GGC_CACTGCAttC	GCTTGCAGTGAGCCGAGATCGGGCCACTGCATTC
ALUY_13	237	268	17	1	CGC_CaCTgCaCtCCAG	CTGG_GcG_AGaGaGCG	C	CGC_CaCTgCaCtCCAG-C-CTGG_GcG_AGaGaGCG	CGCCACTGCACTCCAGCCTGGGCGAGAGAGCG
ALUY_14	237	268	17	1	CGcCaCTG_CaCtCCAG	CTGG_GcGaCAGaG_CG	C	CGcCaCTG_CaCtCCAG-C-CTGG_GcGaCAGaG_CG	CGCCACTGCACTCCAGCCTGGGCGACAGAGCG
ALUY_15	237	268	17	1	CGcCaCTG_CaCtCCAG	CTGG_GcGaCAGaG_CG	C	CGcCaCTG_CaCtCCAG-C-CTGG_GcGaCAGaG_CG	CGCCACTGCACTCCAGCCTGGGCGACAGAGCG
ALUY_16	239	268	16	2	C_CACTG_CaCtCCAG	CTGG_GcGaCAGTGcG	CC	C_CACTG_CaCtCCAG-CC-CTGG_GcGaCAGTGcG	CCACTGCACTCCAGCCTGGGCGACAGTGCG
ALUY_17	237	268	17	1	CGcCaCTG_CaCtCCAG	CTGG_GcGaCAGaG_CG	C	CGcCaCTG_CaCtCCAG-C-CTGG_GcGaCAGaG_CG	CGCCACTGCACTCCAGCCTGGGCGACAGAGCG
ALUY_18	237	268	17	1	CGcCaCTG_CaCtCCAG	CTGG_GcGaCAGaG_CG	C	CGcCaCTG_CaCtCCAG-C-CTGG_GcGaCAGaG_CG	CGCCACTGCACTCCAGCCTGGGCGACAGAGCG
ALUY_19	213	250	21	0	GGAGctTGCAGTGaGCCgaGA	TCg_GGC_CACTGCA__CTCC		GGAGctTGCAGTGaGCCgaGA-TCg_GGC_CACTGCA__CTCC	GGAGCTTGCAGTGAGCCGAGATCGGGCCACTGCACTCC
ALUY_2	237	268	17	1	CGcCaCTG_CaCtCCAG	CTGG_GcGaCAGaG_CG	C	CGcCaCTG_CaCtCCAG-C-CTGG_GcGaCAGaG_CG	CGCCACTGCACTCCAGCCTGGGCGACAGAGCG
ALUY_20	237	268	17	1	CGcCaCTG_CaCtCCAG	CTGG_GcGaCAGaG_CG	C	CGcCaCTG_CaCtCCAG-C-CTGG_GcGaCAGaG_CG	CGCCACTGCACTCCAGCCTGGGCGACAGAGCG
ALUY_21	237	268	17	1	CGcCaCTG_CaCtCCAG	CTGG_GcGaCAGaG_CG	C	CGcCaCTG_CaCtCCAG-C-CTGG_GcGaCAGaG_CG	CGCCACTGCACTCCAGCCTGGGCGACAGAGCG
ALUY_22	237	268	17	1	CGcCaCTG_CaCtCCAG	CTGG_GcGaCAGaG_CG	C	CGcCaCTG_CaCtCCAG-C-CTGG_GcGaCAGaG_CG	CGCCACTGCACTCCAGCCTGGGCGACAGAGCG
ALUY_23	213	250	21	0	GGAGctTGCAGTGaGcCGaGA	TCgCG_C_CACTGCA__CTCC		GGAGctTGCAGTGaGcCGaGA-TCgCG_C_CACTGCA__CTCC	GGAGCTTGCAGTGAGCCGAGATCGCGCCACTGCACTCC
ALUY_24	237	268	17	1	CGcCaCTG_CaCtCCAG	CTGG_GcGaCAGaG_CG	C	CGcCaCTG_CaCtCCAG-C-CTGG_GcGaCAGaG_CG	CGCCACTGCACTCCAGCCTGGGCGACAGAGCG
ALUY_25	237	268	17	1	CGcCaCTG_CaCtCCAG	CTGG_GcGaCAGaG_CG	C	CGcCaCTG_CaCtCCAG-C-CTGG_GcGaCAGaG_CG	CGCCACTGCACTCCAGCCTGGGCGACAGAGCG
ALUY_26	232	262	17	1	GaTCGCgCCA__CTGcA	TcCAGccTGG_GCGA_C	C	GaTCGCgCCA__CTGcA-C-TcCAGccTGG_GCGA_C	GATCGCGCCACTGCACTCCAGCCTGGGCGAC
ALUY_27	237	268	17	1	CGcCaCTG_CaCtCCAG	CTGG_GcGaCAGaG_CG	C	CGcCaCTG_CaCtCCAG-C-CTGG_GcGaCAGaG_CG	CGCCACTGCACTCCAGCCTGGGCGACAGAGCG
ALUY_28	237	268	17	1	CGcCaCTG_CaCtCCAG	CTGG_GcGaCAGaG_CG	C	CGcCaCTG_CaCtCCAG-C-CTGG_GcGaCAGaG_CG	CGCCACTGCACTCCAGCCTGGGCGACAGAGCG
ALUY_29	237	268	17	1	CGcCaCTG_CaCtCCAG	CTGG_GcGaCAGaG_CG	C	CGcCaCTG_CaCtCCAG-C-CTGG_GcGaCAGaG_CG	CGCCACTGCACTCCAGCCTGGGCGACAGAGCG
ALUY_3	237	268	17	1	CGcCaCTG_CaCtCCAG	CTGG_GcGaCAGaG_CG	C	CGcCaCTG_CaCtCCAG-C-CTGG_GcGaCAGaG_CG	CGCCACTGCACTCCAGCCTGGGCGACAGAGCG
ALUY_30	237	268	17	1	CGcCaCTG_CaCtCCAG	CTGG_GcGaCAGaG_CG	C	CGcCaCTG_CaCtCCAG-C-CTGG_GcGaCAGaG_CG	CGCCACTGCACTCCAGCCTGGGCGACAGAGCG
ALUY_31	237	268	17	1	CGcCaCTG_CaCtCCAG	CTGG_GcGaCAGaG_CG	C	CGcCaCTG_CaCtCCAG-C-CTGG_GcGaCAGaG_CG	CGCCACTGCACTCCAGCCTGGGCGACAGAGCG
ALUY_32	237	268	17	1	CGcCaCTG_CaCtCCAG	CTGG_GcGaCAGaG_CG	C	CGcCaCTG_CaCtCCAG-C-CTGG_GcGaCAGaG_CG	CGCCACTGCACTCCAGCCTGGGCGACAGAGCG
ALUY_33	237	268	17	1	CGcCaCTG_CaCtCCAG	CTGG_GcGaCAGaG_CG	C	CGcCaCTG_CaCtCCAG-C-CTGG_GcGaCAGaG_CG	CGCCACTGCACTCCAGCCTGGGCGACAGAGCG
ALUY_34	237	268	17	1	CGcCaCTG_CaCtCCAG	CTGG_GcGaCAGaG_CG	C	CGcCaCTG_CaCtCCAG-C-CTGG_GcGaCAGaG_CG	CGCCACTGCACTCCAGCCTGGGCGACAGAGCG
ALUY_35	237	268	17	1	CGcCaCTG_CaCtCCAG	CTGG_GcGaCAGaG_CG	C	CGcCaCTG_CaCtCCAG-C-CTGG_GcGaCAGaG_CG	CGCCACTGCACTCCAGCCTGGGCGACAGAGCG
ALUY_36	237	268	17	1	CGcCaCTG_CaCtCCAG	CTGG_GcGaCAGaG_CG	C	CGcCaCTG_CaCtCCAG-C-CTGG_GcGaCAGaG_CG	CGCCACTGCACTCCAGCCTGGGCGACAGAGCG
ALUY_37	237	268	17	1	CGcCaCTG_CaCtCCAG	CTGG_GcGaCAGaG_CG	C	CGcCaCTG_CaCtCCAG-C-CTGG_GcGaCAGaG_CG	CGCCACTGCACTCCAGCCTGGGCGACAGAGCG
ALUY_38	232	262	17	1	GaTCGCgCCA__CTGcA	TcCAGccTGG_GCGA_C	C	GaTCGCgCCA__CTGcA-C-TcCAGccTGG_GCGA_C	GATCGCGCCACTGCACTCCAGCCTGGGCGAC
ALUY_39	237	268	17	1	CGcCaCTG_CaCtCCAG	CTGG_GcGaCAGaG_CG	C	CGcCaCTG_CaCtCCAG-C-CTGG_GcGaCAGaG_CG	CGCCACTGCACTCCAGCCTGGGCGACAGAGCG
ALUY_4	241	277	17	5	ACtGcAcTCTaGC_CTG	CAGaGCgAGAcTcC_GT	GGCGA	ACtGcAcTCTaGC_CTG-GGCGA-CAGaGCgAGAcTcC_GT	ACTGCACTCTAGCCTGGGCGACAGAGCGAGACTCCGT
ALUY_40	237	268	17	1	CGcCaCTG_CaCtCCAG	CTGG_GcGaCAGaG_CG	C	CGcCaCTG_CaCtCCAG-C-CTGG_GcGaCAGaG_CG	CGCCACTGCACTCCAGCCTGGGCGACAGAGCG
ALUY_41	237	268	17	1	CGcCaCTG_CaCtCCAG	CTGG_GcGaCAGaG_CG	C	CGcCaCTG_CaCtCCAG-C-CTGG_GcGaCAGaG_CG	CGCCACTGCACTCCAGCCTGGGCGACAGAGCG
ALUY_42	237	268	17	1	CGcCaCTG_CaCtCCAG	CTGG_GcGaCAGaG_CG	C	CGcCaCTG_CaCtCCAG-C-CTGG_GcGaCAGaG_CG	CGCCACTGCACTCCAGCCTGGGCGACAGAGCG
ALUY_43	237	268	17	1	CGcCaCTG_CaCtCCAG	CTGG_GcGaCAGaG_CG	C	CGcCaCTG_CaCtCCAG-C-CTGG_GcGaCAGaG_CG	CGCCACTGCACTCCAGCCTGGGCGACAGAGCG
ALUY_44	237	268	17	1	CGcCaCTG_CaCtCCAG	CTGG_GcGaCAGaG_CG	C	CGcCaCTG_CaCtCCAG-C-CTGG_GcGaCAGaG_CG	CGCCACTGCACTCCAGCCTGGGCGACAGAGCG
ALUY_45	237	268	17	1	CGcCaCTG_CaCtCCAG	CTGG_GcGaCAGaG_CG	C	CGcCaCTG_CaCtCCAG-C-CTGG_GcGaCAGaG_CG	CGCCACTGCACTCCAGCCTGGGCGACAGAGCG
ALUY_46	237	268	17	1	CGcCaCTG_CaCtCCAG	CTGG_GcGaCAGaG_CG	C	CGcCaCTG_CaCtCCAG-C-CTGG_GcGaCAGaG_CG	CGCCACTGCACTCCAGCCTGGGCGACAGAGCG
ALUY_47	237	268	17	1	CGcCaCTG_CaCtCCAG	CTGG_GcGaCAGaG_CG	C	CGcCaCTG_CaCtCCAG-C-CTGG_GcGaCAGaG_CG	CGCCACTGCACTCCAGCCTGGGCGACAGAGCG
ALUY_48	237	268	17	1	CGcCaCTG_CaCtCCAG	CTGG_GcGaCAGaG_CG	C	CGcCaCTG_CaCtCCAG-C-CTGG_GcGaCAGaG_CG	CGCCACTGCACTCCAGCCTGGGCGACAGAGCG
ALUY_5	237	268	17	1	CGcCaCTG_CaCtCCAG	CTGG_GcGaCAGaG_CG	C	CGcCaCTG_CaCtCCAG-C-CTGG_GcGaCAGaG_CG	CGCCACTGCACTCCAGCCTGGGCGACAGAGCG
ALUY_6	233	262	16	2	ATCGCgCCA__CTGcA	TcCAGccTGG_GCGAT	CT	ATCGCgCCA__CTGcA-CT-TcCAGccTGG_GCGAT	ATCGCGCCACTGCACTCCAGCCTGGGCGAT
ALUY_7	213	250	21	0	GGAGctTGCAGTGaGcCGaGA	TCgCG_C_CACTGCA__CTCC		GGAGctTGCAGTGaGcCGaGA-TCgCG_C_CACTGCA__CTCC	GGAGCTTGCAGTGAGCCGAGATCGCGCCACTGCACTCC
ALUY_8	213	250	21	0	GGAGctTGCAGTGaGcCGaGA	TCgCG_C_CACTGCA__CTCC		GGAGctTGCAGTGaGcCGaGA-TCgCG_C_CACTGCA__CTCC	GGAGCTTGCAGTGAGCCGAGATCGCGCCACTGCACTCC
ALUY_9	237	268	17	1	CGcCaCTG_CaCtCCAG	CTGG_GcGaCAGaG_CG	C	CGcCaCTG_CaCtCCAG-C-CTGG_GcGaCAGaG_CG	CGCCACTGCACTCCAGCCTGGGCGACAGAGCG
ALUYA1	237	268	17	1	CGcCaCTG_CaCtCCAG	CTGG_GcGaCAGaG_CG	C	CGcCaCTG_CaCtCCAG-C-CTGG_GcGaCAGaG_CG	CGCCACTGCACTCCAGCCTGGGCGACAGAGCG
ALUYA5	237	268	17	1	CGcCaCTG_CaCtCCAG	CTGG_GcGaCAGaG_CG	C	CGcCaCTG_CaCtCCAG-C-CTGG_GcGaCAGaG_CG	CGCCACTGCACTCCAGCCTGGGCGACAGAGCG
ALUYB3A2	241	277	17	7	ACtGcAGTC_CgGC_CT	AGaGC_GaGACTcC_GT	GGGCGAA	ACtGcAGTC_CgGC_CT-GGGCGAA-AGaGC_GaGACTcC_GT	ACTGCAGTCCGGCCTGGGCGAAAGAGCGAGACTCCGT
ALUYB3A2_2	241	277	17	7	ACtGcAGTC_CAgCT_T	AgAG_TGaGACTcC_GT	GGGCGAA	ACtGcAGTC_CAgCT_T-GGGCGAA-AgAG_TGaGACTcC_GT	ACTGCAGTCCAGCTTGGGCGAAAGAGTGAGACTCCGT
ALUYB8	250	283	17	4	CGcAGTC_CgGC_CTgG	C_AGaGC_GaGACTcCG	GCGA	CGcAGTC_CgGC_CTgG-GCGA-C_AGaGC_GaGACTcCG	CGCAGTCCGGCCTGGGCGACAGAGCGAGACTCCG
ALUYB9	250	283	17	4	CGcAGTC_CgGC_CTgG	C_AGaGC_GaGACTcCG	GCGA	CGcAGTC_CgGC_CTgG-GCGA-C_AGaGC_GaGACTcCG	CGCAGTCCGGCCTGGGCGACAGAGCGAGACTCCG
ALUYE5	233	263	17	1	GaTCGCgCCA__CTGcA	TcCAGccTGG_GCGA_C	C	GaTCGCgCCA__CTGcA-C-TcCAGccTGG_GCGA_C	GATCGCGCCACTGCACTCCAGCCTGGGCGAC
ALUYE5_2	233	263	17	1	GaTCGCgCCA__CTGcA	TcCAGccTGG_GCGA_C	C	GaTCGCgCCA__CTGcA-C-TcCAGccTGG_GCGA_C	GATCGCGCCACTGCACTCCAGCCTGGGCGAC
ALUYG6	236	267	17	1	CGcCaCTG_CaCtCCAG	CTGG_GcGaCAGaG_CG	C	CGcCaCTG_CaCtCCAG-C-CTGG_GcGaCAGaG_CG	CGCCACTGCACTCCAGCCTGGGCGACAGAGCG
ALUYI6	245	275	16	1	GcAcTCcCGC_CTGgG	CaCAGaGCGaGAcT_C	C	GcAcTCcCGC_CTGgG-C-CaCAGaGCGaGAcT_C	GCACTCCCGCCTGGGCCACAGAGCGAGACTC
